# Supplementary material for: Unraveling the transcriptome-based network of tfh cells in primary sjogren syndrome: insights from a systems biology approach
Source: Front Immunol. 2023 Aug 10;14:1216379. doi: 10.3389/fimmu.2023.1216379 (PMC10448518; doi:10.3389/fimmu.2023.1216379)
Supplement: Supplementary file 1 [file DataSheet1.xlsx]

## Sheet: Figure2
genesymbol	CD2	CD3D	CD3E	CD3G	CD4	IL7R	ITM2A	CXCL13	CXCR5	ICOS	MAF	PDCD1	BCL6	ASCL2	CXCR3	GATA3	IL9	CCR6	IL17A	FOXP3	CD8A
non-pSS	2.20058	0.652946	2.57957	0.0461938	1.88706	0.544236	5.29625	1.14734	-0.00943352	0.0670585	2.27601	0.394422	9.98875	2.73188	0.887959	14.7785	0.21	0	0	0.171081	0.95164
non-pSS	1.84616	1.07342	0.605099	0.29529	0.914834	0.592465	9.50125	1.14734	0.00898704	0.11602	2.05627	0.212426	2.08148	0.690652	0.361829	3.11158	0	0	0	-0.026524	0.742699
non-pSS	3.16124	1.10346	1.21892	0.424452	1.65057	0.496007	15.6167	1.11943	-0.00943352	0.351038	2.55068	0.420421	4.17621	1.16468	0.720554	5.87788	0	0	0	0.220482	0.907652
non-pSS	2.12597	0.863185	0.973393	0.184581	0.586379	0.278975	9.23244	1.1613	-0.00943352	0.106228	2.21192	0.221093	2.49765	4.33777	0.361829	10.8756	0.09	0	0	0.0352275	1.02862
non-pSS	-0.516751	0.940527	0.249741	-0.0786694	0.785265	0.0149317	11.9197	-0.78919	-0.0144428	0.0626133	1.90632	-0.190069	1.98361	6.31715	0.0861581	7.28261	0	0	0	-0.0374862	0.0177274
non-pSS	-0.0793906	-0.172529	0.136179	-0.149619	1.4082	0.14687	5.77774	-0.78919	-0.0144428	-0.0443539	2.14524	-0.129731	5.77532	9.23062	-0.236848	8.77528	0	0	0	-0.0135088	-0.13252
non-pSS	1.30521	0.585369	0.267495	0.193807	-0.00483924	0.0619435	1.91688	1.08455	-0.00943352	0.0964357	1.74498	0.134428	1.31849	4.92789	-0.200173	5.1675	0	0.02	0	-0.0512246	0.0278998
non-pSS	3.1365	0.794552	1.48631	0.460551	1.94053	0.626645	12.7566	-0.78919	0.0212392	0.261267	4.11354	0.473645	9.13858	1.36329	0.629395	2.36627	0	0	0	0.214277	2.15875
non-pSS	2.48045	0.52085	1.32228	0.318651	1.17035	0.578668	16.7998	-0.318404	-0.0144428	0.200142	2.71412	0.111619	4.70421	3.16642	0.776216	5.56485	0	0	0	0.130356	2.03354
non-pSS	1.09119	-0.0630484	-0.179273	0.0632307	1.01179	0.374763	9.0483	-0.469055	0.0390802	0.0320512	3.45365	0.322801	6.6322	2.26486	-0.222166	6.22826	0	0	0	0.0344461	0.794003
non-pSS	1.15551	-0.0995421	0.703992	0.304461	0.581396	0.710606	8.85515	-0.713864	-0.0144428	-0.0443539	2.25902	-0.0543091	6.50367	1.48666	-0.00193436	7.02198	0	0	0	0.0584235	0.71888
non-pSS	2.15887	-0.154283	0.539957	0.233511	1.20433	0.578668	5.68761	-0.619707	-0.0144428	0.139018	2.61172	-0.280575	7.02851	1.76188	0.130204	1.35931	0	0	0	0.154333	0.543592
non-pSS	2.41614	0.484356	1.3349	0.361221	1.4535	0.590662	19.1304	-0.469055	0.00339819	0.0626133	3.37401	0.609404	6.36442	1.33482	0.174251	3.59832	0	0	0	0.0584235	1.24474
non-pSS	3.92117	2.14482	1.28442	0.233511	2.00848	0.362769	7.27138	0.0770565	-0.0144428	0.245986	2.2704	0.232294	3.49387	1.57208	0.702806	1.60809	0	0	0	0.106378	2.68461
non-pSS	1.24555	-0.136036	0.262359	0.417981	1.3629	0.302797	18.3578	-0.78919	-0.0144428	0.0167702	3.28299	-0.0392247	6.50367	1.8378	0.335753	5.77809	0	0	0	0.0704122	0.51855
non-pSS	5.27184	1.79813	2.96263	1.3829	1.47616	1.994	7.86369	0.811483	0.00339819	0.398796	2.5207	0.0512817	3.36533	2.34078	1.48096	7.76832	0.1	0	0	0.238254	3.64869
non-pSS	3.1365	1.88936	0.401158	0.0916108	1.74798	0.410746	10.0269	-0.600875	-0.0144428	0.00148921	3.55605	-0.174984	5.00412	1.36329	0.10084	7.43661	0	0	0	0.37013	0.768962
non-pSS	1.10406	0.685071	0.754464	-0.0928594	0.456809	0.0509149	11.0441	-0.506718	-0.0144428	0.0473323	1.2578	-0.0392247	3.39747	4.29575	-0.148755	4.27357	0	0	0	0.0224574	0.243098
non-pSS	1.15551	0.0281856	0.84279	0.148371	1.21566	0.938499	6.55032	0.340697	0.0212392	0.00148921	2.168	0.488729	4.008	3.19489	0.0127477	11.0143	0	0	0	0.166322	0.318221
non-pSS	2.25319	0.292197	1.28851	0.279461	1.42129	0.337956	10.4479	2.81365	0.0211076	-0.0910094	2.3407	0.244582	9.26357	2.78092	0.652711	5.06217	0	0	0	0.133789	1.17692
non-pSS	4.79589	1.83462	2.05412	0.276081	1.20433	0.33878	6.00952	-0.487887	-0.0144428	0.291829	2.22489	0.805502	3.87946	5.23527	0.585349	5.52931	0	0	0	0.214277	1.14458
non-pSS	2.35222	0.50044	1.56625	0.302087	1.60596	0.232898	15.7701	3.08477	0.00708617	-0.149642	2.19899	0.2819	2.58556	3.35781	0.705117	11.3873	0	0.03	0	0.14848	1.28065
non-pSS	2.429	0.466109	1.12039	0.347031	1.58942	0.590662	17.7912	0.0205622	0.00339819	0.0473323	2.95304	-0.0844779	5.70034	2.33129	0.511938	3.85894	0	0.02	0	0.154333	1.40751
non-pSS	4.77017	1.30546	2.77335	0.801111	2.00848	0.698611	16.7225	-0.130089	0.0747623	0.276548	3.95426	0.880924	6.97495	1.87576	1.37818	9.20176	0	0	0	0.322175	2.63453
non-pSS	1.68292	0.137667	0.84279	-0.0360994	1.13637	0.350774	7.90232	-0.78919	-0.0144428	0.139018	3.05544	0.45856	5.98954	2.91968	0.218297	5.25684	0	0	0	0.0824009	0.568633
non-pSS	1.70864	0.393122	0.855409	0.290271	0.796591	0.398752	18.8213	-0.563212	-0.0144428	0.0167702	3.72671	0.126704	5.65749	1.88525	0.893673	7.17599	0.09	0	0	0.0943896	1.30735
pSS	3.9167	1.35875	2.7944	0.51671	1.51919	1.01447	10.4229	3.6801	-0.00943352	0.0866433	2.65139	0.359756	3.94038	6.00171	0.732512	10.3742	0	0.03	0	0.14638	1.06161
pSS	1.63165	0.645438	0.574407	0.203032	0.402445	0.387491	8.94442	1.11246	-0.00943352	0.0866433	1.65342	0.17776	3.74617	2.08372	0.0987645	9.0704	0	0	0	0.0722785	0.753696
pSS	3.66488	1.25363	2.05781	0.350645	1.53233	0.592465	11.2197	1.79623	-0.00943352	0.311868	3.28314	0.515752	5.57732	2.016	0.983619	7.95051	0	0	0	0.232832	1.77641
pSS	4.60688	1.73417	1.79182	0.276839	2.38631	0.496007	19.5145	2.77305	0.00898704	0.43917	2.77957	0.437754	4.43979	1.78382	1.15102	4.21476	0	0.01	0	0.0969791	1.06161
pSS	7.44221	1.92189	4.99394	1.00568	4.84315	2.11169	9.94287	4.84531	0.11951	0.791696	3.16411	1.10507	4.74498	2.67383	1.60541	6.8139	0	0.13	0	0.677443	2.35924
pSS	2.15395	0.885711	1.03478	0.332194	0.65207	0.327204	9.89487	1.20316	-0.00943352	0.517509	2.44081	0.385755	5.81316	5.11169	0.146595	14.9791	0	0.03	0	0.220482	1.0836
pSS	0.94147	0.450216	0.472103	0.0461938	-0.123083	0.592465	3.38575	1.13339	-0.00943352	0.106228	0.893502	0.17776	7.42236	3.44776	-0.104513	6.57154	0	0	0	-0.0141737	0.115875
pSS	8.99046	3.22086	4.78933	1.19019	3.1746	5.62036	27.2909	5.92679	0.0642487	0.468547	4.02475	0.819078	9.36449	1.40653	0.828172	5.226	0	0.1	0	0.319285	4.39367
pSS	2.19125	0.660455	1.59745	0.369097	2.11041	0.797439	12.919	1.66366	0.00898704	0.19436	3.23736	0.394422	5.52183	2.18046	0.278127	6.53811	0	0.05	0	0.245183	0.423789
pSS	2.20991	0.705506	1.178	0.378323	1.1776	0.266918	11.5173	1.11246	-0.00943352	0.15519	2.46828	0.20376	3.34387	1.39686	0.337914	6.67183	0	0	0	0.109329	1.4575
pSS	8.24332	4.31619	5.1834	1.60994	4.18309	2.56973	19.3621	8.87134	0.146126	0.994755	5.11476	1.06194	4.86488	2.17945	3.25749	4.90144	0	0	0.04	0.549961	3.99927
pSS	3.56099	4.53515	2.01627	0.276081	3.4922	0.890521	20.0703	-0.78919	0.110444	0.322391	10.7125	0.503814	29.2432	0.698983	-0.457079	-0.251831	0	0	0	0.202288	0.455948
pSS	2.21923	0.758066	0.615329	0.166129	0.901696	0.242803	11.2197	1.08455	-0.00943352	0.19436	2.43166	0.44642	2.41441	5.02463	0.0270196	6.06174	0	0	0	0.158731	0.940643
pSS	7.57279	3.13827	3.8686	1.04258	5.11905	1.30385	17.9593	1.35666	-0.00943352	0.419585	6.37776	0.628416	6.35418	2.90601	0.481404	4.15625	0	0.09	0	0.12168	2.11731
pSS	3.65555	0.840659	1.40307	0.387548	1.29584	0.93007	13.4374	1.18921	-0.00943352	0.321661	2.94438	0.333756	6.13222	3.64124	0.242255	6.11188	0	0	0	0.0599282	1.50149
pSS	2.04203	0.510284	0.993854	0.184581	1.75568	1.19533	6.51551	1.42644	0.00898704	0.262906	2.52321	0.377089	8.76798	2.31589	0.373787	10.9425	0	0.02	0	0.442788	0.907652
pSS	1.45137	0.447862	1.1961	0.318651	2.09909	0.698611	18.5638	-0.78919	-0.0144428	0.261267	3.37401	-0.00905592	8.86009	2.28384	0.423846	9.10699	0	0	0	0.130356	0.981812
pSS	1.69578	0.0464325	0.375922	0.162561	1.41953	0.33878	21.1648	-0.713864	-0.0144428	-0.0443539	2.74825	0.202126	5.02554	1.72392	-0.0900268	7.22338	0	0	0	0.0224574	0.819044
pSS	1.95305	0.374875	1.06992	0.233511	0.751287	1.23836	8.00533	-0.713864	0.0390802	0.322391	1.65601	-0.0392247	4.32933	3.06203	0.717488	3.78786	0	0.02	0	0.0344461	1.16962
pSS	-0.336662	-0.482725	0.0857065	-0.0644794	0.343548	0.326786	2.17241	-0.713864	-0.0144428	0.0320512	1.89494	-0.235322	5.02554	1.89474	-0.119391	9.78224	0	0	0	0.178311	0.180495
pSS	3.47259	0.650376	1.74956	0.522692	2.02391	2.51074	10.9929	5.28557	0.0176023	0.827569	3.37198	0.225924	10.1198	2.30018	0.639609	4.55073	0	0.13	0.03	0.163171	1.49847
pSS	5.61428	2.30799	2.81053	0.845115	1.98017	0.524195	20.7619	2.95719	0.0140969	0.241242	2.82091	0.536902	1.87279	3.10142	1.10253	5.59448	0	0.07	0	0.143583	2.26602
pSS	2.45473	0.447862	1.2718	0.417981	0.6267	0.734595	4.37424	-0.0547636	0.00339819	0.291829	2.21351	0.126704	4.85417	3.65042	0.570667	11.7843	0	0	0	0.0943896	2.17127
pSS	4.70585	1.03176	2.54623	0.531501	1.9745	1.32232	19.6325	-0.450224	-0.0144428	0.536325	3.13508	0.247379	8.61374	1.03114	0.952401	6.19272	0	0	0	0.0344461	1.36995
pSS	3.12363	1.52442	1.3349	0.105801	1.48748	0.350774	7.7478	0.660831	-0.0144428	0.154299	1.30331	0.262463	2.77623	3.72634	0.790898	8.11187	0	0	0	0.142344	0.393345
pSS	2.08168	0.155913	1.00683	0.00647069	0.932504	0.482713	17.1345	-0.713864	-0.0144428	0.154299	2.37279	0.0814505	3.55813	5.04547	0.87899	8.85821	0	0.03	0	0.0464348	1.30735
pSS	2.77932	1.00855	1.82177	0.324714	2.03849	1.83742	10.2508	6.75277	0.0281183	1.42855	2.19899	0.288119	7.98154	2.04378	0.639609	5.81367	0	0.04	0	0.158274	1.55033
pSS	3.02133	0.953287	1.0757	0.267613	0.625794	0.411605	11.4693	1.61482	-0.00943352	0.174775	2.59646	0.342423	3.84327	1.72578	0.457489	4.39026	0	0.02	0	-0.0512246	1.73242
pSS	4.76544	0.908236	2.08851	0.424452	2.30748	1.50882	13.0054	1.69855	-0.00943352	0.204152	3.85079	0.498419	8.62926	1.2711	0.947747	4.12283	0	0.02	0	0.0352275	1.72142
pSS	2.72288	1.25363	0.871089	0.175355	1.05935	0.676866	14.5127	1.60087	-0.00943352	0.253114	2.14783	0.134428	2.08148	1.4549	0.349872	4.0894	0	0	0	-0.026524	0.555751
pSS	4.56958	2.57513	1.81229	0.572065	2.85929	0.339262	20.2346	1.53109	-0.00943352	0.106228	2.70633	0.299091	2.81671	1.05827	0.684682	3.38738	0	0	0	0.0599282	1.72142
pSS	1.66896	0.660455	0.625559	0.276839	0.809728	0.158402	10.6245	1.11246	-0.00943352	0.145398	2.44081	0.17776	3.62131	6.98846	0.0628921	11.9537	0.09	0	0	0.0352275	0.786686
pSS	7.13443	2.59015	4.43127	0.433677	3.01694	2.17197	8.5796	4.28713	0.0642487	0.60564	3.64021	0.732413	4.77272	2.67383	1.30647	9.973	0	0	0	0.52924	1.96336
pSS	2.47106	1.08093	1.0757	0.369097	1.25643	0.520121	10.1925	1.60087	0.0274076	0.164982	3.65852	0.377089	7.06167	4.41516	0.146595	9.49663	0	0.04	0	0.109329	1.89737
pSS	12.7491	3.79151	7.86868	2.34342	6.7876	4.3664	31.1215	10.3504	0.322137	1.28132	6.81723	0.940408	10.3772	1.87089	2.47831	7.54935	0	0.15	0.07	0.912099	6.51608
pSS	18.8582	4.59492	8.11421	1.85445	7.35254	2.83512	34.0112	1.76832	-0.00943352	0.997336	5.69108	0.992406	9.2119	1.16468	2.55005	5.82773	0	0.12	0	0.924449	5.88925
pSS	31.0669	10.7444	23.2757	4.66832	10.8473	6.63318	30.6799	95.3688	0.653707	2.49557	7.76942	3.07235	7.21427	1.46458	9.11472	8.11766	0.24	0.29	0	1.99893	11.9156
pSS	6.8453	2.1997	3.35708	0.968774	1.96589	1.55705	17.6712	1.87996	0.0274076	0.625225	3.16411	0.333756	4.30106	7.15292	2.03588	4.53234	0	0.02	0	0.356335	3.66788
pSS	6.16445	3.40858	2.77394	0.645871	2.87242	0.291032	11.8918	6.62452	-0.00943352	0.497924	3.15496	0.819078	0.416786	6.89172	3.97299	4.3234	0	0	0	0.12168	2.59018
pSS	10.9118	2.02701	6.83541	1.59613	4.94826	3.79971	24.6796	2.16603	0.193193	0.987544	6.23127	2.24038	9.26739	2.75122	2.46635	6.72197	0.1	0.07	0.03	0.862698	5.59234
pSS	12.5906	2.48503	5.93514	1.78064	5.86793	5.16218	14.8295	12.5831	0.137931	1.08547	4.40929	1.4344	6.6455	1.9773	4.95351	8.6776	0	0.19	0	0.640392	5.13047
pSS	28.4461	8.64953	19.8894	4.00406	11.675	5.4395	25.8508	53.9515	0.635286	3.16146	6.82639	4.30299	7.47784	4.74408	10.3942	5.96981	0	0.13	0	0.813297	14.6098
pSS	11.7679	4.93658	5.22126	1.08491	3.05048	2.37782	14.3533	10.359	0.00339819	1.33094	3.47641	1.54464	3.50458	3.10948	2.96385	5.47008	0	0.05	0	0.130356	3.33568
pSS	4.17844	1.61566	3.13928	0.786921	2.38224	1.71813	16.9285	1.39526	0.00339819	0.551606	4.05666	0.926177	6.78215	1.164	0.864308	6.60735	0	0.03	0	0.334164	2.25891
pSS	42.4475	10.8485	24.8171	5.04393	18.1821	6.95968	31.6718	85.4023	0.788403	3.59253	8.68728	5.81352	7.48908	1.65749	11.9786	5.83732	0	0.15	0	2.19241	14.1535
pSS	8.47487	2.67397	3.82065	0.914632	4.89663	2.92957	15.3576	17.2325	0.0390802	1.22397	2.54346	0.669742	4.76848	3.09999	2.43529	6.76136	0	0	0	0.346152	2.73469
pSS	3.98549	1.26897	2.01627	0.389601	2.90324	0.698611	7.11687	1.50825	-0.0144428	0.215423	1.6105	1.16753	2.18712	4.55198	1.42223	8.06448	0	0	0	0.250243	0.956771
pSS	14.7909	4.88184	8.84264	2.40458	9.0533	4.15299	26.5857	58.0591	0.324537	1.46847	5.60399	2.7363	4.12582	2.71089	6.39945	6.25195	0	0.13	0	0.657859	6.12777
pSS	37.003	14.4944	22.5913	5.01398	15.7045	5.20882	41.7667	41.9337	0.904459	2.51814	9.01652	6.46415	4.01587	3.55011	11.8545	10.8132	0	0.95	0	1.95548	13.4941
pSS	6.54894	1.46669	2.97718	0.534005	2.62654	6.67008	13.0279	8.47514	0.0526559	4.12077	6.50521	0.431169	17.8311	1.81944	0.93221	4.84298	0	0.23	0.04	0.231729	2.21935
pSS	15.7428	4.06073	9.67544	2.36201	7.72815	6.19204	17.0058	27.5521	0.37806	3.05769	5.69501	3.1285	6.26802	1.69545	4.44674	10.1021	0	0.11	0.03	0.537972	4.63782

## Sheet: Figure3-Hallmark
	GS	GS DETAILS	SIZE	ES	NES	NOM p-val	FDR q-val	FWER p-val	RANK AT MAX	LEADING EDGE
	follow link to MSigDB
1	HALLMARK_ALLOGRAFT_REJECTION	Details ...	200	0.8	2.09	0	0	0	3027	tags=68%, list=9%, signal=74%
2	HALLMARK_INTERFERON_GAMMA_RESPONSE	Details ...	200	0.78	2.04	0	0	0	4826	tags=79%, list=15%, signal=91%
3	HALLMARK_IL6_JAK_STAT3_SIGNALING	Details ...	87	0.72	2	0	0	0	4241	tags=57%, list=13%, signal=66%
4	HALLMARK_COMPLEMENT	Details ...	200	0.65	1.97	0	0.001	0.002	6390	tags=58%, list=19%, signal=72%
5	HALLMARK_INFLAMMATORY_RESPONSE	Details ...	199	0.67	1.96	0	0.001	0.002	4395	tags=53%, list=13%, signal=61%
6	HALLMARK_INTERFERON_ALPHA_RESPONSE	Details ...	97	0.82	1.95	0	0	0.002	3970	tags=81%, list=12%, signal=92%
7	HALLMARK_IL2_STAT5_SIGNALING	Details ...	199	0.63	1.91	0	0	0.002	5264	tags=51%, list=16%, signal=61%
8	HALLMARK_KRAS_SIGNALING_UP	Details ...	200	0.59	1.84	0	0.003	0.014	5355	tags=47%, list=16%, signal=55%
9	HALLMARK_APOPTOSIS	Details ...	161	0.58	1.75	0.002	0.012	0.051	7988	tags=61%, list=24%, signal=81%
10	HALLMARK_COAGULATION	Details ...	137	0.55	1.69	0.002	0.024	0.101	8101	tags=53%, list=24%, signal=69%
11	HALLMARK_REACTIVE_OXYGEN_SPECIES_PATHWAY	Details ...	49	0.6	1.68	0.02	0.024	0.112	6335	tags=53%, list=19%, signal=65%
12	HALLMARK_DNA_REPAIR	Details ...	149	0.57	1.66	0.018	0.03	0.139	7566	tags=54%, list=23%, signal=69%
13	HALLMARK_MYC_TARGETS_V1	Details ...	200	0.59	1.65	0.032	0.031	0.156	8382	tags=66%, list=25%, signal=87%
14	HALLMARK_TNFA_SIGNALING_VIA_NFKB	Details ...	200	0.61	1.63	0.032	0.036	0.175	6337	tags=52%, list=19%, signal=63%
15	HALLMARK_E2F_TARGETS	Details ...	200	0.6	1.62	0.033	0.037	0.191	9028	tags=66%, list=27%, signal=90%
16	HALLMARK_UV_RESPONSE_UP	Details ...	158	0.5	1.58	0.012	0.05	0.258	9028	tags=51%, list=27%, signal=70%
17	HALLMARK_PANCREAS_BETA_CELLS	Details ...	39	0.52	1.57	0.019	0.05	0.266	8818	tags=44%, list=27%, signal=59%
18	HALLMARK_P53_PATHWAY	Details ...	200	0.48	1.54	0.02	0.061	0.306	7305	tags=41%, list=22%, signal=52%
19	HALLMARK_PI3K_AKT_MTOR_SIGNALING	Details ...	105	0.52	1.51	0.026	0.08	0.37	8773	tags=48%, list=26%, signal=64%
22	HALLMARK_SPERMATOGENESIS	Details ...	129	0.42	1.5	0.004	0.077	0.389	8756	tags=40%, list=26%, signal=53%
24	HALLMARK_TGF_BETA_SIGNALING	Details ...	54	0.56	1.48	0.026	0.08	0.413	6653	tags=50%, list=20%, signal=62%
25	HALLMARK_HYPOXIA	Details ...	199	0.43	1.41	0.056	0.12	0.493	10525	tags=47%, list=32%, signal=68%

## Sheet: Figure3-KEGG
		GS DETAILS	SIZE	ES	NES	NOM p-val	FDR q-val	FWER p-val	RANK AT MAX	LEADING EDGE
	GS
	follow link to MSigDB
1	KEGG_AUTOIMMUNE_THYROID_DISEASE	Details ...	44	0.87	2.09	0	0.002	0.001	1939	tags=66%, list=6%, signal=70%
2	KEGG_TYPE_I_DIABETES_MELLITUS	Details ...	40	0.85	2.03	0	0.006	0.004	1939	tags=75%, list=6%, signal=80%
3	KEGG_GRAFT_VERSUS_HOST_DISEASE	Details ...	37	0.87	2	0	0.005	0.005	1939	tags=81%, list=6%, signal=86%
4	KEGG_VIRAL_MYOCARDITIS	Details ...	68	0.74	2	0	0.003	0.005	1939	tags=46%, list=6%, signal=48%
5	KEGG_CYTOKINE_CYTOKINE_RECEPTOR_INTERACTION	Details ...	253	0.67	1.98	0	0.003	0.005	3872	tags=49%, list=12%, signal=55%
6	KEGG_LEISHMANIA_INFECTION	Details ...	70	0.76	1.97	0	0.003	0.007	3009	tags=61%, list=9%, signal=67%
7	KEGG_ANTIGEN_PROCESSING_AND_PRESENTATION	Details ...	75	0.73	1.97	0	0.002	0.007	1939	tags=45%, list=6%, signal=48%
8	KEGG_INTESTINAL_IMMUNE_NETWORK_FOR_IGA_PRODUCTION	Details ...	45	0.78	1.96	0	0.002	0.007	2760	tags=71%, list=8%, signal=77%
9	KEGG_CELL_ADHESION_MOLECULES_CAMS	Details ...	130	0.7	1.95	0	0.002	0.009	4850	tags=52%, list=15%, signal=61%
10	KEGG_NATURAL_KILLER_CELL_MEDIATED_CYTOTOXICITY	Details ...	126	0.69	1.95	0	0.002	0.009	4851	tags=50%, list=15%, signal=58%
11	KEGG_ALLOGRAFT_REJECTION	Details ...	35	0.9	1.95	0	0.002	0.009	1939	tags=89%, list=6%, signal=94%
12	KEGG_CYTOSOLIC_DNA_SENSING_PATHWAY	Details ...	48	0.71	1.93	0	0.002	0.012	6660	tags=63%, list=20%, signal=78%
13	KEGG_ASTHMA	Details ...	27	0.8	1.93	0	0.002	0.012	4712	tags=78%, list=14%, signal=91%
14	KEGG_HEMATOPOIETIC_CELL_LINEAGE	Details ...	83	0.72	1.91	0	0.002	0.016	1949	tags=51%, list=6%, signal=54%
15	KEGG_CHEMOKINE_SIGNALING_PATHWAY	Details ...	186	0.66	1.9	0	0.002	0.018	4872	tags=51%, list=15%, signal=59%
16	KEGG_LEUKOCYTE_TRANSENDOTHELIAL_MIGRATION	Details ...	115	0.64	1.86	0	0.006	0.041	5852	tags=45%, list=18%, signal=55%
17	KEGG_SYSTEMIC_LUPUS_ERYTHEMATOSUS	Details ...	127	0.6	1.85	0.004	0.006	0.042	5611	tags=40%, list=17%, signal=48%
18	KEGG_PRIMARY_IMMUNODEFICIENCY	Details ...	35	0.83	1.77	0.006	0.015	0.094	2740	tags=74%, list=8%, signal=81%
19	KEGG_TOLL_LIKE_RECEPTOR_SIGNALING_PATHWAY	Details ...	96	0.64	1.77	0	0.014	0.094	6660	tags=52%, list=20%, signal=65%
20	KEGG_RIG_I_LIKE_RECEPTOR_SIGNALING_PATHWAY	Details ...	65	0.63	1.74	0	0.02	0.123	7447	tags=55%, list=22%, signal=71%
21	KEGG_JAK_STAT_SIGNALING_PATHWAY	Details ...	146	0.61	1.74	0	0.02	0.125	4789	tags=43%, list=14%, signal=50%
22	KEGG_B_CELL_RECEPTOR_SIGNALING_PATHWAY	Details ...	75	0.67	1.74	0.002	0.021	0.137	3112	tags=41%, list=9%, signal=45%
23	KEGG_PROTEASOME	Details ...	45	0.73	1.73	0.01	0.021	0.14	3100	tags=58%, list=9%, signal=64%
24	KEGG_NOD_LIKE_RECEPTOR_SIGNALING_PATHWAY	Details ...	62	0.63	1.69	0.002	0.032	0.205	6399	tags=52%, list=19%, signal=64%
25	KEGG_T_CELL_RECEPTOR_SIGNALING_PATHWAY	Details ...	108	0.66	1.68	0.002	0.034	0.223	3414	tags=44%, list=10%, signal=48%
26	KEGG_COMPLEMENT_AND_COAGULATION_CASCADES	Details ...	69	0.63	1.68	0.004	0.034	0.231	7564	tags=61%, list=23%, signal=79%
27	KEGG_PATHOGENIC_ESCHERICHIA_COLI_INFECTION	Details ...	55	0.6	1.68	0	0.033	0.232	8238	tags=53%, list=25%, signal=70%
28	KEGG_PRION_DISEASES	Details ...	35	0.61	1.67	0.004	0.033	0.236	10043	tags=63%, list=30%, signal=90%
29	KEGG_MATURITY_ONSET_DIABETES_OF_THE_YOUNG	Details ...	24	0.53	1.64	0.014	0.045	0.294	6981	tags=29%, list=21%, signal=37%
30	KEGG_RNA_POLYMERASE	Details ...	29	0.62	1.62	0.002	0.055	0.342	7532	tags=59%, list=23%, signal=76%
31	KEGG_SPLICEOSOME	Details ...	126	0.59	1.61	0.006	0.059	0.367	8383	tags=55%, list=25%, signal=73%
32	KEGG_APOPTOSIS	Details ...	86	0.6	1.61	0	0.058	0.372	6732	tags=51%, list=20%, signal=64%
33	KEGG_FC_GAMMA_R_MEDIATED_PHAGOCYTOSIS	Details ...	96	0.59	1.6	0.002	0.061	0.388	5625	tags=42%, list=17%, signal=50%
34	KEGG_NEUROACTIVE_LIGAND_RECEPTOR_INTERACTION	Details ...	263	0.45	1.6	0	0.061	0.397	9290	tags=40%, list=28%, signal=54%
35	KEGG_HOMOLOGOUS_RECOMBINATION	Details ...	28	0.6	1.6	0.004	0.06	0.397	8967	tags=54%, list=27%, signal=73%
36	KEGG_GLIOMA	Details ...	65	0.57	1.57	0.008	0.077	0.453	9141	tags=52%, list=27%, signal=72%
37	KEGG_FC_EPSILON_RI_SIGNALING_PATHWAY	Details ...	78	0.55	1.56	0.024	0.08	0.47	8800	tags=50%, list=26%, signal=68%
38	KEGG_CELL_CYCLE	Details ...	125	0.57	1.52	0.024	0.115	0.557	10424	tags=68%, list=31%, signal=99%
39	KEGG_AMYOTROPHIC_LATERAL_SCLEROSIS_ALS	Details ...	53	0.53	1.52	0.016	0.113	0.561	6071	tags=45%, list=18%, signal=55%
40	KEGG_DNA_REPLICATION	Details ...	36	0.63	1.5	0.027	0.126	0.594	5242	tags=50%, list=16%, signal=59%
41	KEGG_PYRIMIDINE_METABOLISM	Details ...	98	0.5	1.5	0.035	0.125	0.598	8967	tags=50%, list=27%, signal=68%
42	KEGG_P53_SIGNALING_PATHWAY	Details ...	68	0.56	1.5	0.038	0.125	0.603	11219	tags=62%, list=34%, signal=93%
43	KEGG_CHRONIC_MYELOID_LEUKEMIA	Details ...	73	0.58	1.48	0.039	0.145	0.637	9141	tags=60%, list=27%, signal=83%
44	KEGG_ACUTE_MYELOID_LEUKEMIA	Details ...	57	0.57	1.47	0.033	0.151	0.65	9133	tags=53%, list=27%, signal=72%
45	KEGG_RNA_DEGRADATION	Details ...	59	0.54	1.46	0.051	0.153	0.658	13700	tags=81%, list=41%, signal=138%
46	KEGG_HUNTINGTONS_DISEASE	Details ...	180	0.51	1.46	0.109	0.151	0.658	9688	tags=59%, list=29%, signal=83%
47	KEGG_REGULATION_OF_AUTOPHAGY	Details ...	28	0.51	1.46	0.058	0.153	0.664	7075	tags=29%, list=21%, signal=36%
48	KEGG_NEUROTROPHIN_SIGNALING_PATHWAY	Details ...	126	0.52	1.45	0.044	0.16	0.68	9301	tags=52%, list=28%, signal=71%
49	KEGG_NICOTINATE_AND_NICOTINAMIDE_METABOLISM	Details ...	24	0.55	1.44	0.051	0.163	0.686	3744	tags=38%, list=11%, signal=42%
50	KEGG_VEGF_SIGNALING_PATHWAY	Details ...	76	0.49	1.44	0.036	0.159	0.686	8910	tags=43%, list=27%, signal=59%
51	KEGG_BASE_EXCISION_REPAIR	Details ...	35	0.57	1.44	0.055	0.163	0.691	9423	tags=66%, list=28%, signal=92%
52	KEGG_MELANOMA	Details ...	71	0.5	1.44	0.044	0.161	0.695	9141	tags=45%, list=27%, signal=62%
53	KEGG_PATHWAYS_IN_CANCER	Details ...	325	0.49	1.44	0.024	0.159	0.695	9141	tags=46%, list=27%, signal=62%
54	KEGG_PANCREATIC_CANCER	Details ...	70	0.53	1.43	0.068	0.16	0.698	7447	tags=44%, list=22%, signal=57%
55	KEGG_TRYPTOPHAN_METABOLISM	Details ...	40	0.52	1.43	0.065	0.161	0.703	4478	tags=30%, list=13%, signal=35%
56	KEGG_ALZHEIMERS_DISEASE	Details ...	164	0.49	1.43	0.14	0.162	0.709	10300	tags=59%, list=31%, signal=85%
57	KEGG_MAPK_SIGNALING_PATHWAY	Details ...	267	0.46	1.42	0.043	0.161	0.711	9109	tags=44%, list=27%, signal=60%
58	KEGG_BLADDER_CANCER	Details ...	42	0.53	1.42	0.044	0.158	0.712	9141	tags=55%, list=27%, signal=75%
59	KEGG_COLORECTAL_CANCER	Details ...	62	0.54	1.42	0.059	0.165	0.724	9133	tags=48%, list=27%,

## Sheet: Figure4-WGCNA
seq_id	module	kme	block_id
MUC7	grey	0.363873	1
PIP	black	0.316671	1
ZG16B	black	0.257242	1
LYZ	grey	-0.0740269	1
SLPI	grey	0.153358	1
IGKC	green	0.420076	1
MT-CO1	turquoise	0.522784	1
MT-CO3	grey	0.20215	1
MT-ND3	yellow	0.591144	1
MT-CO2	yellow	0.53981	1
MT-ND4	turquoise	0.4057	1
MT-RNR2	grey	-0.163061	1
MT-ATP6	grey	0.118471	1
MT-CYB	grey	0.145494	1
MT-ND2	turquoise	0.324887	1
MT-ND1	grey	0.0508381	1
CRISP3	grey	-0.0164736	1
IGHA1	grey	-0.100614	1
RPL41P1	yellow	0.711337	1
FDCSP	grey	0.157717	1
C6orf58	black	0.448286	1
MT-ND6	blue	0.414201	1
JCHAIN	grey	0.427123	1
MT-ATP8	turquoise	0.513789	1
MT-ND4L	turquoise	0.524037	1
BPIFB2	grey	0.808906	1
SMR3B	grey	0.0480414	1
IGLC2	green	0.371329	1
RPL39P3	yellow	0.825071	1
MT-RNR1	yellow	0.477286	1
MT-ND5	turquoise	0.716956	1
AZGP1	black	0.769875	1
PRR4	grey	0.201565	1
TCN1	grey	0.215827	1
PIGR	blue	0.395219	1
MT-TP	grey	0.0574667	1
RN7SL1	grey	-0.224545	1
IGHA2	grey	0.139581	1
RPS12	yellow	0.932094	1
B2M	green	0.636128	1
IGLC3	green	0.425299	1
MTATP6P1	grey	0.0156542	1
TMSB10	yellow	0.909518	1
TFF3	yellow	0.757286	1
RPS11	yellow	0.947922	1
RPL13AP5	yellow	0.928626	1
FTL	yellow	0.868401	1
CD24	grey	-0.212543	1
RPS28P7	yellow	0.659974	1
AGR2	yellow	0.573943	1
IGHM	green	0.660617	1
IGHG1	green	0.733114	1
TPT1	yellow	0.82796	1
XBP1	grey	0.449704	1
RPS18	yellow	0.93123	1
MUC5B	grey	0.555067	1
RPL8	yellow	0.930516	1
SCGB3A1	yellow	0.369566	1
EEF1A1	grey	0.62944	1
LRRC26	grey	0.175468	1
RPL10A	yellow	0.935375	1
RPL13A	yellow	0.924494	1
RPS6	yellow	0.948225	1
RPS3A	yellow	0.897271	1
RPS4X	yellow	0.913335	1
RPL13	yellow	0.937639	1
RPS25	yellow	0.909242	1
RPL7A	yellow	0.927952	1
TMSB4X	yellow	0.780713	1
ODAM	black	0.527442	1
RPL41	yellow	0.882618	1
EEF2	blue	0.520228	1
RPS27	yellow	0.87449	1
RPLP2	yellow	0.885164	1
RPL35	yellow	0.939067	1
RPS8	yellow	0.963492	1
FAM3D	black	0.5956	1
RPL11	yellow	0.949701	1
GAPDH	yellow	0.75991	1
RPS2	yellow	0.897604	1
UBB	yellow	0.515155	1
RPL3	yellow	0.830001	1
CD63	yellow	0.72923	1
DEFB1	yellow	0.624097	1
RPS27AP16	yellow	0.902171	1
EEF1A1P5	turquoise	0.358957	1
RPL3P4	yellow	0.796034	1
RPLP0	yellow	0.904425	1
LTF	blue	0.503368	1
RPL12	yellow	0.940363	1
PSAP	red	0.694776	1
CALR	grey	0.465302	1
STATH	grey	0.261009	1
RPL19	yellow	0.957009	1
RPLP1	yellow	0.953046	1
VAMP8	yellow	0.694099	1
NDUFA1	yellow	0.882771	1
PPIAP22	yellow	0.624521	1
RPL27	yellow	0.940225	1
RPS15	yellow	0.93456	1
SLC25A6	yellow	0.785299	1
RPS21	yellow	0.941634	1
AQP5	yellow	0.440312	1
RPL36AL	yellow	0.892104	1
S100A6	yellow	0.820013	1
MTND2P28	turquoise	0.57191	1
RPL10	yellow	0.897455	1
OST4	yellow	0.829574	1
LCN2	grey	0.416961	1
RPL35A	yellow	0.918448	1
RPS27A	yellow	0.949166	1
IGKV3-20	green	0.584174	1
RPL23A	yellow	0.946072	1
PEBP1	grey	0.0586467	1
S100A11	yellow	0.780219	1
RPL7	yellow	0.730735	1
EDF1	yellow	0.905494	1
COX8A	yellow	0.900804	1
RPS13	yellow	0.945719	1
RPL32	yellow	0.956596	1
RPS14	yellow	0.938412	1
RPL5	yellow	0.931131	1
RPL18AP3	yellow	0.936419	1
RPL29	yellow	0.886734	1
TIMP1	yellow	0.735969	1
WFDC2	yellow	0.534626	1
HSP90AA1	turquoise	0.64766	1
RPL37A	yellow	0.90841	1
IFI6	green	0.337638	1
HSP90AB1	turquoise	0.676523	1
RPL36	yellow	0.934923	1
TACSTD2	black	0.61383	1
RPS16	yellow	0.956275	1
NDUFS5	yellow	0.87728	1
GNAS	grey	0.237855	1
ACTB	brown	0.761479	1
RPL4	yellow	0.839826	1
RPL23AP42	yellow	0.79955	1
PRDX5	yellow	0.927138	1
RPL10P16	yellow	0.787317	1
RPL7P9	yellow	0.855806	1
RPL6P27	yellow	0.950634	1
FTH1	yellow	0.644358	1
RPS23	yellow	0.913868	1
HLA-DRA	green	0.826721	1
SPARCL1	grey	-0.125234	1
NEAT1	blue	0.546311	1
TSPAN13	black	0.925277	1
RPL7P1	yellow	0.880033	1
RPL24	yellow	0.9475	1
LAPTM4A	red	0.725003	1
RPL34	yellow	0.943553	1
RPL18	yellow	0.943788	1
DAD1	yellow	0.904119	1
SSR4	yellow	0.668628	1
RGCC	grey	0.00527224	1
LGALS3BP	grey	-0.0298338	1
CD74	green	0.87093	1
SAT1	blue	0.430781	1
KRT19	blue	0.41472	1
RPS9	yellow	0.953798	1
PTMA	brown	0.804138	1
IGLL5	green	0.482452	1
RPL30	yellow	0.911918	1
ACTG1	brown	0.812634	1
RPS19	yellow	0.953909	1
PPDPF	brown	0.230661	1
GOLM1	black	0.895194	1
RPL26	yellow	0.939845	1
ATF4	brown	0.347126	1
CHCHD2	yellow	0.913732	1
RACK1	yellow	0.945728	1
RPS5	yellow	0.948535	1
RPL6	yellow	0.866173	1
RPL31	yellow	0.943547	1
PFN1	yellow	0.777688	1
RPS2P5	yellow	0.544775	1
CEACAM6	black	0.8168	1
CCL28	turquoise	0.538184	1
EEF1B2	yellow	0.936954	1
RPS3	yellow	0.953367	1
ATP5F1B	red	0.755853	1
HLA-E	green	0.874677	1
RPL27A	yellow	0.942618	1
HSPA8	turquoise	0.362482	1
P4HB	black	0.737999	1
RPL21P16	yellow	0.918253	1
IGLV1-44	green	0.5039	1
TMBIM6	black	0.764211	1
EHF	black	0.854862	1
CST3	yellow	0.852688	1
DMBT1	grey	0.155188	1
NDRG2	turquoise	0.345633	1
CXCL17	yellow	0.616736	1
RPS20	yellow	0.944321	1
NDUFB7	yellow	0.944777	1
IGKV4-1	green	0.509495	1
RPL15	yellow	0.863978	1
PABPC1	turquoise	0.580269	1
COX7C	yellow	0.932586	1
CALML5	grey	0.12607	1
ARF4	black	0.767498	1
SARAF	black	0.676135	1
MYL6	yellow	0.874238	1
HLA-B	green	0.751556	1
RPL18A	yellow	0.921794	1
FAU	yellow	0.954218	1
RPS17	yellow	0.902178	1
BRK1	yellow	0.904441	1
ANXA5	turquoise	0.425634	1
UBC	blue	0.360554	1
TCIM	grey	-0.4496	1
HSPB1	brown	0.56453	1
KRT7	blue	0.351285	1
RPL37	yellow	0.937504	1
TXN	yellow	0.883522	1
RPS7P1	yellow	0.874932	1
SF3B5	yellow	0.930605	1
RPL23	yellow	0.955678	1
MYL12B	yellow	0.857778	1
IGKV3-11	green	0.660341	1
LGALS1	yellow	0.739744	1
OAZ1	yellow	0.9232	1
SEC61B	yellow	0.818152	1
UBA52	yellow	0.937184	1
HLA-C	green	0.622232	1
DSTN	yellow	0.559605	1
PERP	grey	0.68216	1
TXNIP	turquoise	0.671317	1
RPN2	turquoise	0.304909	1
IGLV3-19	green	0.609527	1
RPS24	yellow	0.93681	1
APP	turquoise	0.757019	1
TMA7	yellow	0.917744	1
HIGD2A	yellow	0.941476	1
HSPA5	turquoise	0.396491	1
RPL7AP6	yellow	0.702769	1
RPS15A	yellow	0.923245	1
SLC25A5	yellow	0.60081	1
CXCL14	brown	0.852928	1
ATP6V0E1	yellow	0.815765	1
OPRPN	grey	0.206129	1
APOD	brown	0.537091	1
SAA1	yellow	0.448415	1
PRDX4	yellow	0.58279	1
DBI	yellow	0.630959	1
TMED10	black	0.812176	1
ARF1	turquoise	0.480416	1
CA2	black	0.722144	1
KRT14	blue	0.44449	1
IGLV1-40	green	0.63072	1
EIF1	brown	0.62714	1
FOLR1	black	0.615305	1
KRT18	grey	0.65234	1
ACTA1	grey	-0.277409	1
RNA5SP202	yellow	0.634686	1
TMEM123	turquoise	0.587656	1
TMED2	black	0.739691	1
TOMM7	yellow	0.924833	1
MYDGF	yellow	0.566483	1
RPSA	yellow	0.924658	1
ANXA1	red	0.646913	1
AQP3	black	0.850028	1
SPDEF	grey	0.738934	1
S100A4	brown	0.752802	1
MRPL41	yellow	0.797022	1
PI3	grey	0.287142	1
TAGLN2	brown	0.648824	1
ATP5MK	yellow	0.906179	1
COX5B	yellow	0.940068	1
RPL28	yellow	0.951791	1
IGLV2-8	green	0.474825	1
GSTP1	yellow	0.896977	1
PRDX1	yellow	0.73949	1
KDELR2	grey	0.714065	1
SNHG19	yellow	0.81165	1
HMGN3	brown	0.733738	1
TENT5A	black	0.652357	1
PRSS8	black	0.712043	1
VIM	brown	0.758599	1
DDX5	turquoise	0.842974	1
TIMP3	blue	0.677893	1
RPS7	yellow	0.930119	1
HLA-A	green	0.706648	1
S100A1	grey	0.280373	1
CRACR2B	blue	0.59355	1
UQCRQ	yellow	0.814811	1
SNRNP70	blue	0.803209	1
SRPRA	turquoise	0.566408	1
TRIR	yellow	0.876138	1
POLR2L	yellow	0.894615	1
SRSF5	turquoise	0.784831	1
GRN	grey	0.367856	1
PTMS	brown	0.592935	1
KDELR1	blue	0.394343	1
IGHG2	green	0.642878	1
TSPAN1	yellow	0.559666	1
COX6B1	yellow	0.937873	1
LGALS3	yellow	0.680894	1
RPL15P3	grey	0.529323	1
GPX4	brown	0.493559	1
JTB	yellow	0.81855	1
CFD	brown	0.677476	1
YWHAE	red	0.664461	1
NDUFB10	yellow	0.935969	1
NKX3-1	black	0.740322	1
RPL38	yellow	0.925638	1
COX6A1	yellow	0.937517	1
TPI1	yellow	0.780611	1
FABP4	brown	0.556486	1
TUBB4B	blue	0.463834	1
MGP	brown	0.705845	1
IGLV1-47	grey	0.00443167	1
SRP9	red	0.767756	1
ITM2B	turquoise	0.379896	1
FCGBP	turquoise	0.331357	1
SERP1	black	0.776286	1
ATP5ME	yellow	0.841886	1
RPLP0P6	yellow	0.801019	1
CKM	grey	-0.333276	1
TLE5	brown	0.484756	1
OAT	black	0.741708	1
SEC11C	black	0.547918	1
COX7A1	yellow	0.807082	1
NENF	yellow	0.824321	1
ROMO1	yellow	0.890619	1
CD164	turquoise	0.695441	1
ELAPOR1	turquoise	0.518594	1
ATP1A1	turquoise	0.677299	1
IGLV1-51	green	0.517914	1
TMSB4XP8	brown	0.534861	1
TPM2	blue	0.273898	1
ARL6IP5	red	0.799583	1
TSPO	yellow	0.9038	1
CNBP	brown	0.825814	1
CDC42EP5	yellow	0.755451	1
UQCRH	yellow	0.958449	1
CLIC1	brown	0.654225	1
NDUFA4	yellow	0.815851	1
SRP14	yellow	0.886141	1
RPL14P1	yellow	0.769279	1
HDLBP	turquoise	0.569275	1
KCNN4	blue	0.444309	1
ACTA2	blue	0.42056	1
ERH	yellow	0.706873	1
IGHV3-23	turquoise	0.355685	1
S100A10	brown	0.706974	1
EPCAM	black	0.866131	1
NOP53	brown	0.576735	1
S100A14	grey	0.642655	1
UQCR10	yellow	0.950729	1
TM9SF3	black	0.879786	1
ACADVL	blue	0.779546	1
CPE	black	0.63	1
ATP6V1F	yellow	0.919959	1
H1-0	blue	0.536912	1
SURF4	turquoise	0.595301	1
RPS28	yellow	0.767118	1
MORF4L2	turquoise	0.689997	1
RRBP1	blue	0.570328	1
PHLDA1	black	0.741199	1
CALM2	red	0.571409	1
WFDC21P	grey	0.086764	1
CIRBP	blue	0.782163	1
HSP90B1	blue	0.483784	1
DPM3	yellow	0.78644	1
RNASE1	yellow	0.654951	1
MRFAP1	brown	0.791554	1
TMEM59	black	0.684976	1
CMPK1	turquoise	0.539151	1
ECHS1	brown	0.74869	1
PARK7	yellow	0.917148	1
SRRM2	turquoise	0.755317	1
GPX1	yellow	0.91517	1
REEP5	yellow	0.59363	1
HERPUD1	turquoise	0.298578	1
NPDC1	brown	0.384084	1
RPL22	yellow	0.882528	1
TRAM1	turquoise	0.590248	1
IGKV3-15	green	0.652482	1
SLC39A7	black	0.663825	1
NDUFS6	yellow	0.910306	1
YBX1	brown	0.761561	1
TSPAN8	black	0.5712	1
SNRPD2	yellow	0.96076	1
IGLV2-14	grey	-0.155324	1
EIF4B	turquoise	0.811914	1
EIF4EBP1	yellow	0.641346	1
HMGN2P5	turquoise	0.515531	1
RABAC1	yellow	0.869807	1
SPINT2	grey	0.588817	1
CD151	brown	0.473719	1
SELENOF	red	0.739115	1
IGLV3-1	green	0.572078	1
HBB	yellow	0.555431	1
ENO1	brown	0.714137	1
SH3BGRL3	brown	0.597444	1
RPS3AP6	yellow	0.882511	1
DDX17	blue	0.828394	1
TFF1	yellow	0.334342	1
SYPL1	turquoise	0.557713	1
CUTA	yellow	0.908484	1
OSTC	yellow	0.534294	1
ALDH9A1	turquoise	0.545211	1
BSG	brown	0.524046	1
LENG8	turquoise	0.778257	1
CCNI	red	0.746789	1
MANF	yellow	0.517393	1
PHPT1	yellow	0.883469	1
MB	brown	0.41638	1
DAP	black	0.82941	1
ERP29	yellow	0.472957	1
H3-3B	brown	0.621037	1
AGFG2	black	0.782728	1
IGHJ6	turquoise	0.728665	1
RHOA	red	0.87099	1
PDIA4	black	0.72449	1
RAB1B	blue	0.39588	1
CD9	grey	0.733447	1
EIF4A2	turquoise	0.867541	1
EID1	red	0.836268	1
CYB561	black	0.913199	1
SEC61G	yellow	0.875731	1
CKAP4	black	0.786484	1
DNAJA1	turquoise	0.518013	1
ATRAID	yellow	0.845651	1
CHMP4B	brown	0.767358	1
IGFBP4	brown	0.844506	1
SCGB2A2	brown	0.282955	1
SCGB1D2	grey	0.207686	1
FKBP8	brown	0.498901	1
RPL41P5	yellow	0.782248	1
IGLV2-23	grey	0.122977	1
PPIB	yellow	0.524788	1
SERF2	yellow	0.907854	1
TMED9	grey	0.755896	1
CLU	brown	0.756255	1
RPL22P1	yellow	0.863383	1
RAB1A	turquoise	0.613481	1
NORAD	turquoise	0.825536	1
PDIA6	black	0.72778	1
LINC00342	blue	0.339219	1
TM9SF2	turquoise	0.48598	1
CD59	brown	0.362367	1
MAGED2	black	0.635005	1
SFRP1	turquoise	0.80196	1
NPC2	yellow	0.886653	1
CALM1	turquoise	0.420209	1
PDZK1IP1	black	0.490474	1
ATP2A3	blue	0.570782	1
GSN	brown	0.713264	1
HNRNPK	turquoise	0.923579	1
KLK11	black	0.586207	1
TMEM14C	yellow	0.850776	1
EIF5A	brown	0.655405	1
RPL24P8	yellow	0.794328	1
PSMB3	yellow	0.919783	1
IGHV7-4-1	green	0.580018	1
CAPNS1	brown	0.70175	1
EIF4G2	turquoise	0.905614	1
PSMB4	yellow	0.827707	1
ANP32B	brown	0.779045	1
PSME1	brown	0.67961	1
RPN1	turquoise	0.348599	1
BEX4	grey	0.219994	1
SNX3	red	0.666928	1
SDC4	turquoise	0.511533	1
IGLV6-57	green	0.507138	1
ATP5F1E	yellow	0.894976	1
ALKBH7	yellow	0.87611	1
ILF2	red	0.666119	1
IGHG3	green	0.651932	1
ARPC3	yellow	0.863283	1
TUFM	brown	0.664541	1
DDOST	turquoise	0.49693	1
DPP7	brown	0.438049	1
BEX3	yellow	0.729858	1
KDELR3	black	0.876851	1
COX4I1	yellow	0.959919	1
TSTD1	yellow	0.855132	1
PDCD4	turquoise	0.678297	1
BTG2	blue	0.555978	1
CLSTN1	turquoise	0.693829	1
TOMM20	turquoise	0.460842	1
COX7A2	yellow	0.914572	1
SLC9A3R1	grey	0.617748	1
FUCA1	grey	0.728099	1
IGLV2-11	green	0.526944	1
C6orf62	blue	0.794511	1
HSPA1A	blue	0.448493	1
IGKJ5	turquoise	0.701402	1
GABARAP	yellow	0.630274	1
COPG1	turquoise	0.528035	1
ADIPOR1	black	0.842854	1
MYL12A	brown	0.636976	1
IGHV3-15	turquoise	0.362622	1
TCEAL8	red	0.536271	1
IGHJ3P	turquoise	0.65217	1
CD14	brown	0.361043	1
CREG1	red	0.535257	1
ALDH1A1	grey	0.61113	1
EIF3K	yellow	0.953117	1
SPCS2P4	grey	0.584907	1
YWHAQ	red	0.934019	1
IGHV3-7	turquoise	0.377297	1
CXCL5	turquoise	0.353345	1
RPL14	yellow	0.897917	1
RPL24P4	yellow	0.672971	1
NUCB2	black	0.753356	1
TM4SF1	grey	-0.0602076	1
TMEM219	yellow	0.893184	1
FMOD	turquoise	0.374224	1
OS9	turquoise	0.464509	1
SYNGR2	yellow	0.353792	1
MLPH	blue	0.32239	1
KRT8	grey	0.674941	1
TRMT112	yellow	0.873895	1
AUP1	brown	0.601623	1
PLA2G2A	brown	0.439681	1
PYCR1	grey	0.493596	1
PSMA7	yellow	0.870223	1
EPHX1	blue	0.698843	1
DCXR	yellow	0.648994	1
GDI2	red	0.874634	1
COX5A	yellow	0.923865	1
PTTG1IP	turquoise	0.702897	1
SRSF6	blue	0.789372	1
PGRMC1	red	0.774131	1
HMGN2	brown	0.449781	1
MIR429	blue	0.682154	1
FIS1	yellow	0.909441	1
STK39	black	0.789401	1
TMEM258	yellow	0.762889	1
SRSF2	blue	0.808703	1
IDH2	grey	0.725746	1
PDIA3	turquoise	0.459694	1
MRPL51	yellow	0.966502	1
XRCC6	red	0.776819	1
HNRNPDL	blue	0.822313	1
BTF3	yellow	0.907059	1
GNB2	brown	0.592056	1
GOLPH3	turquoise	0.740823	1
AURKAIP1	yellow	0.877666	1
NUCB1	blue	0.610998	1
SOX9	turquoise	0.658162	1
MARCKSL1	grey	0.534182	1
HNRNPH1	turquoise	0.835139	1
FUT2	black	0.710671	1
SELENBP1	blue	0.713056	1
SERINC1	turquoise	0.865477	1
MCFD2	grey	0.472494	1
NACA	yellow	0.922937	1
C4orf3	yellow	0.796348	1
PRDX2	yellow	0.806605	1
PPIA	yellow	0.940604	1
ALDH18A1	black	0.876101	1
PRDX6	brown	0.775396	1
PTGES3	red	0.833275	1
UFC1	yellow	0.895891	1
BPIFB1	grey	0.523135	1
TCAP	brown	0.403549	1
ANG	yellow	0.651939	1
MORF4L1P1	turquoise	0.622269	1
MRPS34	yellow	0.855819	1
IGLC7	grey	0.0149631	1
EZR	turquoise	0.595374	1
PAM	turquoise	0.455491	1
MZB1	green	0.472726	1
SLC1A5	blue	0.379412	1
ERGIC3	yellow	0.628718	1
MRPL54	yellow	0.933458	1
ATP5F1C	yellow	0.745482	1
UBE2J1	turquoise	0.502866	1
RPS29	yellow	0.897041	1
TUBB	brown	0.866342	1
SDF2L1	yellow	0.673761	1
IGLV8-61	grey	-0.0282919	1
SSR3	grey	0.608349	1
ZFP36	turquoise	0.477257	1
UBL5	yellow	0.936762	1
ZFP36L1	turquoise	0.77948	1
FAM107B	grey	0.357841	1
SLC37A2	turquoise	0.324586	1
IGHV4-39	turquoise	0.389725	1
NDUFA2	yellow	0.929299	1
GANAB	turquoise	0.865204	1
SF3B6	yellow	0.926926	1
CSDE1	turquoise	0.899342	1
TMEM205	yellow	0.783909	1
UXT	yellow	0.948055	1
RTL8C	brown	0.733959	1
CTSB	red	0.78823	1
HNRNPA2B1	turquoise	0.813618	1
BANF1	yellow	0.844776	1
UQCR11	yellow	0.942992	1
TNNC2	brown	0.372944	1
PPP1R1B	black	0.65444	1
IGKV1-16	grey	0.057267	1
CANX	turquoise	0.820475	1
NDUFA8	yellow	0.943097	1
NDUFB4	yellow	0.811184	1
PDLIM1	brown	0.698889	1
YIPF3	grey	0.613015	1
RPL10P9	brown	0.171839	1
AKR1A1	yellow	0.627472	1
LINC02967	grey	-0.0484367	1
MYL9	blue	0.587473	1
PSMB7	yellow	0.92017	1
CREB3	yellow	0.489505	1
SSR2	yellow	0.7923	1
ARHGDIB	green	0.888105	1
LAMP1	blue	0.707519	1
MZT2B	yellow	0.83619	1
ATP5MF	yellow	0.882513	1
MTND1P23	grey	0.100426	1
GLYATL2	grey	0.488391	1
MYL1	grey	-0.310144	1
CLDN7	grey	0.723113	1
PSMB1	yellow	0.904277	1
SELENOK	yellow	0.624886	1
TMEM50A	turquoise	0.391833	1
DPT	brown	0.64951	1
PYGB	blue	0.668611	1
SELENOM	yellow	0.865608	1
ANXA2	brown	0.605967	1
RBM3	blue	0.537467	1
PLPP5	black	0.799047	1
RSRP1	turquoise	0.692152	1
ST13	red	0.904095	1
NDFIP1	turquoise	0.450561	1
CFL1	brown	0.65997	1
HNRNPA1	brown	0.697693	1
DNAJB9	turquoise	0.3924	1
SH3BGRL2	turquoise	0.43034	1
IGHV3-21	turquoise	0.412317	1
RNF181	yellow	0.91973	1
ITGA6	turquoise	0.711914	1
BCAP31	brown	0.630235	1
SUMO1	yellow	0.675578	1
PSMB6	yellow	0.924478	1
CIB1	yellow	0.755668	1
ARCN1	turquoise	0.758714	1
IGLV3-25	green	0.437563	1
C1orf43	brown	0.562616	1
HEXB	grey	0.563703	1
TNFSF10	turquoise	0.610689	1
DHCR24	blue	0.319414	1
PEA15	brown	0.817228	1
CANT1	black	0.896566	1
PKM	blue	0.588904	1
RPS7P11	yellow	0.896775	1
YWHAZ	turquoise	0.791747	1
HSPE1	yellow	0.755837	1
ARL1	black	0.777998	1
NCOA4	turquoise	0.691257	1
TMEM256	yellow	0.899448	1
KLK12	yellow	0.325578	1
ELF5	grey	0.439018	1
H2AZ1	yellow	0.850832	1
SCD	blue	0.368126	1
CLK1	blue	0.798149	1
SRGN	green	0.716175	1
FBL	yellow	0.865631	1
IGKJ4	turquoise	0.53335	1
MYL2	grey	-0.282789	1
SEC61A1	black	0.67724	1
HTRA1	brown	0.725676	1
IFITM3	brown	0.636029	1
F3	black	0.775989	1
HNRNPAB	turquoise	0.70211	1
COPZ1	red	0.491307	1
STARD10	yellow	0.66833	1
KRT23	grey	0.553238	1
ATP5PB	yellow	0.755822	1
CD44	turquoise	0.697868	1
LPO	grey	-0.154236	1
ITM2C	grey	0.376724	1
SMIM22	yellow	0.660504	1
CD81	brown	0.751855	1
MTCO1P12	grey	-0.141402	1
MIR200CHG	yellow	0.719076	1
COX6C	yellow	0.949251	1
APEX1	brown	0.824078	1
CAPN2	turquoise	0.75049	1
AP2S1	yellow	0.928362	1
JUN	blue	0.470951	1
QARS1	blue	0.566559	1
LDHA	red	0.742767	1
IDH1	turquoise	0.32783	1
H1-10	blue	0.574602	1
ARFGAP3	turquoise	0.55619	1
BARX2	blue	0.442068	1
EIF3G	brown	0.703163	1
MAGED1	black	0.817048	1
ARGLU1	turquoise	0.843127	1
IGHV4-59	turquoise	0.439081	1
NDUFA6	yellow	0.963574	1
MT-TC	grey	-0.311511	1
RPS2P46	yellow	0.79973	1
B4GALT1	turquoise	0.70011	1
HMGCS2	grey	0.68743	1
CLDN3	grey	0.403274	1
DYNLL1	yellow	0.882987	1
IGKV2-30	green	0.409716	1
TALDO1	yellow	0.678631	1
CDC37	blue	0.789967	1
SPCS3	turquoise	0.588732	1
COPE	yellow	0.680065	1
SMIM26	yellow	0.914702	1
C19orf53	yellow	0.915117	1
CHCHD10	yellow	0.826326	1
EIF3L	turquoise	0.527818	1
ANAPC16	yellow	0.7946	1
CTSD	brown	0.688502	1
PRR27	grey	0.242344	1
RPL9	grey	-0.0182175	1
MLF2	grey	0.677345	1
IVNS1ABP	turquoise	0.642247	1
TMEM109	red	0.725433	1
ITLN1	grey	0.0715883	1
PRKCSH	blue	0.67246	1
TMEM259	blue	0.863279	1
ID2	turquoise	0.334874	1
EIF2S3	red	0.719128	1
RARRES1	brown	0.655257	1
MDK	yellow	0.53957	1
NME2	yellow	0.74399	1
ANXA7	turquoise	0.641365	1
SMDT1	yellow	0.896878	1
CHI3L2	grey	0.289965	1
NME3	brown	0.523392	1
SH3BGRL	red	0.867292	1
DHRS7	grey	0.186263	1
MIF	yellow	0.798138	1
KRT5	blue	0.650542	1
RTN3	blue	0.541413	1
SH3BP4	turquoise	0.497335	1
SRSF7	blue	0.804083	1
LMAN1	turquoise	0.706293	1
S100A16	yellow	0.808024	1
RHOB	blue	0.56381	1
VDAC1	blue	0.387342	1
ZMAT2	brown	0.717346	1
GSTK1	brown	0.648422	1
MCL1	turquoise	0.765282	1
G0S2	brown	0.722835	1
SOD1	yellow	0.854496	1
SLC38A2	turquoise	0.875083	1
GTF3C6	yellow	0.846514	1
C12orf57	yellow	0.9459	1
ATP5MC2	yellow	0.929328	1
RPS15P4	yellow	0.87821	1
GLUL	turquoise	0.691185	1
CLTA	yellow	0.82666	1
EIF2S2	brown	0.286731	1
ACTR2	turquoise	0.855071	1
PITPNA	turquoise	0.656729	1
CDK2AP1	black	0.599648	1
LAMTOR4	yellow	0.925579	1
JUND	brown	0.454917	1
CLDN10	black	0.470719	1
COPS9	yellow	0.871562	1
TOB1	turquoise	0.62942	1
DAZAP2	red	0.836111	1
ATP6V1G1	yellow	0.643058	1
GPT2	blue	0.351287	1
MPC1	yellow	0.717713	1
ARHGDIA	blue	0.672258	1
FDFT1	grey	0.449137	1
MRPS21	yellow	0.90244	1
ASS1	brown	0.326589	1
CREB3L1	black	0.657262	1
AGR3	yellow	0.486406	1
TESC	grey	0.228261	1
SCGB2A1	yellow	0.557108	1
PROM1	blue	0.411081	1
ARMCX3	turquoise	0.786658	1
PLP2	brown	0.594403	1
NDUFAB1	yellow	0.926313	1
LRRC59	black	0.841893	1
MLEC	turquoise	0.631716	1
TRAPPC1	yellow	0.850066	1
MIR1244-2	brown	0.582091	1
GNB1	turquoise	0.852774	1
SERINC2	blue	0.333651	1
DUSP1	blue	0.270409	1
SEC62	turquoise	0.556543	1
RAB4A	black	0.743121	1
CCNG1	turquoise	0.492144	1
EIF4H	turquoise	0.83136	1
ATP5PF	yellow	0.930377	1
EEF1B2P3	yellow	0.924372	1
TMEM147	yellow	0.879583	1
PMVK	yellow	0.888166	1
SNRPC	yellow	0.935345	1
MTIF3	yellow	0.767069	1
CYC1	yellow	0.778669	1
HDGF	blue	0.767524	1
FUT3	blue	0.370111	1
SAT2	brown	0.509319	1
MDH2	yellow	0.759226	1
SSNA1	yellow	0.867371	1
MRPS26	brown	0.451193	1
MMADHC	red	0.643876	1
IFITM1	green	0.707817	1
TSR3	yellow	0.795424	1
MKNK2	turquoise	0.635081	1
IGHJ5	turquoise	0.686175	1
HNRNPF	turquoise	0.84847	1
PFDN2	yellow	0.80554	1
RPL26P19	yellow	0.751775	1
GALE	black	0.890055	1
PSMC3	brown	0.715989	1
SLC25A3	yellow	0.72021	1
NIBAN2	turquoise	0.567084	1
IGKV1-5	green	0.651926	1
EMC7	yellow	0.787098	1
CAVIN1	brown	0.830117	1
DNAJC3	black	0.767495	1
IGHV2-5	turquoise	0.325587	1
SFPQ	blue	0.842896	1
FOXC1	turquoise	0.615099	1
CITED2	blue	0.437726	1
TMEM63A	turquoise	0.717193	1
HMGN1	blue	0.408673	1
HES1	blue	0.430042	1
SLC5A1	turquoise	0.488194	1
SPTSSA	grey	0.415655	1
RPL39	yellow	0.904662	1
A2M	brown	0.773213	1
SEPTIN2	turquoise	0.907459	1
MAT2A	turquoise	0.924128	1
SUMO2	yellow	0.82527	1
SLC31A1	black	0.893937	1
LITAF	red	0.7985	1
APRT	yellow	0.94425	1
HNRNPC	turquoise	0.67664	1
DES	blue	0.293913	1
SMCO4	grey	0.618361	1
TSPAN3	grey	0.545531	1
ATP5IF1	yellow	0.84336	1
HADHA	brown	0.783926	1
CDH1	turquoise	0.784624	1
RPS3AP26	yellow	0.89585	1
PSMB5	yellow	0.82213	1
INSIG1	grey	-0.107688	1
GFPT1	black	0.905649	1
COX14	yellow	0.950422	1
SLC13A2	blue	0.302919	1
KLF5	turquoise	0.702995	1
PGK1	turquoise	0.632607	1
UBXN4	turquoise	0.905082	1
IGFBP6	brown	0.714489	1
TXN2	yellow	0.871099	1
STRAP	red	0.847787	1
AHNAK	brown	0.732826	1
HID1	black	0.722136	1
GGTA1	grey	0.132012	1
IGBP1	yellow	0.764928	1
IGFBP7	brown	0.857378	1
ORMDL3	blue	0.49971	1
IGKV1-17	grey	0.0813984	1
IRF2BP2	turquoise	0.768494	1
TMEM214	turquoise	0.504496	1
USO1	turquoise	0.81869	1
PDAP1	blue	0.513253	1
ELOB	yellow	0.848791	1
NFE2L1	turquoise	0.72554	1
MSLN	grey	0.543621	1
UAP1	turquoise	0.516294	1
SPCS1	yellow	0.769697	1
SAP18	brown	0.523341	1
CXCL8	grey	-0.121359	1
PREB	blue	0.413784	1
NANS	yellow	0.484335	1
PITX1	grey	0.733876	1
SPINT1	black	0.652242	1
SDF4	blue	0.614591	1
PARM1	black	0.850868	1
FOS	grey	-0.221822	1
AQP1	blue	0.795937	1
PHB1	grey	0.274141	1
PCNP	turquoise	0.848303	1
TMC4	blue	0.376936	1
RING1	blue	0.749631	1
MANSC1	black	0.926854	1
GUK1	yellow	0.929407	1
CCT4	red	0.843126	1
SPARC	brown	0.872038	1
HSPA1B	blue	0.494783	1
GLO1	red	0.789097	1
GNL3	turquoise	0.539193	1
SLC9A3R2	brown	0.574161	1
DUSP6	turquoise	0.435651	1
H3P6	grey	0.39372	1
APH1A	turquoise	0.404733	1
CD79A	green	0.734623	1
APLP2	turquoise	0.8608	1
EI24	red	0.622107	1
KLHDC3	brown	0.644831	1
ARF5	brown	0.649964	1
ATP5F1D	yellow	0.760773	1
HNRNPD	blue	0.79282	1
TCEA3	grey	0.603563	1
UQCRC1	brown	0.637838	1
TMED7	turquoise	0.599344	1
ACTN4	turquoise	0.823594	1
IGKV1-9	grey	-0.00246584	1
EIF3D	brown	0.859005	1
ATP6V0B	yellow	0.724526	1
SUMO3	red	0.680877	1
NDUFS4	yellow	0.897916	1
ATP5F1A	red	0.746973	1
PNRC2	turquoise	0.889087	1
SF3B1	turquoise	0.895764	1
IGHV5-51	turquoise	0.395758	1
TMX2	brown	0.7308	1
CCNL2	blue	0.866823	1
POLR2K	yellow	0.76087	1
CCT8	red	0.739803	1
TFCP2L1	black	0.701683	1
PRDX3	red	0.722038	1
SPCS2	grey	0.576411	1
SLN	blue	0.337302	1
SET	brown	0.770737	1
PNN	turquoise	0.845617	1
GGCT	yellow	0.745993	1
CAP1	turquoise	0.800323	1
CREB3L4	black	0.871189	1
RAB11B	blue	0.810651	1
CHPF	grey	0.668367	1
NCL	turquoise	0.772316	1
RNF5	yellow	0.79246	1
RAB25	black	0.652385	1
PCBP1	turquoise	0.675252	1
SERINC3	turquoise	0.833158	1
MOGS	blue	0.680906	1
EIF4G1	turquoise	0.76506	1
GALNT12	black	0.858099	1
TMEM141	yellow	0.849359	1
SDCBP	turquoise	0.619709	1
CDK2AP2	yellow	0.444552	1
STT3B	turquoise	0.802994	1
MGLL	turquoise	0.412508	1
NUPR1	yellow	0.472568	1
RAB2A	turquoise	0.511299	1
GALNT3	black	0.841969	1
IGKV1-39	green	0.583016	1
HNRNPA1P7	turquoise	0.433657	1
GFUS	grey	0.669105	1
CCDC167	yellow	0.788874	1
SF1	blue	0.879246	1
PRELID1	yellow	0.741068	1
FLOT1	blue	0.732357	1
PBXIP1	blue	0.787874	1
KRT17	blue	0.463941	1
GALNT1	turquoise	0.622379	1
NPM1	red	0.850079	1
DDRGK1	brown	0.459778	1
ELOVL1	blue	0.401079	1
COPB1	turquoise	0.708383	1
TCP1	turquoise	0.706401	1
HNRNPH2	turquoise	0.809349	1
ENSA	brown	0.773059	1
PIM3	blue	0.666219	1
CCT7	brown	0.636208	1
MFAP4	brown	0.718942	1
MRPL18	yellow	0.616862	1
SLC6A14	turquoise	0.652785	1
ARL6IP1	turquoise	0.729061	1
CALU	turquoise	0.678106	1
FUS	blue	0.845612	1
EIF3H	yellow	0.744105	1
GMDS	black	0.608883	1
PAPSS1	turquoise	0.744881	1
TMEM230	red	0.822008	1
HSPD1	turquoise	0.64345	1
TC2N	turquoise	0.596808	1
MRFAP1L1	red	0.823547	1
ATP5PD	yellow	0.909491	1
TMEM248	red	0.795358	1
SDHC	red	0.716106	1
SNU13	yellow	0.934246	1
GCNT3	black	0.870838	1
TMEM30A	turquoise	0.886087	1
IGLV4-69	grey	-0.130771	1
IGKV2D-28	grey	0.0764516	1
CNPY3	brown	0.816725	1
OGFRL1	turquoise	0.538978	1
NPIPB15	grey	-0.0521276	1
MRPL20	yellow	0.944324	1
YIPF2	black	0.745984	1
FLNA	blue	0.898593	1
PKDCC	grey	-0.0168592	1
FAM210B	turquoise	0.663769	1
ECH1	brown	0.564249	1
FBXW5	brown	0.660041	1
SMIM14	black	0.779734	1
IGFBP5	blue	0.695926	1
TSPAN6	black	0.635031	1
MMP7	brown	0.631186	1
TIMM8B	yellow	0.935708	1
MAL2	black	0.745923	1
CHPT1	black	0.661479	1
AP3S1	grey	0.705476	1
PLAAT4	brown	0.558756	1
ATP5MC3	yellow	0.869984	1
TNNI2	brown	0.427996	1
PTPRF	turquoise	0.762291	1
LMF2	blue	0.765669	1
CYP4X1	turquoise	0.445585	1
CHMP2A	yellow	0.790672	1
MRPL33	yellow	0.880274	1
RCN1	brown	0.584966	1
PNPLA2	blue	0.858948	1
C1orf115	turquoise	0.575372	1
COL6A2	blue	0.789793	1
NDUFB11	yellow	0.924028	1
CTDSP2	turquoise	0.872795	1
FAM114A1	black	0.774324	1
POLDIP2	blue	0.375462	1
PPP1CB	turquoise	0.739593	1
SRSF3	blue	0.680561	1
ST14	blue	0.597204	1
SBDS	turquoise	0.477214	1
CCDC47	turquoise	0.773665	1
EIF6	yellow	0.871537	1
STOML2	yellow	0.853651	1
IGHD	grey	0.133275	1
LAMTOR2	yellow	0.9365	1
TMED3	black	0.569585	1
RGL2	blue	0.863358	1
LY6E	brown	0.620899	1
OGT	turquoise	0.801483	1
CD46	turquoise	0.816801	1
COX7B	yellow	0.944222	1
RN7SL3	grey	-0.356996	1
CNN3	turquoise	0.655445	1
RRAGA	red	0.85623	1
STARD7	red	0.764824	1
CHKA	turquoise	0.571497	1
CLTB	yellow	0.848293	1
CLIC4	turquoise	0.80394	1
TNFRSF19	black	0.832078	1
TIMM23	yellow	0.727614	1
NARS1	turquoise	0.841235	1
GTF3A	yellow	0.87188	1
MIEN1	yellow	0.87688	1
MUC1	blue	0.436743	1
UBA1	turquoise	0.814386	1
SCNN1A	turquoise	0.6145	1
SELENOS	yellow	0.414324	1
HYOU1	turquoise	0.635582	1
GABARAPL1	turquoise	0.618981	1
PPP1CA	yellow	0.610494	1
BRD2	turquoise	0.871885	1
TMEM87A	turquoise	0.70335	1
NPTN	turquoise	0.693042	1
PNRC1	turquoise	0.503108	1
TMBIM1	blue	0.633773	1
ITPRID2	turquoise	0.706406	1
COL6A1	blue	0.917185	1
MSMB	yellow	0.472223	1
LSR	grey	0.691727	1
NCALD	grey	0.421747	1
ATF3	grey	-0.166222	1
POLR2J	yellow	0.899437	1
GORASP2	turquoise	0.505426	1
RNF11	turquoise	0.725164	1
NUDC	brown	0.789552	1
SLITRK6	turquoise	0.510625	1
TENT5C	turquoise	0.446522	1
TMEM125	black	0.646729	1
B3GNT3	black	0.862476	1
HADHB	red	0.754856	1
NDUFC2	yellow	0.836844	1
ANXA3	black	0.840223	1
SFN	grey	0.510423	1
SPINT1-AS1	yellow	0.584987	1
ELL2	turquoise	0.348457	1
CMAS	turquoise	0.532078	1
TRBC2	green	0.823409	1
MRPL14	yellow	0.951203	1
RRAS	brown	0.696926	1
RNF167	blue	0.674394	1
MRPL3	turquoise	0.3935	1
YPEL5	turquoise	0.647599	1
TRPC4AP	turquoise	0.752364	1
FAM32A	brown	0.744859	1
NOL3	blue	0.669624	1
MYH2	blue	0.320599	1
S100A13	yellow	0.83973	1
GAS5	yellow	0.759882	1
AAMP	blue	0.675589	1
KIAA1522	turquoise	0.551244	1
TPD52L1	black	0.862721	1
SEPHS2	red	0.780214	1
YWHAH	red	0.744711	1
RAB10	turquoise	0.890092	1
HM13	yellow	0.340475	1
TMED4	turquoise	0.677642	1
RPL6P19	yellow	0.862444	1
SEC23B	black	0.833961	1
NAGLU	grey	0.40836	1
APMAP	brown	0.790216	1
SRSF11	turquoise	0.834734	1
MPZL1	turquoise	0.703405	1
ADI1	yellow	0.59512	1
IGKV2-24	grey	0.51207	1
DNAJB1	blue	0.424219	1
ACLY	turquoise	0.582389	1
QSOX1	black	0.694313	1
TMEM167A	black	0.659348	1
TMEM238	yellow	0.637886	1
CSRP1	blue	0.623827	1
CRISP2	grey	0.284669	1
HBA2	yellow	0.572636	1
NOP10	yellow	0.916935	1
CTDNEP1	brown	0.695406	1
CEBPB	blue	0.627355	1
DGCR6L	yellow	0.929882	1
SARS1	brown	0.552849	1
MRPL24	yellow	0.824632	1
TUBA1B	turquoise	0.564333	1
CAPZA1	turquoise	0.810825	1
CPD	black	0.909134	1
SLC25A39	blue	0.325132	1
CSN3	grey	0.082314	1
H2BC12	grey	0.30526	1
GSTO1	yellow	0.953633	1
CYBA	brown	0.603026	1
UFM1	turquoise	0.787057	1
NHP2	yellow	0.913688	1
ARPC4	brown	0.776033	1
TRA2A	blue	0.687177	1
IGKV1-12	grey	0.1884	1
TPM4	turquoise	0.795519	1
KRTCAP3	yellow	0.49405	1
TNNC1	brown	0.413487	1
IGKV1-27	grey	0.124829	1
MRPS18B	brown	0.731837	1
XRCC5	red	0.901939	1
EPRS1	turquoise	0.528414	1
EIF3A	turquoise	0.88529	1
WDR6	turquoise	0.801029	1
CTSF	blue	0.318949	1
RAD23B	turquoise	0.796037	1
CDC42SE1	turquoise	0.901596	1
WDR45B	turquoise	0.833702	1
TSC22D4	blue	0.649577	1
CHP1	brown	0.651304	1
PCYOX1	turquoise	0.658058	1
LMNA	blue	0.624594	1
PRNP	brown	0.812484	1
IFNGR2	brown	0.572834	1
SERPINB1	blue	0.341195	1
LYPLA2	brown	0.360806	1
PCBD1	yellow	0.807687	1
FAM83E	blue	0.738235	1
IGHV3-33	green	0.659463	1
CSTA	yellow	0.819657	1
PSMD4	brown	0.798379	1
TRABD	blue	0.667107	1
MYLPF	grey	-0.323872	1
SLC44A4	black	0.731163	1
FKBP11	black	0.513637	1
SRPRB	yellow	0.476701	1
CENPX	yellow	0.878675	1
ANAPC13	yellow	0.675914	1
TAF7	turquoise	0.795812	1
GOT1	grey	0.271495	1
PHF1	blue	0.846511	1
PDXDC1	turquoise	0.685167	1
MYH9	blue	0.823486	1
SUMF2	turquoise	0.580753	1
VAMP2	blue	0.829045	1
TMEM263	turquoise	0.570357	1
PPT1	red	0.858238	1
GET3	brown	0.45757	1
PCNA	brown	0.643927	1
PPP1R11	turquoise	0.673367	1
TCEAL9	red	0.507998	1
PRR15L	black	0.822504	1
IGHV1-18	turquoise	0.364084	1
CDV3	green	0.847817	1
BTG1	green	0.718941	1
CLEC3B	brown	0.713387	1
FCGRT	brown	0.765006	1
TMEM9B	red	0.702313	1
LAMP2	turquoise	0.493888	1
BST2	brown	0.59205	1
BSPRY	grey	0.086261	1
TCEAL4	brown	0.663098	1
TSC22D3	brown	0.534223	1
SNHG6	yellow	0.905304	1
NET1	turquoise	0.744277	1
SND1	turquoise	0.597179	1
ATP6AP1	blue	0.463741	1
PGAM1	red	0.597254	1
SURF1	yellow	0.815542	1
SLC35B2	grey	0.688644	1
TGOLN2	turquoise	0.86449	1
GALNT6	grey	0.754474	1
NUCKS1	blue	0.791214	1
HMGB1	green	0.776281	1
IGLV7-46	grey	0.187549	1
SLC39A8	black	0.938098	1
IGLV3-10	green	0.439542	1
RPL13P12	brown	0.217508	1
NUS1	black	0.801514	1
CRIP2	brown	0.702127	1
ARF6	turquoise	0.804089	1
RHBDD2	brown	0.458286	1
POLR2I	yellow	0.931695	1
NPY1R	turquoise	0.359348	1
HINT1	yellow	0.896889	1
VPS28	brown	0.666961	1
SEC13	grey	0.523816	1
ALKBH5	blue	0.643744	1
ARRDC3	turquoise	0.780321	1
GRINA	brown	0.7832	1
CLPTM1L	grey	0.770578	1
MAGEF1	blue	0.513623	1
TMEM179B	yellow	0.60038	1
PCP4	yellow	0.523562	1
SELENOT	red	0.754061	1
OSTF1	turquoise	0.346293	1
SOX2	turquoise	0.513734	1
RBM6	blue	0.822753	1
PTP4A2	red	0.768228	1
PLXNB2	blue	0.828003	1
C1GALT1C1	grey	0.592189	1
GPAA1	blue	0.51087	1
IGLV7-43	grey	-0.201173	1
RAN	brown	0.691414	1
MAF1	brown	0.821463	1
METTL7A	brown	0.734537	1
SPRYD3	blue	0.512239	1
SYVN1	blue	0.624757	1
HNRNPH3	blue	0.823502	1
CBR1	red	0.492886	1
PGD	brown	0.673354	1
DEPTOR	black	0.800088	1
MAPRE1	red	0.846777	1
SLC17A5	black	0.897979	1
CLDN4	blue	0.372997	1
HMGN4	green	0.854887	1
ARFIP2	black	0.782496	1
PODXL2	grey	0.695618	1
RAC1	brown	0.756655	1
IGHV1-3	turquoise	0.325664	1
RDH11	grey	0.380393	1
CD52	green	0.757305	1
VEGFB	brown	0.685347	1
ISG15	brown	0.3296	1
RPL13AP25	yellow	0.851805	1
PAPSS2	black	0.849169	1
NDUFB1	yellow	0.889555	1
CHCHD1	yellow	0.933174	1
LSM7	yellow	0.830637	1
DUSP23	yellow	0.860688	1
ZRANB2	turquoise	0.874138	1
CCT3	brown	0.721177	1
CTNNA1	turquoise	0.788379	1
NFKBIZ	turquoise	0.726613	1
ZNF664	turquoise	0.925481	1
HNRNPA1P10	grey	0.197005	1
CD99	brown	0.816178	1
MFSD1	turquoise	0.507867	1
CYCS	red	0.63182	1
APOE	brown	0.733521	1
VAT1	brown	0.766011	1
PJA2	turquoise	0.85468	1
RPLP0P9	yellow	0.805853	1
CNN1	blue	0.414295	1
COA3	yellow	0.93918	1
NIBAN1	turquoise	0.556089	1
UGP2	red	0.713755	1
VCP	blue	0.525385	1
SLC12A2	turquoise	0.429182	1
YWHAG	turquoise	0.688991	1
FBP1	grey	0.542581	1
LAMTOR1	yellow	0.901029	1
EPS8L2	blue	0.539011	1
SRRT	blue	0.808998	1
BHLHA15	black	0.69026	1
HIGD1A	red	0.662205	1
MRPL40	yellow	0.868204	1
ARF3	turquoise	0.858023	1
ATP2A2	turquoise	0.621737	1
CCDC28A	brown	0.363629	1
TXNDC11	turquoise	0.419117	1
SREBF1	blue	0.595097	1
KIF5B	turquoise	0.883952	1
BCAS2	red	0.68995	1
CEACAM1	turquoise	0.836223	1
BBLN	yellow	0.855321	1
LUC7L3	blue	0.841063	1
ATP1B3	brown	0.681213	1
IGHV3-48	grey	0.0168433	1
NDUFB6	yellow	0.911322	1
PPP1R14BP3	yellow	0.845676	1
MYO1C	blue	0.736986	1
ISCU	brown	0.661197	1
CRYAB	brown	0.61276	1
LAMTOR5	yellow	0.969601	1
EIF1AXP1	turquoise	0.597811	1
SLC39A6	turquoise	0.628517	1
DYNLT1	yellow	0.88779	1
COASY	blue	0.62316	1
UQCRC2	red	0.849069	1
TNNT1	grey	-0.399831	1
LDB1	blue	0.891738	1
KHDRBS1	brown	0.835392	1
YIF1A	yellow	0.752359	1
SELENOW	yellow	0.859151	1
CCNC	black	0.673941	1
CDK5RAP3	blue	0.695309	1
RAB11A	red	0.827705	1
HIF1A	turquoise	0.788152	1
OCIAD1	red	0.845993	1
PPIC	yellow	0.700865	1
PITHD1	brown	0.74297	1
C5orf15	red	0.870137	1
GHITM	red	0.852545	1
ST6GALNAC1	black	0.881074	1
RBM39	blue	0.848347	1
C3	brown	0.770518	1
DDIT4	blue	0.445193	1
STX5	brown	0.291776	1
ACTR1B	blue	0.813726	1
DEGS1	turquoise	0.676946	1
PPA1	red	0.69303	1
LFNG	blue	0.379879	1
ATP5MJ	yellow	0.913562	1
H2AJ	yellow	0.864816	1
PGRMC2	blue	0.5354	1
ITGB4	blue	0.786745	1
DGUOK	yellow	0.917662	1
TARDBP	blue	0.874945	1
SYTL1	blue	0.630795	1
PSMD7	turquoise	0.388831	1
TECR	grey	0.687462	1
TXNDC15	turquoise	0.332616	1
IGHV3-11	turquoise	0.321599	1
ATP1B1	turquoise	0.484166	1
TAGLN	blue	0.510038	1
SELENOH	yellow	0.910757	1
MPC2	yellow	0.804197	1
RTCB	red	0.685875	1
FHL1	grey	-0.32989	1
EMD	blue	0.545403	1
BAG3	turquoise	0.565542	1
PSME2	brown	0.688747	1
RALB	turquoise	0.463841	1
H1-2	grey	-0.347705	1
AP1M2	grey	0.8471	1
PLTP	blue	0.300068	1
ANKRD10	blue	0.85214	1
AKAP17A	blue	0.762406	1
GABARAPL2	yellow	0.810825	1
SCAMP2	turquoise	0.601533	1
SDC1	turquoise	0.336356	1
RTN4	blue	0.593373	1
COPS6	brown	0.797848	1
TRIM28	blue	0.837139	1
SEL1L3	black	0.910281	1
DYNLL2	blue	0.648683	1
FKBP4	blue	0.536625	1
LUM	red	0.767593	1
IGHV3-74	turquoise	0.340277	1
NFKBIA	brown	0.654376	1
ABLIM1	turquoise	0.687658	1
RPS13P2	yellow	0.707436	1
GLTP	turquoise	0.411562	1
HDAC1	turquoise	0.818706	1
STOM	brown	0.84654	1
SMS	brown	0.702879	1
CUEDC2	brown	0.741052	1
SERBP1	red	0.887611	1
TPRG1L	brown	0.646719	1
HMG20B	blue	0.477577	1
AP2M1	brown	0.789457	1
FAM50A	blue	0.579371	1
YWHAB	red	0.856728	1
DDR1	turquoise	0.644814	1
EIF3J	turquoise	0.762622	1
KARS1	brown	0.768186	1
SEC31A	turquoise	0.759539	1
CCT6A	turquoise	0.743029	1
SREBF2	turquoise	0.804119	1
NDUFV1	brown	0.840978	1
PSMC5	brown	0.812986	1
CDC42EP1	blue	0.343697	1
IGHV4-34	turquoise	0.347215	1
NAA38	yellow	0.918393	1
NDUFB3	yellow	0.908315	1
CXCL2	grey	-0.145015	1
PCMT1	red	0.777738	1
KIAA1191	turquoise	0.885296	1
YBX3	blue	0.349504	1
SDHD	red	0.718107	1
GALNT7	black	0.885443	1
CHAD	grey	0.683977	1
FAM136A	blue	0.429268	1
TARS1	turquoise	0.401184	1
ACP1	grey	0.584951	1
THRAP3	blue	0.865289	1
MIR200A	blue	0.742982	1
WBP2	blue	0.750676	1
NDUFA3	yellow	0.878954	1
NELFE	brown	0.761465	1
LRATD2	turquoise	0.588169	1
KCTD14	black	0.853465	1
TMPRSS11E	grey	0.591189	1
GNPAT	blue	0.376067	1
RAB14	turquoise	0.759743	1
LPAR6	turquoise	0.499224	1
SCPEP1	brown	0.613666	1
WASF2	turquoise	0.803769	1
DDX3X	turquoise	0.836184	1
RPL6P10	yellow	0.69494	1
CLINT1	turquoise	0.787605	1
YIPF1	red	0.467242	1
GINM1	red	0.785106	1
ACTG2	grey	0.611894	1
DNAJC4	brown	0.297375	1
UNC50	turquoise	0.48975	1
GUSB	blue	0.692593	1
U2AF2	turquoise	0.831404	1
SCCPDH	grey	0.371936	1
CTTN	blue	0.920078	1
SNHG32	yellow	0.724779	1
JUP	blue	0.7001	1
NFIX	blue	0.688795	1
HAX1	yellow	0.676589	1
CES1	grey	-0.173887	1
NAA20	brown	0.443843	1
PSMA3	brown	0.643212	1
ANXA2P2	red	0.728098	1
RPS20P14	yellow	0.705435	1
TMEM160	yellow	0.895156	1
IER2	blue	0.366193	1
IGLV5-45	green	0.405688	1
SEC63	turquoise	0.810009	1
RCC2	turquoise	0.81079	1
RAB6A	turquoise	0.888893	1
STT3A	turquoise	0.65586	1
CRELD2	grey	0.39267	1
STX16	blue	0.876247	1
AHSA1	turquoise	0.416714	1
ENTPD6	blue	0.637886	1
SEC16A	turquoise	0.593409	1
CCN2	turquoise	0.62248	1
FKBP1A	brown	0.827873	1
VAMP3	red	0.858975	1
SNRPEP4	yellow	0.886094	1
ZBTB7B	turquoise	0.77394	1
STAU1	turquoise	0.898167	1
EWSR1	blue	0.847305	1
HNRNPM	blue	0.805541	1
RGS10	yellow	0.862308	1
SRM	brown	0.34232	1
CENPB	blue	0.733686	1
UBXN1	brown	0.86941	1
BTBD6	brown	0.618463	1
COX17	yellow	0.901134	1
RHCG	grey	0.314983	1
CAT	turquoise	0.531454	1
SUCLG2	turquoise	0.650874	1
HLA-DMA	green	0.889094	1
PBDC1	yellow	0.690188	1
CTDSP1	blue	0.830579	1
ARPC2	green	0.82634	1
DCN	red	0.79253	1
SFT2D1	yellow	0.447311	1
AGPAT2	brown	0.752495	1
FAM3B	black	0.612464	1
RAB5IF	yellow	0.426008	1
UBE2L3	brown	0.685481	1
CSTB	yellow	0.750351	1
PRPF6	blue	0.797023	1
VDAC2P5	grey	0.60525	1
FDPS	turquoise	0.307352	1
KLF6	turquoise	0.658389	1
TMEM208	yellow	0.880623	1
TBCA	yellow	0.896938	1
MRPS35	red	0.826159	1
VAMP5	yellow	0.711362	1
LRP10	turquoise	0.64698	1
ALG2	turquoise	0.614037	1
SAR1A	blue	0.637319	1
TIMM10	yellow	0.913597	1
ALDOA	turquoise	0.307378	1
TMX4	turquoise	0.566366	1
MTPN	turquoise	0.80941	1
CNPPD1	blue	0.70326	1
ABRACL	yellow	0.639695	1
FOSB	grey	-0.186134	1
POP7	yellow	0.751579	1
HDHD3	blue	0.365228	1
TNFRSF17	green	0.384186	1
IGKV2-28	grey	-0.00883926	1
EIF1AX	turquoise	0.683002	1
FLOT2	blue	0.842377	1
RBMX	blue	0.874829	1
TLE2	blue	0.649973	1
LYPLA1	turquoise	0.534382	1
NOL7	brown	0.602953	1
SFXN4	blue	0.458474	1
PHB2	yellow	0.664696	1
RAB7A	turquoise	0.783101	1
VDAC3	brown	0.831143	1
IDH3B	blue	0.765743	1
MIA3	turquoise	0.652972	1
ATP6V1E1	brown	0.7047	1
HNRNPA3	blue	0.782972	1
UQCRFS1	yellow	0.863272	1
ARHGEF37	turquoise	0.633624	1
NSA2	yellow	0.742735	1
ARAF	blue	0.621903	1
SLC25A1	brown	0.689058	1
OGA	blue	0.875201	1
PRPF19	blue	0.705156	1
ETF1	turquoise	0.802003	1
BAD	yellow	0.916277	1
OXA1L	brown	0.730302	1
EIF5	turquoise	0.778018	1
PTOV1	blue	0.789723	1
RNF13	turquoise	0.723506	1
IRX2	black	0.771185	1
UBE2L6	green	0.705471	1
SDHB	yellow	0.811997	1
C11orf24	grey	0.734581	1
UBE2D3	red	0.852059	1
IQGAP1	turquoise	0.89004	1
BNIP3	grey	0.363682	1
ZNF32	yellow	0.860859	1
MTURN	turquoise	0.461017	1
CCNL1	turquoise	0.721984	1
SLC38A10	blue	0.65982	1
BACE2	black	0.816273	1
DRAP1	brown	0.687468	1
DPM2	yellow	0.715964	1
PPP4C	brown	0.681498	1
SNHG29	yellow	0.822139	1
CD83	turquoise	0.383812	1
CBX3	red	0.837263	1
MIR4537	turquoise	0.61819	1
ERG28	yellow	0.552835	1
SLC44A2	blue	0.875548	1
DNASE2B	grey	-0.0881719	1
IGKV1-33	green	0.492691	1
CNN2	blue	0.7864	1
FURIN	blue	0.507628	1
FLII	blue	0.881515	1
GNE	turquoise	0.637866	1
PDHA1	blue	0.736252	1
FUCA2	red	0.659057	1
DNAJB2	blue	0.711146	1
CTNNBIP1	turquoise	0.299198	1
PSMD8	yellow	0.795977	1
PSMA1	brown	0.771173	1
RER1	blue	0.502906	1
DDAH2	brown	0.808009	1
LRP5	turquoise	0.667067	1
VTI1B	yellow	0.55716	1
NDUFAF8	yellow	0.935556	1
RCBTB2	turquoise	0.697166	1
MICOS13	yellow	0.886866	1
CRABP2	brown	0.634061	1
COL3A1	brown	0.719582	1
LAGE3	yellow	0.858361	1
SSR1	turquoise	0.588016	1
FASTK	blue	0.76577	1
ENTPD3	black	0.952449	1
TNKS1BP1	blue	0.808765	1
DNAJC8	brown	0.823767	1
CHMP5	red	0.809174	1
FNDC3A	turquoise	0.785035	1
EFEMP1	brown	0.788754	1
SMIM20	yellow	0.859627	1
UBE2Q2	turquoise	0.504924	1
TPD52	black	0.911053	1
SCAMP3	brown	0.552585	1
ALDH1A3	turquoise	0.524383	1
RNPEP	blue	0.454891	1
GOLGA5	turquoise	0.628868	1
EFNA1	blue	0.556703	1
UQCRB	yellow	0.943237	1
API5	turquoise	0.886647	1
FKBP3	brown	0.750763	1
TIMM13	yellow	0.911678	1
PFN2	turquoise	0.580265	1
ZFAND5	turquoise	0.874596	1
BNIP3L	red	0.783229	1
PAIP2	turquoise	0.473416	1
PTBP1	blue	0.887891	1
IRF3	blue	0.906747	1
ACSL1	blue	0.437991	1
ALCAM	turquoise	0.474406	1
RAD23A	blue	0.6085	1
CBR3	yellow	0.611117	1
PHGDH	grey	0.313837	1
PLIN5	blue	0.507132	1
SNRPN	yellow	0.649555	1
NXF1	blue	0.853507	1
GADD45GIP1	yellow	0.829419	1
PRKACB	turquoise	0.513434	1
RRAGD	grey	0.371452	1
F11R	blue	0.567591	1
TM7SF2	grey	-0.184758	1
S100A9	yellow	0.681433	1
EIF2AK1	turquoise	0.76011	1
IRX3	blue	0.704606	1
IARS2	turquoise	0.702126	1
ILRUN	brown	0.677674	1
PDCD5	yellow	0.866252	1
MDH1	red	0.794283	1
METTL26	yellow	0.865478	1
NR2F6	brown	0.398497	1
ATL2	turquoise	0.866417	1
SSU72	yellow	0.84082	1
DNAJC1	grey	0.312886	1
MUC19	turquoise	0.378091	1
PPCS	yellow	0.631309	1
TCIRG1	blue	0.854457	1
SLC4A11	blue	0.575289	1
SNX17	blue	0.607442	1
PCBP2	blue	0.866598	1
PAF1	blue	0.689225	1
CDIPT	brown	0.76266	1
MRPL12	yellow	0.845096	1
ORMDL1	blue	0.70387	1
ACBD3	turquoise	0.752695	1
TSPYL2	blue	0.753148	1
NAP1L4	blue	0.843157	1
SRSF9	turquoise	0.447891	1
RPL17	yellow	0.556603	1
EEF1D	yellow	0.704169	1
DMAC1	yellow	0.845072	1
USF1	blue	0.74444	1
CD82	turquoise	0.609524	1
HSPA9	turquoise	0.763047	1
GOT2	turquoise	0.521737	1
RPL12P4	yellow	0.881216	1
GBA2	turquoise	0.82763	1
TIMMDC1	brown	0.633049	1
GOLM2	turquoise	0.770781	1
COPRS	yellow	0.82704	1
RAB5C	red	0.759064	1
RNF185	turquoise	0.695995	1
TRAF4	black	0.66945	1
CETN2	brown	0.574285	1
LMO4	blue	0.539885	1
PTPN18	blue	0.829395	1
ZC3H15	turquoise	0.800246	1
DRG1	yellow	0.767759	1
CGREF1	black	0.716316	1
TMEM126A	yellow	0.874211	1
VPS29	brown	0.677968	1
RARRES2	brown	0.817781	1
DDX39B	turquoise	0.840969	1
SOX10	black	0.687229	1
ATP5MC1	yellow	0.921322	1
MRPL9	blue	0.612097	1
RAB5B	turquoise	0.91011	1
NDUFB2	yellow	0.91839	1
PABPN1	turquoise	0.787297	1
CWC15	yellow	0.780237	1
CEBPD	brown	0.382484	1
KIAA2013	brown	0.56246	1
PRADC1	yellow	0.798329	1
FBXL5	turquoise	0.72127	1
STK38	blue	0.877702	1
PEX11B	turquoise	0.665049	1
ATN1	blue	0.776645	1
C1QBP	yellow	0.725251	1
PPP2CB	turquoise	0.665712	1
MGST2	yellow	0.611457	1
RHOC	brown	0.789972	1
MCEE	grey	0.439578	1
SRP72	turquoise	0.591511	1
PLAC9	brown	0.676106	1
CYBRD1	brown	0.777933	1
TUBA4A	blue	0.214302	1
MRPL34	yellow	0.849013	1
SLC50A1	yellow	0.615357	1
RASD1	blue	0.380994	1
LAP3	green	0.751419	1
SH3GLB2	blue	0.823275	1
EPIST	yellow	0.613357	1
C1orf122	yellow	0.851677	1
CCL19	green	0.690639	1
IFI44	blue	0.320732	1
CDC34	brown	0.517555	1
GPCPD1	turquoise	0.705018	1
MRPL55	brown	0.443245	1
MAPKAPK2	blue	0.710311	1
BET1L	blue	0.56741	1
CCS	brown	0.670881	1
DTX4	turquoise	0.643028	1
ARL8B	turquoise	0.778863	1
NDUFB8	yellow	0.868386	1
PLEKHB1	black	0.841141	1
PSMD2	blue	0.768488	1
SON	turquoise	0.85776	1
CIAO2B	yellow	0.856083	1
RNF10	blue	0.820768	1
PPP1CC	red	0.84817	1
LXN	grey	0.54842	1
CXXC1	blue	0.838115	1
RAP1GAP	turquoise	0.579393	1
HNRNPUL1	turquoise	0.870807	1
TSPAN12	black	0.780514	1
MBNL2	turquoise	0.76092	1
CLTC	turquoise	0.76355	1
TMEM167B	turquoise	0.73835	1
ITM2A	green	0.702287	1
PPP2R5A	blue	0.688975	1
VSIG2	yellow	0.449086	1
ESRP1	black	0.914174	1
PODXL	turquoise	0.585222	1
NFIB	blue	0.583784	1
ADRM1	brown	0.784902	1
YPEL3	brown	0.726853	1
TMEM60	yellow	0.854726	1
SMPD1	blue	0.526276	1
RBM47	black	0.771698	1
PRKAR1A	turquoise	0.831818	1
LAMB2	blue	0.900894	1
EIF1B	brown	0.547207	1
PEF1	brown	0.773968	1
RHEBP2	turquoise	0.371651	1
NEDD8	yellow	0.953648	1
MAP2K3	blue	0.515182	1
MYADM	turquoise	0.740457	1
STAT6	blue	0.94658	1
SCYL1	blue	0.51616	1
SUCLG1	yellow	0.675991	1
IK	brown	0.765286	1
ARPC1A	yellow	0.895068	1
PNISR	turquoise	0.838721	1
RPL21P75	yellow	0.885663	1
UCP2	grey	-0.109783	1
CHID1	yellow	0.508005	1
AHCYL1	turquoise	0.830414	1
FAAH	blue	0.526906	1
MAGT1	turquoise	0.71558	1
PGAP3	blue	0.60346	1
NME4	yellow	0.532379	1
PSENEN	yellow	0.869285	1
GTF2F1	blue	0.794768	1
ILF3	blue	0.933599	1
CCDC124	brown	0.688015	1
TMCO1	red	0.774918	1
SPR	yellow	0.657771	1
NIPSNAP2	turquoise	0.548793	1
NDUFAF3	yellow	0.732545	1
RASSF3	turquoise	0.647706	1
TRAC	green	0.754109	1
UBXN6	brown	0.619536	1
ABHD10	brown	0.521022	1
STEAP1	grey	0.56707	1
AKIRIN1	turquoise	0.854986	1
LRPAP1	grey	0.492374	1
THBS1	turquoise	0.639713	1
IDH3G	brown	0.700284	1
SF3B4	turquoise	0.700136	1
TRAPPC6A	yellow	0.862554	1
TRIP6	blue	0.756493	1
FAM120A	turquoise	0.928205	1
SLC35A1	turquoise	0.408304	1
DUS1L	blue	0.606926	1
ETHE1	yellow	0.717348	1
RAB5A	turquoise	0.742616	1
LDHB	brown	0.760209	1
MPDU1	yellow	0.693252	1
FAM3C	turquoise	0.645833	1
THOC7	yellow	0.893543	1
SH3GLB1	turquoise	0.871124	1
TMEM203	brown	0.781431	1
IL6ST	turquoise	0.820302	1
MT2A	yellow	0.800286	1
TMBIM4	yellow	0.695508	1
ACP2	blue	0.432957	1
EIF4EBP2	red	0.690365	1
PA2G4	brown	0.818816	1
MARCKS	brown	0.826757	1
ACIN1	blue	0.823412	1
TNFSF13	turquoise	0.523841	1
CS	turquoise	0.763284	1
EPHB3	blue	0.753366	1
TDP2	red	0.72261	1
TCEAL3	grey	0.503758	1
SNW1	turquoise	0.748066	1
IGLV3-21	green	0.47552	1
RPS19BP1	yellow	0.929778	1
VDAC2	yellow	0.727139	1
CORO1B	blue	0.460629	1
WDR77	blue	0.366346	1
SQSTM1	turquoise	0.751033	1
BEX5	yellow	0.42115	1
PSMC4	blue	0.403207	1
IP6K2	blue	0.881215	1
MORF4L1	red	0.812179	1
TTC3	turquoise	0.796701	1
NDUFC1	yellow	0.930919	1
BCL2L2	turquoise	0.752185	1
MIR4477B	brown	0.587891	1
ERN2	black	0.855207	1
ARFGAP1	blue	0.829099	1
CYP27A1	brown	0.615198	1
CNPY2	yellow	0.634304	1
SRA1	yellow	0.781514	1
RXRB	blue	0.947718	1
ATF6B	turquoise	0.862796	1
SLC40A1	turquoise	0.57368	1
FAM174C	yellow	0.816823	1
VPS51	blue	0.440976	1
MSMO1	turquoise	0.379637	1
BAG6	blue	0.842765	1
LGMN	green	0.704746	1
ZNF330	turquoise	0.71207	1
EIF5B	blue	0.49199	1
INO80E	blue	0.840265	1
GPR108	blue	0.789713	1
DNPH1	yellow	0.891376	1
IMPDH2	brown	0.800114	1
RASSF7	blue	0.419207	1
TIMM9	yellow	0.922565	1
FUT6	black	0.790806	1
PPM1G	blue	0.767491	1
CHD3	blue	0.839129	1
DCTN1	turquoise	0.637918	1
AP2B1	turquoise	0.758621	1
IFNGR1	turquoise	0.763611	1
LSM14A	turquoise	0.914597	1
ZNF146	turquoise	0.918658	1
ISOC1	turquoise	0.629321	1
UBE2D2	brown	0.714936	1
PTN	blue	0.321866	1
CMTM6	turquoise	0.85478	1
NUDT2	yellow	0.825959	1
EMP3	brown	0.706954	1
IGHV1-2	turquoise	0.419867	1
RSL1D1	red	0.865587	1
SELENON	blue	0.745343	1
LINC02568	blue	0.288935	1
UBE2M	brown	0.700684	1
YTHDF2	blue	0.808488	1
SMIM15	turquoise	0.732077	1
ITPA	brown	0.740344	1
YIPF5	turquoise	0.554236	1
CAPN1	blue	0.716585	1
ITGB1P1	turquoise	0.850791	1
ESRRA	blue	0.577232	1
ITGB5	blue	0.403713	1
GMPPB	black	0.65647	1
RARS1	blue	0.539306	1
PLPP2	grey	0.627184	1
SLBP	red	0.830876	1
GTF2A2	yellow	0.762933	1
PICALM	blue	0.773351	1
KCNK6	blue	0.463879	1
PI4K2B	turquoise	0.740827	1
HSPH1	turquoise	0.624361	1
PRR13	brown	0.780724	1
EIF2A	turquoise	0.648149	1
MTCH2	red	0.84551	1
LASP1	turquoise	0.831568	1
DVL1	blue	0.742427	1
CCL5	green	0.749488	1
JAGN1	yellow	0.839806	1
SOD3	brown	0.608079	1
SLC35A4	blue	0.781669	1
ABI1	turquoise	0.870532	1
ARMCX2	blue	0.558951	1
JUNB	blue	0.429273	1
ARSA	blue	0.71408	1
MIR3682	grey	-0.153139	1
ZNF580	blue	0.752031	1
GGT6	blue	0.406633	1
COPS7A	blue	0.58003	1
MUC15	black	0.747888	1
TMEM54	yellow	0.780134	1
VSIG10L	grey	0.225055	1
TPD52L2	blue	0.853187	1
GAS6	blue	0.809431	1
MANBAL	yellow	0.715776	1
PPP1R15A	blue	0.350774	1
HSD17B8	yellow	0.711674	1
GLT8D1	brown	0.712895	1
REPIN1	turquoise	0.785313	1
CD24P4	turquoise	0.486299	1
EAPP	brown	0.499988	1
B4GALT3	black	0.697325	1
AQP5-AS1	yellow	0.533752	1
UBE2B	brown	0.517985	1
NAA50	turquoise	0.788144	1
IGHG4	green	0.632748	1
HSBP1	yellow	0.81878	1
HTATSF1	blue	0.696154	1
CXCL12	brown	0.785112	1
RBX1	yellow	0.920522	1
AKR7A2	yellow	0.77405	1
MIR4539	turquoise	0.51782	1
NEU1	grey	0.559394	1
TIMP2	brown	0.876296	1
BLVRB	yellow	0.847333	1
CCND1	brown	0.733487	1
UBE2H	turquoise	0.891089	1
BABAM1	brown	0.679893	1
ZNF428	brown	0.703271	1
TMUB1	brown	0.471401	1
HINT3	turquoise	0.81017	1
KRCC1	turquoise	0.721977	1
HOOK2	blue	0.806829	1
COX16	yellow	0.81111	1
RILPL2	brown	0.625203	1
BICDL2	blue	0.812874	1
QDPR	yellow	0.592789	1
PTPRA	turquoise	0.806356	1
TOMM22	yellow	0.861058	1
VKORC1	yellow	0.819575	1
TMEM181	turquoise	0.777198	1
PGLS	yellow	0.863201	1
EIF3B	blue	0.776426	1
LY96	brown	0.405669	1
PSAT1	grey	0.207433	1
WIPI1	turquoise	0.414688	1
RUSF1	turquoise	0.771335	1
RORC	black	0.795979	1
SLC26A2	black	0.936089	1
DDIT3	brown	0.469723	1
ELOVL5	red	0.799411	1
RBIS	yellow	0.805367	1
POLR2H	brown	0.72887	1
OSBP	turquoise	0.82204	1
VPS25	yellow	0.81217	1
BLOC1S1	yellow	0.928525	1
OTUD5	blue	0.916337	1
MRPS16	brown	0.646991	1
PPP3CA	turquoise	0.621562	1
TCF25	blue	0.87029	1
ZNF358	brown	0.566538	1
GOLPH3L	turquoise	0.56351	1
CDC16	blue	0.848664	1
PFDN1	red	0.616514	1
TIA1	turquoise	0.843944	1
OSER1	brown	0.706193	1
PPP1R14B	yellow	0.847708	1
SNRPA	brown	0.772928	1
USF2	blue	0.800688	1
ZNF692	blue	0.672486	1
EDEM2	brown	0.45211	1
NECTIN2	blue	0.509325	1
MIR200B	blue	0.680818	1
STIP1	turquoise	0.714337	1
MRPL57	yellow	0.896356	1
PRELID3B	turquoise	0.679595	1
ZBTB4	blue	0.867455	1
IGLV2-18	grey	-0.0507723	1
DENR	turquoise	0.764189	1
GPX3	brown	0.782933	1
ELF3	blue	0.641501	1
TWF1	turquoise	0.749719	1
CMTM8	black	0.857877	1
SCP2	turquoise	0.52254	1
RBM42	brown	0.796675	1
KRT10	yellow	0.721195	1
CCDC85B	brown	0.660772	1
HSF4	blue	0.678722	1
STX12	turquoise	0.758277	1
RNF7	yellow	0.922843	1
PRKRIP1	blue	0.790314	1
SMARCD2	blue	0.738141	1
UBA7	blue	0.893544	1
NSMCE4A	blue	0.80962	1
ZMPSTE24	turquoise	0.649726	1
ODF3B	blue	0.474254	1
RTL8A	brown	0.660253	1
LSM3	yellow	0.922852	1
CITED4	yellow	0.618111	1
MIR635	turquoise	0.562994	1
PUM2	turquoise	0.931161	1
ACTR1A	blue	0.747029	1
GDI1	blue	0.93441	1
MPHOSPH6	grey	0.239805	1
STUB1	brown	0.472588	1
PKP4	blue	0.652077	1
PTPA	blue	0.544257	1
SLC25A11	brown	0.755472	1
REXO2	red	0.34147	1
RNU4-2	yellow	0.579814	1
TM7SF3	turquoise	0.565674	1
TEX261	turquoise	0.831283	1
TSC22D1	blue	0.577325	1
RPS10	yellow	0.849913	1
[truncated: 14,182 more rows]

## Sheet: Fig.5oxidative phosphorylation
gene	immune_cells	cor	p.value
ISCU	NKG7	0.614361	2.80216e-09
ISCU	CXCL13	0.216994	0.0580097
ISCU	CD3D	0.536465	4.93301e-07
ISCU	PDCD1	0.332028	0.00317711
ISCU	CXCR3	0.320117	0.00453743
ISCU	CD3G	0.347632	0.00194967
ISCU	CTLA4	0.330447	0.00333371
ISCU	CXCR5	0.334581	0.00293815
ISCU	IL22	0.324581	0.00397664
ISCU	IL9	-0.18775	0.102022
ISCU	CCR6	0.27352	0.0160858
ISCU	IL17A	0.0788087	0.495686
ISCU	ICOS	0.254677	0.0254028
ISCU	CD3E	0.338124	0.00263306
ISCU	FOXP3	0.253569	0.0260701
ISCU	CD8A	0.386599	0.000514703
ISCU	CD4	0.404671	0.000261884
ISCU	TRDC	0.737646	1.98303e-14
ISCU	FCGR3A	0.561953	1.05038e-07
ISCU	KLK1	0.0746307	0.518882
ISCU	ASCL2	-0.105683	0.360318
ISCU	MAF	0.610692	3.69056e-09
ISCU	COL1A1	0.516318	1.53575e-06
ISCU	BCL6	0.353854	0.00159356
ISCU	LUM	0.765415	5.22599e-16
ISCU	DCN	0.779841	6.44625e-17
ISCU	GATA3	-0.46477	2.05979e-05
ISCU	KRT5	-0.0383445	0.740576
ISCU	RORC	-0.629033	8.98494e-10
ISCU	LPO	-0.417167	0.000160412
ISCU	AQP5	-0.11546	0.317344
ISCU	MUC5B	-0.324797	0.00395112
HTRA2	NKG7	0.585475	2.23539e-08
HTRA2	CXCL13	0.525529	9.22091e-07
HTRA2	CD3D	0.642417	3.01799e-10
HTRA2	PDCD1	0.629444	8.69528e-10
HTRA2	CXCR3	0.593557	1.27623e-08
HTRA2	CD3G	0.672672	2.08138e-11
HTRA2	CTLA4	0.637112	4.68013e-10
HTRA2	CXCR5	0.632073	7.04521e-10
HTRA2	IL22	0.4742	1.32116e-05
HTRA2	IL9	0.249485	0.0286594
HTRA2	CCR6	0.499319	3.78909e-06
HTRA2	IL17A	0.265293	0.0197105
HTRA2	ICOS	0.479934	1.00204e-05
HTRA2	CD3E	0.671372	2.34979e-11
HTRA2	FOXP3	0.677817	1.28005e-11
HTRA2	CD8A	0.675436	1.60493e-11
HTRA2	CD4	0.642607	2.97052e-10
HTRA2	TRDC	0.448194	4.35864e-05
HTRA2	FCGR3A	0.486394	7.29452e-06
HTRA2	KLK1	-0.200106	0.0810034
HTRA2	ASCL2	-0.215362	0.0599686
HTRA2	MAF	0.705818	7.57447e-13
HTRA2	COL1A1	0.652838	1.24293e-10
HTRA2	BCL6	0.338508	0.00260176
HTRA2	LUM	0.508252	2.37177e-06
HTRA2	DCN	0.387425	0.000499474
HTRA2	GATA3	-0.0290177	0.802188
HTRA2	KRT5	0.523799	1.01598e-06
HTRA2	RORC	-0.0133201	0.908464
HTRA2	LPO	-0.212837	0.0631066
HTRA2	AQP5	-0.0890569	0.441169
HTRA2	MUC5B	-0.075621	0.513334
NDUFB4	NKG7	0.272289	0.0165888
NDUFB4	CXCL13	-0.0241424	0.834906
NDUFB4	CD3D	0.22232	0.0519754
NDUFB4	PDCD1	0.00945663	0.934944
NDUFB4	CXCR3	0.0492465	0.670599
NDUFB4	CD3G	0.0160917	0.889527
NDUFB4	CTLA4	-0.01088	0.925178
NDUFB4	CXCR5	-0.0257402	0.824149
NDUFB4	IL22	0.115489	0.317219
NDUFB4	IL9	-0.175128	0.127657
NDUFB4	CCR6	-0.00657656	0.954732
NDUFB4	IL17A	0.00767871	0.947156
NDUFB4	ICOS	-0.0263868	0.819805
NDUFB4	CD3E	0.0116416	0.919957
NDUFB4	FOXP3	-0.091813	0.427104
NDUFB4	CD8A	0.0491074	0.671476
NDUFB4	CD4	0.0557442	0.630142
NDUFB4	TRDC	0.275527	0.015294
NDUFB4	FCGR3A	0.340241	0.00246466
NDUFB4	KLK1	0.402526	0.000284329
NDUFB4	ASCL2	0.163225	0.156076
NDUFB4	MAF	0.119564	0.30033
NDUFB4	COL1A1	-0.000411754	0.997164
NDUFB4	BCL6	-0.0886408	0.443314
NDUFB4	LUM	0.321771	0.00432189
NDUFB4	DCN	0.335312	0.00287274
NDUFB4	GATA3	-0.483372	8.46902e-06
NDUFB4	KRT5	-0.325579	0.00385998
NDUFB4	RORC	-0.542104	3.54197e-07
NDUFB4	LPO	-0.393142	0.000404801
NDUFB4	AQP5	0.161969	0.159329
NDUFB4	MUC5B	-0.34102	0.0024051
MRPS11	NKG7	0.495866	4.52561e-06
MRPS11	CXCL13	0.167099	0.146351
MRPS11	CD3D	0.487041	7.06362e-06
MRPS11	PDCD1	0.297477	0.00860338
MRPS11	CXCR3	0.28798	0.0110937
MRPS11	CD3G	0.274825	0.0155672
MRPS11	CTLA4	0.26525	0.0197313
MRPS11	CXCR5	0.25236	0.026815
MRPS11	IL22	0.247091	0.0302759
MRPS11	IL9	-0.171667	0.13548
MRPS11	CCR6	0.254074	0.0257642
MRPS11	IL17A	-0.0729727	0.528236
MRPS11	ICOS	0.141637	0.219171
MRPS11	CD3E	0.291646	0.0100666
MRPS11	FOXP3	0.237786	0.0373052
MRPS11	CD8A	0.28706	0.0113654
MRPS11	CD4	0.320756	0.004453
MRPS11	TRDC	0.564248	9.07958e-08
MRPS11	FCGR3A	0.477162	1.14603e-05
MRPS11	KLK1	0.0211074	0.85542
MRPS11	ASCL2	0.0462046	0.689875
MRPS11	MAF	0.408985	0.000221595
MRPS11	COL1A1	0.413643	0.000184554
MRPS11	BCL6	0.100491	0.384528
MRPS11	LUM	0.617609	2.18947e-09
MRPS11	DCN	0.547146	2.62043e-07
MRPS11	GATA3	-0.300299	0.00796476
MRPS11	KRT5	-0.0639976	0.580292
MRPS11	RORC	-0.486457	7.27164e-06
MRPS11	LPO	-0.357326	0.00142144
MRPS11	AQP5	0.199981	0.081197
MRPS11	MUC5B	-0.142646	0.215871
BAX	NKG7	0.63303	6.52228e-10
BAX	CXCL13	0.42406	0.000121396
BAX	CD3D	0.636154	5.06147e-10
BAX	PDCD1	0.537806	4.56192e-07
BAX	CXCR3	0.517688	1.42488e-06
BAX	CD3G	0.523314	1.0439e-06
BAX	CTLA4	0.536142	5.02666e-07
BAX	CXCR5	0.523852	1.01296e-06
BAX	IL22	0.428091	0.000102852
BAX	IL9	0.111891	0.332632
BAX	CCR6	0.446498	4.69591e-05
BAX	IL17A	0.0819223	0.478759
BAX	ICOS	0.37233	0.000854541
BAX	CD3E	0.563172	9.72307e-08
BAX	FOXP3	0.531164	6.69879e-07
BAX	CD8A	0.542132	3.53618e-07
BAX	CD4	0.550048	2.19821e-07
BAX	TRDC	0.498532	3.94633e-06
BAX	FCGR3A	0.555462	1.57675e-07
BAX	KLK1	0.0415157	0.719973
BAX	ASCL2	0.152976	0.184101
BAX	MAF	0.591266	1.49835e-08
BAX	COL1A1	0.526647	8.65836e-07
BAX	BCL6	0.198988	0.0827496
BAX	LUM	0.501522	3.37984e-06
BAX	DCN	0.349651	0.00182697
BAX	GATA3	-0.0979354	0.396793
BAX	KRT5	0.256183	0.0245186
BAX	RORC	-0.323001	0.00416758
BAX	LPO	-0.369182	0.000952748
BAX	AQP5	0.134979	0.24183
BAX	MUC5B	-0.154354	0.180133
BDH2	NKG7	0.283302	0.0125363
BDH2	CXCL13	-0.0430243	0.71024
BDH2	CD3D	0.174592	0.128845
BDH2	PDCD1	0.0659857	0.56856
BDH2	CXCR3	-0.0293709	0.799829
BDH2	CD3G	0.0963988	0.404278
BDH2	CTLA4	0.101478	0.37985
BDH2	CXCR5	0.099996	0.386885
BDH2	IL22	0.0942017	0.415123
BDH2	IL9	0.0148612	0.897927
BDH2	CCR6	0.0318549	0.783298
BDH2	IL17A	0.289509	0.0106548
BDH2	ICOS	0.082639	0.474908
BDH2	CD3E	0.0913845	0.429273
BDH2	FOXP3	0.157503	0.171302
BDH2	CD8A	0.110426	0.339038
BDH2	CD4	0.145778	0.205856
BDH2	TRDC	0.694104	2.57009e-12
BDH2	FCGR3A	0.272921	0.0163287
BDH2	KLK1	-0.0870983	0.45132
BDH2	ASCL2	-0.219083	0.055578
BDH2	MAF	0.538305	4.43042e-07
BDH2	COL1A1	0.62265	1.48439e-09
BDH2	BCL6	0.681057	9.37712e-12
BDH2	LUM	0.592148	1.40884e-08
BDH2	DCN	0.752818	2.88601e-15
BDH2	GATA3	-0.227861	0.0462538
BDH2	KRT5	0.233056	0.0413717
BDH2	RORC	-0.357656	0.00140597
BDH2	LPO	-0.28831	0.0109976
BDH2	AQP5	-0.171328	0.136265
BDH2	MUC5B	-0.180902	0.115381
HCCS	NKG7	0.582112	2.80995e-08
HCCS	CXCL13	0.475322	1.25209e-05
HCCS	CD3D	0.60334	6.34134e-09
HCCS	PDCD1	0.609218	4.11827e-09
HCCS	CXCR3	0.567995	7.14065e-08
HCCS	CD3G	0.638665	4.11953e-10
HCCS	CTLA4	0.638148	4.29875e-10
HCCS	CXCR5	0.607201	4.78048e-09
HCCS	IL22	0.512894	1.84945e-06
HCCS	IL9	-0.0540714	0.64046
HCCS	CCR6	0.501848	3.323e-06
HCCS	IL17A	0.282712	0.012729
HCCS	ICOS	0.577702	3.77806e-08
HCCS	CD3E	0.608624	4.30343e-09
HCCS	FOXP3	0.617323	2.23768e-09
HCCS	CD8A	0.644668	2.49891e-10
HCCS	CD4	0.685549	6.0511e-12
HCCS	TRDC	0.384489	0.00055559
HCCS	FCGR3A	0.547551	2.55715e-07
HCCS	KLK1	0.0282766	0.807141
HCCS	ASCL2	-0.365648	0.00107511
HCCS	MAF	0.704985	8.27778e-13
HCCS	COL1A1	0.463386	2.19607e-05
HCCS	BCL6	0.342996	0.00225992
HCCS	LUM	0.601686	7.14926e-09
HCCS	DCN	0.416578	0.000164235
HCCS	GATA3	-0.306917	0.00662775
HCCS	KRT5	0.52322	1.04933e-06
HCCS	RORC	-0.315136	0.00524506
HCCS	LPO	-0.288575	0.0109211
HCCS	AQP5	-0.169784	0.139886
HCCS	MUC5B	0.0828325	0.47387
TIMM9	NKG7	0.367885	0.000996105
TIMM9	CXCL13	0.00205021	0.985881
TIMM9	CD3D	0.277421	0.0145782
TIMM9	PDCD1	0.0397171	0.731635
TIMM9	CXCR3	0.0312473	0.787333
TIMM9	CD3G	0.0383526	0.740524
TIMM9	CTLA4	0.0473743	0.682438
TIMM9	CXCR5	0.03797	0.743022
TIMM9	IL22	0.165468	0.150389
TIMM9	IL9	-0.15141	0.188685
TIMM9	CCR6	0.0262994	0.820392
TIMM9	IL17A	-0.0677423	0.558288
TIMM9	ICOS	-0.00861215	0.940743
TIMM9	CD3E	0.0638534	0.581147
TIMM9	FOXP3	-0.00810092	0.944254
TIMM9	CD8A	0.0667975	0.563802
TIMM9	CD4	0.103708	0.369413
TIMM9	TRDC	0.568092	7.09592e-08
TIMM9	FCGR3A	0.385316	0.000539219
TIMM9	KLK1	0.161656	0.160146
TIMM9	ASCL2	0.10991	0.341315
TIMM9	MAF	0.316085	0.00510316
TIMM9	COL1A1	0.299268	0.00819303
TIMM9	BCL6	0.236626	0.0382703
TIMM9	LUM	0.574397	4.70349e-08
TIMM9	DCN	0.592189	1.40485e-08
TIMM9	GATA3	-0.401579	0.000294787
TIMM9	KRT5	-0.199555	0.0818604
TIMM9	RORC	-0.661488	5.79598e-11
TIMM9	LPO	-0.375217	0.000772645
TIMM9	AQP5	0.112191	0.331328
TIMM9	MUC5B	-0.283754	0.0123901
TOMM22	NKG7	0.419136	0.000148228
TOMM22	CXCL13	0.066651	0.564659
TOMM22	CD3D	0.349372	0.00184353
TOMM22	PDCD1	0.16675	0.14721
TOMM22	CXCR3	0.157447	0.171456
TOMM22	CD3G	0.162832	0.157086
TOMM22	CTLA4	0.150091	0.19261
TOMM22	CXCR5	0.158404	0.168835
TOMM22	IL22	0.214217	0.0613759
TOMM22	IL9	-0.230983	0.043266
TOMM22	CCR6	0.158592	0.168323
TOMM22	IL17A	-0.0386819	0.738376
TOMM22	ICOS	0.0794216	0.492329
TOMM22	CD3E	0.16926	0.14113
TOMM22	FOXP3	0.138802	0.22863
TOMM22	CD8A	0.201508	0.0788528
TOMM22	CD4	0.22744	0.0466695
TOMM22	TRDC	0.576355	4.13216e-08
TOMM22	FCGR3A	0.523577	1.02863e-06
TOMM22	KLK1	0.106247	0.357744
TOMM22	ASCL2	0.0976542	0.398157
TOMM22	MAF	0.379655	0.000660622
TOMM22	COL1A1	0.340991	0.00240732
TOMM22	BCL6	0.227243	0.0468652
TOMM22	LUM	0.596083	1.06778e-08
TOMM22	DCN	0.560035	1.1854e-07
TOMM22	GATA3	-0.385938	0.000527202
TOMM22	KRT5	-0.0416304	0.719232
TOMM22	RORC	-0.550724	2.10953e-07
TOMM22	LPO	-0.321317	0.00438008
TOMM22	AQP5	0.183399	0.110361
TOMM22	MUC5B	-0.134543	0.243365
ACAA2	NKG7	0.604487	5.83324e-09
ACAA2	CXCL13	0.192356	0.0937382
ACAA2	CD3D	0.457662	2.85408e-05
ACAA2	PDCD1	0.326775	0.00372427
ACAA2	CXCR3	0.241948	0.0340092
ACAA2	CD3G	0.30072	0.00787317
ACAA2	CTLA4	0.325733	0.00384228
ACAA2	CXCR5	0.360518	0.00127817
ACAA2	IL22	0.16286	0.157014
ACAA2	IL9	-0.0133843	0.908024
ACAA2	CCR6	0.303374	0.00731657
ACAA2	IL17A	0.108669	0.346826
ACAA2	ICOS	0.237992	0.0371359
ACAA2	CD3E	0.309809	0.00610826
ACAA2	FOXP3	0.304662	0.00705921
ACAA2	CD8A	0.284021	0.0123044
ACAA2	CD4	0.37139	0.000882869
ACAA2	TRDC	0.95883	9.49056e-43
ACAA2	FCGR3A	0.241585	0.0342866
ACAA2	KLK1	-0.089821	0.437244
ACAA2	ASCL2	-0.192671	0.0931912
ACAA2	MAF	0.73094	4.45869e-14
ACAA2	COL1A1	0.805724	9.86105e-19
ACAA2	BCL6	0.706411	7.10893e-13
ACAA2	LUM	0.733857	3.14388e-14
ACAA2	DCN	0.916267	1.58731e-31
ACAA2	GATA3	-0.280201	0.0135795
ACAA2	KRT5	0.0266159	0.818267
ACAA2	RORC	-0.492919	5.25827e-06
ACAA2	LPO	-0.256241	0.0244852
ACAA2	AQP5	-0.321868	0.00430954
ACAA2	MUC5B	-0.287538	0.0112237
MRPL11	NKG7	0.443426	5.36915e-05
MRPL11	CXCL13	0.0116149	0.920141
MRPL11	CD3D	0.322632	0.00421342
MRPL11	PDCD1	0.110057	0.340666
MRPL11	CXCR3	0.0845482	0.464728
MRPL11	CD3G	0.0710991	0.538907
MRPL11	CTLA4	0.0727782	0.529339
MRPL11	CXCR5	0.106906	0.354752
MRPL11	IL22	0.104379	0.366308
MRPL11	IL9	-0.156295	0.174651
MRPL11	CCR6	0.0932404	0.419921
MRPL11	IL17A	-0.0813752	0.481711
MRPL11	ICOS	0.012761	0.91229
MRPL11	CD3E	0.0994275	0.389603
MRPL11	FOXP3	0.0243483	0.833518
MRPL11	CD8A	0.0938484	0.416883
MRPL11	CD4	0.141272	0.220373
MRPL11	TRDC	0.703123	1.00852e-12
MRPL11	FCGR3A	0.337809	0.00265898
MRPL11	KLK1	0.104167	0.367287
MRPL11	ASCL2	0.181203	0.114766
MRPL11	MAF	0.365825	0.00106868
MRPL11	COL1A1	0.39943	0.000319836
MRPL11	BCL6	0.274611	0.0156513
MRPL11	LUM	0.580372	3.15972e-08
MRPL11	DCN	0.671594	2.30177e-11
MRPL11	GATA3	-0.352789	0.00165
MRPL11	KRT5	-0.25959	0.0226157
MRPL11	RORC	-0.636496	4.92192e-10
MRPL11	LPO	-0.347135	0.00198099
MRPL11	AQP5	0.0710238	0.539339
MRPL11	MUC5B	-0.310192	0.00604234
ATP6V1F	NKG7	0.250555	0.0279611
ATP6V1F	CXCL13	-0.0217747	0.850901
ATP6V1F	CD3D	0.224812	0.0493345
ATP6V1F	PDCD1	0.0337243	0.77092
ATP6V1F	CXCR3	0.0631678	0.585221
ATP6V1F	CD3G	0.0233524	0.840236
ATP6V1F	CTLA4	-0.00278948	0.980791
ATP6V1F	CXCR5	-0.00645794	0.955547
ATP6V1F	IL22	0.115303	0.318005
ATP6V1F	IL9	-0.157179	0.172194
ATP6V1F	CCR6	0.0268776	0.816511
ATP6V1F	IL17A	-0.0549995	0.634727
ATP6V1F	ICOS	-0.0470096	0.684754
ATP6V1F	CD3E	0.0376944	0.744824
ATP6V1F	FOXP3	-0.0318436	0.783373
ATP6V1F	CD8A	0.0705876	0.541839
ATP6V1F	CD4	0.0669664	0.562814
ATP6V1F	TRDC	0.199786	0.0815002
ATP6V1F	FCGR3A	0.411092	0.000204064
ATP6V1F	KLK1	0.357427	0.0014167
ATP6V1F	ASCL2	0.200685	0.0801101
ATP6V1F	MAF	0.0719131	0.534258
ATP6V1F	COL1A1	-0.0258973	0.823093
ATP6V1F	BCL6	-0.16754	0.145274
ATP6V1F	LUM	0.301263	0.00775641
ATP6V1F	DCN	0.208188	0.0692285
ATP6V1F	GATA3	-0.394378	0.000386627
ATP6V1F	KRT5	-0.22875	0.045386
ATP6V1F	RORC	-0.456829	2.96397e-05
ATP6V1F	LPO	-0.358689	0.00135858
ATP6V1F	AQP5	0.365477	0.00108138
ATP6V1F	MUC5B	-0.187252	0.102952
HSD17B10	NKG7	0.408068	0.00022965
HSD17B10	CXCL13	0.049742	0.667479
HSD17B10	CD3D	0.352805	0.00164913
HSD17B10	PDCD1	0.164588	0.152599
HSD17B10	CXCR3	0.136979	0.234859
HSD17B10	CD3G	0.124494	0.280692
HSD17B10	CTLA4	0.137903	0.231687
HSD17B10	CXCR5	0.145718	0.206044
HSD17B10	IL22	0.113809	0.324358
HSD17B10	IL9	-0.145974	0.205241
HSD17B10	CCR6	0.150958	0.190022
HSD17B10	IL17A	-0.0407048	0.725224
HSD17B10	ICOS	0.0354896	0.759283
HSD17B10	CD3E	0.159392	0.16616
HSD17B10	FOXP3	0.110751	0.337614
HSD17B10	CD8A	0.138064	0.231136
HSD17B10	CD4	0.187465	0.102553
HSD17B10	TRDC	0.570997	5.87741e-08
HSD17B10	FCGR3A	0.430573	9.27781e-05
HSD17B10	KLK1	0.0712368	0.53812
HSD17B10	ASCL2	0.157177	0.1722
HSD17B10	MAF	0.352625	0.00165884
HSD17B10	COL1A1	0.385484	0.000535953
HSD17B10	BCL6	0.186782	0.103833
HSD17B10	LUM	0.537042	4.76996e-07
HSD17B10	DCN	0.533703	5.78933e-07
HSD17B10	GATA3	-0.285833	0.0117369
HSD17B10	KRT5	-0.0900163	0.436244
HSD17B10	RORC	-0.513949	1.74682e-06
HSD17B10	LPO	-0.290054	0.0105021
HSD17B10	AQP5	0.246589	0.0306242
HSD17B10	MUC5B	-0.189719	0.0984128
POLR2F	NKG7	0.333437	0.00304321
POLR2F	CXCL13	-0.0230538	0.842252
POLR2F	CD3D	0.261992	0.0213503
POLR2F	PDCD1	0.0768837	0.506305
POLR2F	CXCR3	0.0642488	0.578803
POLR2F	CD3G	0.0553329	0.632672
POLR2F	CTLA4	0.0581649	0.615335
POLR2F	CXCR5	0.0756142	0.513372
POLR2F	IL22	0.080192	0.488127
POLR2F	IL9	-0.00881214	0.939369
POLR2F	CCR6	0.0949549	0.411387
POLR2F	IL17A	0.0510759	0.659107
POLR2F	ICOS	-0.0265241	0.818884
POLR2F	CD3E	0.0873723	0.449892
POLR2F	FOXP3	0.0502563	0.664246
POLR2F	CD8A	0.0827525	0.474299
POLR2F	CD4	0.0943256	0.414507
POLR2F	TRDC	0.508281	2.36809e-06
POLR2F	FCGR3A	0.360453	0.00128097
POLR2F	KLK1	0.116201	0.314227
POLR2F	ASCL2	0.416692	0.000163486
POLR2F	MAF	0.274246	0.0157955
POLR2F	COL1A1	0.268343	0.0182927
POLR2F	BCL6	0.156639	0.173691
POLR2F	LUM	0.338437	0.00260757
POLR2F	DCN	0.397405	0.00034522
POLR2F	GATA3	-0.047542	0.681374
POLR2F	KRT5	-0.15295	0.184175
POLR2F	RORC	-0.432734	8.47552e-05
POLR2F	LPO	-0.281832	0.0130217
POLR2F	AQP5	0.128296	0.266147
POLR2F	MUC5B	-0.441725	5.77967e-05
ATP5PF	NKG7	0.301157	0.00777895
ATP5PF	CXCL13	-0.0608523	0.599076
ATP5PF	CD3D	0.1912	0.0957662
ATP5PF	PDCD1	-0.0451225	0.69678
ATP5PF	CXCR3	-0.0530656	0.646697
ATP5PF	CD3G	-0.0584553	0.613569
ATP5PF	CTLA4	-0.0627039	0.587985
ATP5PF	CXCR5	-0.0433986	0.707832
ATP5PF	IL22	0.0524015	0.650829
ATP5PF	IL9	-0.181789	0.113577
ATP5PF	CCR6	-0.0629231	0.586678
ATP5PF	IL17A	-0.036194	0.754654
ATP5PF	ICOS	-0.0873406	0.450057
ATP5PF	CD3E	-0.0387382	0.738008
ATP5PF	FOXP3	-0.106391	0.35709
ATP5PF	CD8A	-0.0460749	0.690701
ATP5PF	CD4	0.00891733	0.938647
ATP5PF	TRDC	0.532308	6.27341e-07
ATP5PF	FCGR3A	0.287062	0.0113647
ATP5PF	KLK1	0.27202	0.0167002
ATP5PF	ASCL2	0.168886	0.142022
ATP5PF	MAF	0.214804	0.0606507
ATP5PF	COL1A1	0.226863	0.047244
ATP5PF	BCL6	0.172342	0.133925
ATP5PF	LUM	0.465566	1.98497e-05
ATP5PF	DCN	0.562344	1.02476e-07
ATP5PF	GATA3	-0.459718	2.59911e-05
ATP5PF	KRT5	-0.345173	0.00210909
ATP5PF	RORC	-0.669326	2.84069e-11
ATP5PF	LPO	-0.357737	0.0014022
ATP5PF	AQP5	0.112911	0.328217
ATP5PF	MUC5B	-0.34703	0.00198767
GRPEL1	NKG7	0.40261	0.000283419
GRPEL1	CXCL13	0.161418	0.160771
GRPEL1	CD3D	0.365953	0.00106401
GRPEL1	PDCD1	0.241634	0.0342487
GRPEL1	CXCR3	0.211463	0.0648684
GRPEL1	CD3G	0.26894	0.0180255
GRPEL1	CTLA4	0.284962	0.0120067
GRPEL1	CXCR5	0.262016	0.0213381
GRPEL1	IL22	0.196837	0.0861965
GRPEL1	IL9	-0.109559	0.342869
GRPEL1	CCR6	0.239169	0.036182
GRPEL1	IL17A	0.192278	0.0938733
GRPEL1	ICOS	0.301512	0.00770334
GRPEL1	CD3E	0.262395	0.0211441
GRPEL1	FOXP3	0.256847	0.0241376
GRPEL1	CD8A	0.281474	0.0131425
GRPEL1	CD4	0.315772	0.00514951
GRPEL1	TRDC	0.530312	7.0327e-07
GRPEL1	FCGR3A	0.439575	6.33981e-05
GRPEL1	KLK1	-0.00476299	0.967207
GRPEL1	ASCL2	-0.232558	0.0418196
GRPEL1	MAF	0.55182	1.97296e-07
GRPEL1	COL1A1	0.483061	8.59968e-06
GRPEL1	BCL6	0.460402	2.51906e-05
GRPEL1	LUM	0.644479	2.53901e-10
GRPEL1	DCN	0.570906	5.91245e-08
GRPEL1	GATA3	-0.413896	0.000182714
GRPEL1	KRT5	0.283201	0.0125689
GRPEL1	RORC	-0.428073	0.000102932
GRPEL1	LPO	-0.329892	0.00339034
GRPEL1	AQP5	0.0940766	0.415746
GRPEL1	MUC5B	0.039607	0.732351
OXA1L	NKG7	0.571295	5.76432e-08
OXA1L	CXCL13	0.23684	0.0380909
OXA1L	CD3D	0.490316	5.99643e-06
OXA1L	PDCD1	0.415365	0.000172364
OXA1L	CXCR3	0.357039	0.001435
OXA1L	CD3G	0.385147	0.000542525
OXA1L	CTLA4	0.387905	0.000490806
OXA1L	CXCR5	0.387789	0.000492883
OXA1L	IL22	0.250648	0.0279005
OXA1L	IL9	0.045034	0.697346
OXA1L	CCR6	0.326267	0.00378133
OXA1L	IL17A	0.0493188	0.670143
OXA1L	ICOS	0.273096	0.0162574
OXA1L	CD3E	0.403147	0.000277655
OXA1L	FOXP3	0.387095	0.000505507
OXA1L	CD8A	0.432023	8.73187e-05
OXA1L	CD4	0.455341	3.16988e-05
OXA1L	TRDC	0.644067	2.62832e-10
OXA1L	FCGR3A	0.399821	0.000315143
OXA1L	KLK1	0.0587463	0.611801
OXA1L	ASCL2	-0.234765	0.0398614
OXA1L	MAF	0.630503	7.99069e-10
OXA1L	COL1A1	0.638866	4.05183e-10
OXA1L	BCL6	0.448369	4.32519e-05
OXA1L	LUM	0.604592	5.7887e-09
OXA1L	DCN	0.617987	2.12702e-09
OXA1L	GATA3	-0.211008	0.0654603
OXA1L	KRT5	0.202514	0.0773397
OXA1L	RORC	-0.218422	0.0563388
OXA1L	LPO	-0.427189	0.000106762
OXA1L	AQP5	0.0150842	0.896404
OXA1L	MUC5B	0.0169096	0.883949
SDHB	NKG7	0.373942	0.000807891
SDHB	CXCL13	0.0165159	0.886633
SDHB	CD3D	0.281134	0.0132579
SDHB	PDCD1	0.0995516	0.389009
SDHB	CXCR3	0.0777528	0.501497
SDHB	CD3G	0.0633282	0.584267
SDHB	CTLA4	0.0496801	0.667868
SDHB	CXCR5	0.0779905	0.500185
SDHB	IL22	0.106743	0.355494
SDHB	IL9	-0.265169	0.0197705
SDHB	CCR6	0.0531177	0.646373
SDHB	IL17A	-0.067008	0.562571
SDHB	ICOS	0.00079581	0.994519
SDHB	CD3E	0.0715496	0.536332
SDHB	FOXP3	-0.00026289	0.99819
SDHB	CD8A	0.0862533	0.455739
SDHB	CD4	0.148999	0.195904
SDHB	TRDC	0.521034	1.18493e-06
SDHB	FCGR3A	0.335145	0.00288753
SDHB	KLK1	0.229279	0.0448761
SDHB	ASCL2	0.0233032	0.840568
SDHB	MAF	0.25934	0.0227504
SDHB	COL1A1	0.291354	0.0101453
SDHB	BCL6	0.141128	0.220848
SDHB	LUM	0.544194	3.12783e-07
SDHB	DCN	0.61572	2.52817e-09
SDHB	GATA3	-0.48219	8.97527e-06
SDHB	KRT5	-0.182891	0.111369
SDHB	RORC	-0.519649	1.27924e-06
SDHB	LPO	-0.331672	0.00321178
SDHB	AQP5	0.253763	0.0259518
SDHB	MUC5B	-0.126327	0.273616
TIMM17A	NKG7	0.33054	0.0033243
TIMM17A	CXCL13	0.116271	0.313931
TIMM17A	CD3D	0.311207	0.00587037
TIMM17A	PDCD1	0.17688	0.123831
TIMM17A	CXCR3	0.145142	0.207861
TIMM17A	CD3G	0.174359	0.129365
TIMM17A	CTLA4	0.179275	0.118744
TIMM17A	CXCR5	0.178788	0.119764
TIMM17A	IL22	0.161622	0.160235
TIMM17A	IL9	-0.165475	0.150371
TIMM17A	CCR6	0.109555	0.342889
TIMM17A	IL17A	0.0538014	0.642132
TIMM17A	ICOS	0.146345	0.204077
TIMM17A	CD3E	0.19852	0.0834901
TIMM17A	FOXP3	0.176996	0.123581
TIMM17A	CD8A	0.19955	0.0818679
TIMM17A	CD4	0.220452	0.0540308
TIMM17A	TRDC	0.449214	4.16672e-05
TIMM17A	FCGR3A	0.398602	0.000329999
TIMM17A	KLK1	0.0118969	0.918209
TIMM17A	ASCL2	-0.157578	0.171096
TIMM17A	MAF	0.343663	0.00221273
TIMM17A	COL1A1	0.38535	0.000538559
TIMM17A	BCL6	0.257846	0.0235735
TIMM17A	LUM	0.538289	4.43462e-07
TIMM17A	DCN	0.477868	1.10765e-05
TIMM17A	GATA3	-0.326674	0.0037356
TIMM17A	KRT5	0.127384	0.269587
TIMM17A	RORC	-0.441051	5.94999e-05
TIMM17A	LPO	-0.155184	0.177775
TIMM17A	AQP5	0.186792	0.103815
TIMM17A	MUC5B	0.0633462	0.584159
DECR1	NKG7	0.418303	0.000153274
DECR1	CXCL13	0.019844	0.863989
DECR1	CD3D	0.277234	0.0146474
DECR1	PDCD1	0.0834341	0.470654
DECR1	CXCR3	0.0457873	0.692535
DECR1	CD3G	0.0883809	0.444657
DECR1	CTLA4	0.093808	0.417085
DECR1	CXCR5	0.114971	0.31941
DECR1	IL22	0.0737456	0.523865
DECR1	IL9	-0.0675316	0.559515
DECR1	CCR6	0.0457574	0.692726
DECR1	IL17A	0.0219684	0.84959
DECR1	ICOS	0.0344474	0.766147
DECR1	CD3E	0.0995456	0.389038
DECR1	FOXP3	0.0894008	0.4394
DECR1	CD8A	0.0958561	0.406942
DECR1	CD4	0.171702	0.135398
DECR1	TRDC	0.794418	6.58773e-18
DECR1	FCGR3A	0.28445	0.0121678
DECR1	KLK1	0.039449	0.733379
DECR1	ASCL2	-0.131413	0.254608
DECR1	MAF	0.505096	2.80299e-06
DECR1	COL1A1	0.580363	3.16165e-08
DECR1	BCL6	0.565258	8.51268e-08
DECR1	LUM	0.680962	9.4636e-12
DECR1	DCN	0.822969	4.22702e-20
DECR1	GATA3	-0.420867	0.000138227
DECR1	KRT5	-0.0712211	0.538209
DECR1	RORC	-0.542867	3.38514e-07
DECR1	LPO	-0.364236	0.00112789
DECR1	AQP5	-0.0558176	0.629691
DECR1	MUC5B	-0.227067	0.0470407
MGST3	NKG7	0.174038	0.130083
MGST3	CXCL13	-0.166683	0.147374
MGST3	CD3D	0.0626632	0.588228
MGST3	PDCD1	-0.141322	0.220209
MGST3	CXCR3	-0.146896	0.202361
MGST3	CD3G	-0.164709	0.152294
MGST3	CTLA4	-0.176641	0.124347
MGST3	CXCR5	-0.161327	0.16101
MGST3	IL22	-0.0121663	0.916363
MGST3	IL9	-0.260193	0.0222919
MGST3	CCR6	-0.13583	0.238847
MGST3	IL17A	-0.0798677	0.489894
MGST3	ICOS	-0.173138	0.132112
MGST3	CD3E	-0.157839	0.170378
MGST3	FOXP3	-0.234261	0.0403024
MGST3	CD8A	-0.151929	0.187157
MGST3	CD4	-0.0911463	0.430482
MGST3	TRDC	0.396746	0.000353879
MGST3	FCGR3A	0.208139	0.069295
MGST3	KLK1	0.316765	0.00500354
MGST3	ASCL2	0.217723	0.0571513
MGST3	MAF	0.068031	0.556608
MGST3	COL1A1	0.0690066	0.55095
MGST3	BCL6	0.0459061	0.691777
MGST3	LUM	0.360786	0.00126676
MGST3	DCN	0.484704	7.93108e-06
MGST3	GATA3	-0.46592	1.95258e-05
MGST3	KRT5	-0.416776	0.000162938
MGST3	RORC	-0.575035	4.50951e-08
MGST3	LPO	-0.343736	0.00220763
MGST3	AQP5	0.186687	0.104013
MGST3	MUC5B	-0.30203	0.00759393
NDUFB5	NKG7	0.379626	0.000661294
NDUFB5	CXCL13	-0.00148452	0.989777
NDUFB5	CD3D	0.285778	0.0117536
NDUFB5	PDCD1	0.0786189	0.496728
NDUFB5	CXCR3	0.054686	0.636661
NDUFB5	CD3G	0.085392	0.460268
NDUFB5	CTLA4	0.0616044	0.594559
NDUFB5	CXCR5	0.0891742	0.440565
NDUFB5	IL22	0.114895	0.319733
NDUFB5	IL9	-0.200431	0.0805001
NDUFB5	CCR6	0.0538133	0.642058
NDUFB5	IL17A	0.0403925	0.727249
NDUFB5	ICOS	0.017662	0.878824
NDUFB5	CD3E	0.0836927	0.469275
NDUFB5	FOXP3	0.0455225	0.694224
NDUFB5	CD8A	0.10915	0.344683
NDUFB5	CD4	0.14662	0.203219
NDUFB5	TRDC	0.593755	1.25866e-08
NDUFB5	FCGR3A	0.427124	0.000107048
NDUFB5	KLK1	0.23027	0.0439332
NDUFB5	ASCL2	-0.00774981	0.946667
NDUFB5	MAF	0.38952	0.000462645
NDUFB5	COL1A1	0.34984	0.00181583
NDUFB5	BCL6	0.265706	0.0195132
NDUFB5	LUM	0.616571	2.36973e-09
NDUFB5	DCN	0.627072	1.04956e-09
NDUFB5	GATA3	-0.483432	8.44435e-06
NDUFB5	KRT5	-0.0939638	0.416308
NDUFB5	RORC	-0.638397	4.21149e-10
NDUFB5	LPO	-0.401299	0.000297938
NDUFB5	AQP5	0.113135	0.327251
NDUFB5	MUC5B	-0.193237	0.0922161
NDUFA6	NKG7	0.273943	0.0159162
NDUFA6	CXCL13	-0.0704768	0.542475
NDUFA6	CD3D	0.190153	0.0976318
NDUFA6	PDCD1	-0.0275888	0.811744
NDUFA6	CXCR3	-0.0317225	0.784177
NDUFA6	CD3G	-0.0471905	0.683605
NDUFA6	CTLA4	-0.056228	0.627171
NDUFA6	CXCR5	-0.0352328	0.760973
NDUFA6	IL22	0.0432957	0.708494
NDUFA6	IL9	-0.192297	0.0938416
NDUFA6	CCR6	-0.0292976	0.800318
NDUFA6	IL17A	-0.0376087	0.745384
NDUFA6	ICOS	-0.0893551	0.439634
NDUFA6	CD3E	-0.0254211	0.826295
NDUFA6	FOXP3	-0.0759495	0.511501
NDUFA6	CD8A	-0.0258585	0.823354
NDUFA6	CD4	0.0293026	0.800285
NDUFA6	TRDC	0.428248	0.000102186
NDUFA6	FCGR3A	0.344827	0.00213245
NDUFA6	KLK1	0.318022	0.00482392
NDUFA6	ASCL2	0.181319	0.114531
NDUFA6	MAF	0.182085	0.112981
NDUFA6	COL1A1	0.159125	0.166878
NDUFA6	BCL6	0.0616148	0.594497
NDUFA6	LUM	0.435816	7.44222e-05
NDUFA6	DCN	0.455139	3.19899e-05
NDUFA6	GATA3	-0.415044	0.000174581
NDUFA6	KRT5	-0.262016	0.0213382
NDUFA6	RORC	-0.599279	8.50214e-09
NDUFA6	LPO	-0.390244	0.000450523
NDUFA6	AQP5	0.231463	0.0428205
NDUFA6	MUC5B	-0.246299	0.0308268
TIMM10	NKG7	0.383048	0.000585176
TIMM10	CXCL13	-0.000285623	0.998033
TIMM10	CD3D	0.256436	0.0243731
TIMM10	PDCD1	0.0420244	0.716686
TIMM10	CXCR3	0.010808	0.925672
TIMM10	CD3G	0.0202458	0.861261
TIMM10	CTLA4	0.023758	0.837498
TIMM10	CXCR5	0.0564533	0.625789
TIMM10	IL22	0.0779587	0.500361
TIMM10	IL9	-0.169837	0.139759
TIMM10	CCR6	0.0285284	0.805457
TIMM10	IL17A	-0.0415252	0.719912
TIMM10	ICOS	-0.0161175	0.889351
TIMM10	CD3E	0.0407977	0.724621
TIMM10	FOXP3	-0.00602787	0.958505
TIMM10	CD8A	0.0205749	0.85903
TIMM10	CD4	0.106113	0.358355
TIMM10	TRDC	0.681397	9.07357e-12
TIMM10	FCGR3A	0.272463	0.0165168
TIMM10	KLK1	0.160996	0.161882
TIMM10	ASCL2	0.0886321	0.443359
TIMM10	MAF	0.376996	0.000725816
TIMM10	COL1A1	0.407896	0.000231188
TIMM10	BCL6	0.330759	0.00330225
TIMM10	LUM	0.581381	2.95224e-08
TIMM10	DCN	0.686137	5.71004e-12
TIMM10	GATA3	-0.398081	0.000336558
TIMM10	KRT5	-0.264851	0.0199236
TIMM10	RORC	-0.626607	1.0888e-09
TIMM10	LPO	-0.351979	0.00169414
TIMM10	AQP5	0.0146212	0.899567
TIMM10	MUC5B	-0.305687	0.00686001
LDHB	NKG7	0.509986	2.16219e-06
LDHB	CXCL13	0.0979386	0.396778
LDHB	CD3D	0.369547	0.000940874
LDHB	PDCD1	0.183421	0.110318
LDHB	CXCR3	0.123604	0.284173
LDHB	CD3G	0.163349	0.155757
LDHB	CTLA4	0.176209	0.125285
LDHB	CXCR5	0.223607	0.0505973
LDHB	IL22	0.11738	0.309306
LDHB	IL9	-0.0822576	0.476955
LDHB	CCR6	0.17175	0.135286
LDHB	IL17A	0.0320569	0.781958
LDHB	ICOS	0.100239	0.385725
LDHB	CD3E	0.186853	0.103699
LDHB	FOXP3	0.170169	0.138975
LDHB	CD8A	0.15748	0.171364
LDHB	CD4	0.235567	0.0391691
LDHB	TRDC	0.854037	5.5334e-23
LDHB	FCGR3A	0.284004	0.01231
LDHB	KLK1	0.0417706	0.718325
LDHB	ASCL2	-0.0744249	0.520038
LDHB	MAF	0.575848	4.27338e-08
LDHB	COL1A1	0.653238	1.20056e-10
LDHB	BCL6	0.548616	2.39784e-07
LDHB	LUM	0.690692	3.62913e-12
LDHB	DCN	0.827309	1.81246e-20
LDHB	GATA3	-0.379505	0.000664144
LDHB	KRT5	-0.0688658	0.551765
LDHB	RORC	-0.601825	7.07791e-09
LDHB	LPO	-0.319396	0.00463422
LDHB	AQP5	-0.0908502	0.431988
LDHB	MUC5B	-0.265467	0.0196275
TIMM8B	NKG7	0.334022	0.00298908
TIMM8B	CXCL13	-0.0161195	0.889337
TIMM8B	CD3D	0.259652	0.0225821
TIMM8B	PDCD1	0.0210799	0.855606
TIMM8B	CXCR3	0.0300609	0.795228
TIMM8B	CD3G	0.0158171	0.8914
TIMM8B	CTLA4	0.0091696	0.936915
TIMM8B	CXCR5	0.0311082	0.788258
TIMM8B	IL22	0.0640304	0.580097
TIMM8B	IL9	-0.127016	0.270984
TIMM8B	CCR6	0.0324653	0.77925
TIMM8B	IL17A	-0.0477518	0.680045
TIMM8B	ICOS	-0.0542846	0.639141
TIMM8B	CD3E	0.037896	0.743506
TIMM8B	FOXP3	-0.026706	0.817663
TIMM8B	CD8A	0.0287095	0.804246
TIMM8B	CD4	0.0647963	0.575565
TIMM8B	TRDC	0.504754	2.85381e-06
TIMM8B	FCGR3A	0.330198	0.00335901
TIMM8B	KLK1	0.202691	0.0770748
TIMM8B	ASCL2	0.239975	0.0355403
TIMM8B	MAF	0.238152	0.0370055
TIMM8B	COL1A1	0.222041	0.0522781
TIMM8B	BCL6	0.0875874	0.448773
TIMM8B	LUM	0.457198	2.91475e-05
TIMM8B	DCN	0.480585	9.7075e-06
TIMM8B	GATA3	-0.322516	0.0042279
TIMM8B	KRT5	-0.32374	0.00407723
TIMM8B	RORC	-0.608173	4.44935e-09
TIMM8B	LPO	-0.351532	0.00171896
TIMM8B	AQP5	0.131743	0.253406
TIMM8B	MUC5B	-0.364105	0.00113289
CYC1	NKG7	0.302102	0.0075788
CYC1	CXCL13	-0.0589446	0.610598
CYC1	CD3D	0.205157	0.0734719
CYC1	PDCD1	0.109881	0.341446
CYC1	CXCR3	0.0374996	0.746097
CYC1	CD3G	0.00674174	0.953596
CYC1	CTLA4	0.00626407	0.956881
CYC1	CXCR5	0.0478948	0.679139
CYC1	IL22	0.0107435	0.926115
CYC1	IL9	-0.180383	0.116445
CYC1	CCR6	0.0563202	0.626605
CYC1	IL17A	-0.0572084	0.621168
CYC1	ICOS	-0.0535023	0.643986
CYC1	CD3E	0.0484792	0.675442
CYC1	FOXP3	0.00860498	0.940792
CYC1	CD8A	0.0418108	0.718065
CYC1	CD4	0.0885828	0.443614
CYC1	TRDC	0.491069	5.7736e-06
CYC1	FCGR3A	0.239598	0.0358387
CYC1	KLK1	0.182545	0.112058
CYC1	ASCL2	0.180229	0.116762
CYC1	MAF	0.225655	0.0484661
CYC1	COL1A1	0.340338	0.00245717
CYC1	BCL6	0.164888	0.151843
CYC1	LUM	0.352044	0.00169057
CYC1	DCN	0.480244	9.87028e-06
CYC1	GATA3	-0.330071	0.00337195
CYC1	KRT5	-0.0352866	0.760618
CYC1	RORC	-0.317867	0.00484585
CYC1	LPO	-0.230436	0.0437775
CYC1	AQP5	0.420751	0.000138878
CYC1	MUC5B	-0.0314373	0.786071
ATP6V0E1	NKG7	0.202486	0.0773811
ATP6V0E1	CXCL13	-0.0951162	0.410589
ATP6V0E1	CD3D	0.150711	0.190758
ATP6V0E1	PDCD1	-0.0634277	0.583675
ATP6V0E1	CXCR3	-0.0593477	0.608155
ATP6V0E1	CD3G	-0.0670883	0.562102
ATP6V0E1	CTLA4	-0.105719	0.360152
ATP6V0E1	CXCR5	-0.0837328	0.469061
ATP6V0E1	IL22	0.0221761	0.848185
ATP6V0E1	IL9	-0.255728	0.0247832
ATP6V0E1	CCR6	-0.0246897	0.831218
ATP6V0E1	IL17A	-0.0817962	0.479439
ATP6V0E1	ICOS	-0.140998	0.221277
ATP6V0E1	CD3E	-0.0735351	0.525054
ATP6V0E1	FOXP3	-0.153198	0.183455
ATP6V0E1	CD8A	-0.0550039	0.634699
ATP6V0E1	CD4	-0.0536938	0.642799
ATP6V0E1	TRDC	0.290689	0.0103264
ATP6V0E1	FCGR3A	0.314011	0.00541781
ATP6V0E1	KLK1	0.324392	0.003999
ATP6V0E1	ASCL2	0.342182	0.00231879
ATP6V0E1	MAF	0.0340425	0.768818
ATP6V0E1	COL1A1	-0.00259854	0.982106
ATP6V0E1	BCL6	-0.119272	0.301517
ATP6V0E1	LUM	0.278027	0.0143551
ATP6V0E1	DCN	0.314261	0.00537901
ATP6V0E1	GATA3	-0.351217	0.00173666
ATP6V0E1	KRT5	-0.349595	0.00183026
ATP6V0E1	RORC	-0.544626	3.04822e-07
ATP6V0E1	LPO	-0.240066	0.035468
ATP6V0E1	AQP5	0.200506	0.080384
ATP6V0E1	MUC5B	-0.368208	0.000985147
NDUFAB1	NKG7	0.299175	0.00821405
NDUFAB1	CXCL13	-0.0692819	0.549358
NDUFAB1	CD3D	0.190782	0.0965071
NDUFAB1	PDCD1	-0.0291524	0.801288
NDUFAB1	CXCR3	-0.0426446	0.712686
NDUFAB1	CD3G	-0.0643445	0.578236
NDUFAB1	CTLA4	-0.0495081	0.668951
NDUFAB1	CXCR5	-0.0198909	0.863671
NDUFAB1	IL22	0.0411666	0.722232
NDUFAB1	IL9	-0.2243	0.0498674
NDUFAB1	CCR6	-0.0236195	0.838433
NDUFAB1	IL17A	-0.0542784	0.639179
NDUFAB1	ICOS	-0.07324	0.526722
NDUFAB1	CD3E	-0.0355421	0.758938
NDUFAB1	FOXP3	-0.0805659	0.486095
NDUFAB1	CD8A	-0.0430251	0.710235
NDUFAB1	CD4	0.0171666	0.882198
NDUFAB1	TRDC	0.519084	1.31966e-06
NDUFAB1	FCGR3A	0.308539	0.00633182
NDUFAB1	KLK1	0.227015	0.0470918
NDUFAB1	ASCL2	0.150115	0.192539
NDUFAB1	MAF	0.206988	0.070884
NDUFAB1	COL1A1	0.236017	0.0387851
NDUFAB1	BCL6	0.164614	0.152533
NDUFAB1	LUM	0.463254	2.20951e-05
NDUFAB1	DCN	0.534103	5.657e-07
NDUFAB1	GATA3	-0.399095	0.000323916
NDUFAB1	KRT5	-0.304439	0.00710318
NDUFAB1	RORC	-0.651659	1.37653e-10
NDUFAB1	LPO	-0.329179	0.00346419
NDUFAB1	AQP5	0.15471	0.179118
NDUFAB1	MUC5B	-0.243335	0.0329663
CYB5A	NKG7	0.348568	0.00189192
CYB5A	CXCL13	-0.034623	0.764989
CYB5A	CD3D	0.232377	0.0419844
CYB5A	PDCD1	0.0601533	0.603286
CYB5A	CXCR3	0.015917	0.890718
CYB5A	CD3G	0.0867639	0.453066
CYB5A	CTLA4	0.0497489	0.667435
CYB5A	CXCR5	0.0764321	0.508813
CYB5A	IL22	0.13291	0.249187
CYB5A	IL9	-0.228568	0.0455628
CYB5A	CCR6	0.0666749	0.564519
CYB5A	IL17A	0.0159606	0.890421
CYB5A	ICOS	0.0152525	0.895254
CYB5A	CD3E	0.0631903	0.585087
CYB5A	FOXP3	0.0305431	0.792017
CYB5A	CD8A	0.0981053	0.39597
CYB5A	CD4	0.140311	0.22356
CYB5A	TRDC	0.690423	3.72817e-12
CYB5A	FCGR3A	0.274393	0.0157373
CYB5A	KLK1	0.0258389	0.823486
CYB5A	ASCL2	-0.2119	0.0643027
CYB5A	MAF	0.470615	1.56654e-05
CYB5A	COL1A1	0.476042	1.20953e-05
CYB5A	BCL6	0.46289	2.2469e-05
CYB5A	LUM	0.666622	3.64167e-11
CYB5A	DCN	0.798954	3.11971e-18
CYB5A	GATA3	-0.577456	3.84056e-08
CYB5A	KRT5	-0.0566202	0.624766
CYB5A	RORC	-0.475805	1.22337e-05
CYB5A	LPO	-0.342364	0.00230548
CYB5A	AQP5	-0.0503889	0.663413
CYB5A	MUC5B	-0.0910667	0.430887
NDUFS4	NKG7	0.316119	0.00509809
NDUFS4	CXCL13	-0.0894608	0.439091
NDUFS4	CD3D	0.175826	0.126122
NDUFS4	PDCD1	-0.0499722	0.666031
NDUFS4	CXCR3	-0.0753106	0.51507
NDUFS4	CD3G	-0.0724544	0.531178
NDUFS4	CTLA4	-0.0623962	0.589821
NDUFS4	CXCR5	-0.040569	0.726104
NDUFS4	IL22	0.0166651	0.885616
NDUFS4	IL9	-0.236475	0.0383979
NDUFS4	CCR6	-0.0471421	0.683912
NDUFS4	IL17A	-0.0623261	0.59024
NDUFS4	ICOS	-0.0842571	0.466273
NDUFS4	CD3E	-0.0571128	0.621752
NDUFS4	FOXP3	-0.0975682	0.398574
NDUFS4	CD8A	-0.0580099	0.616279
NDUFS4	CD4	0.0181067	0.875797
NDUFS4	TRDC	0.613002	3.10421e-09
NDUFS4	FCGR3A	0.281312	0.0131974
NDUFS4	KLK1	0.257179	0.023949
NDUFS4	ASCL2	0.0710804	0.539015
NDUFS4	MAF	0.283596	0.012441
NDUFS4	COL1A1	0.303434	0.00730451
NDUFS4	BCL6	0.282717	0.0127275
NDUFS4	LUM	0.532208	6.30953e-07
NDUFS4	DCN	0.652723	1.25538e-10
NDUFS4	GATA3	-0.496048	4.48365e-06
NDUFS4	KRT5	-0.296076	0.00893683
NDUFS4	RORC	-0.662148	5.46253e-11
NDUFS4	LPO	-0.376547	0.0007374
NDUFS4	AQP5	0.0549029	0.635323
NDUFS4	MUC5B	-0.270209	0.017469
ATP5MG	NKG7	0.260041	0.022373
ATP5MG	CXCL13	-0.0543689	0.63862
ATP5MG	CD3D	0.182282	0.112585
ATP5MG	PDCD1	-0.034663	0.764725
ATP5MG	CXCR3	-0.00691931	0.952375
ATP5MG	CD3G	-0.0457708	0.69264
ATP5MG	CTLA4	-0.0579955	0.616366
ATP5MG	CXCR5	-0.0335075	0.772353
ATP5MG	IL22	0.0700684	0.544823
ATP5MG	IL9	-0.173174	0.13203
ATP5MG	CCR6	-0.0342387	0.767524
ATP5MG	IL17A	-0.067124	0.561893
ATP5MG	ICOS	-0.08784	0.447461
ATP5MG	CD3E	-0.0233974	0.839932
ATP5MG	FOXP3	-0.0869076	0.452315
ATP5MG	CD8A	-0.00984668	0.932267
ATP5MG	CD4	0.00200327	0.986204
ATP5MG	TRDC	0.382051	0.000606478
ATP5MG	FCGR3A	0.335129	0.00288893
ATP5MG	KLK1	0.306284	0.00674642
ATP5MG	ASCL2	0.299076	0.00823624
ATP5MG	MAF	0.123981	0.282693
ATP5MG	COL1A1	0.079659	0.491033
ATP5MG	BCL6	-0.0136078	0.906495
ATP5MG	LUM	0.330828	0.00329538
ATP5MG	DCN	0.350971	0.00175055
ATP5MG	GATA3	-0.381471	0.000619198
ATP5MG	KRT5	-0.317334	0.00492154
ATP5MG	RORC	-0.600349	7.87286e-09
ATP5MG	LPO	-0.384048	0.000564492
ATP5MG	AQP5	0.234192	0.0403629
ATP5MG	MUC5B	-0.285276	0.0119088
NDUFS3	NKG7	0.342032	0.00232977
NDUFS3	CXCL13	0.0185043	0.873092
NDUFS3	CD3D	0.290735	0.0103136
NDUFS3	PDCD1	0.0821123	0.477737
NDUFS3	CXCR3	0.0702577	0.543734
NDUFS3	CD3G	0.0534905	0.644059
NDUFS3	CTLA4	0.0700855	0.544725
NDUFS3	CXCR5	0.0817089	0.47991
NDUFS3	IL22	0.101349	0.380461
NDUFS3	IL9	-0.0766076	0.507838
NDUFS3	CCR6	0.0801233	0.488502
NDUFS3	IL17A	-0.0593589	0.608087
NDUFS3	ICOS	-0.0257779	0.823895
NDUFS3	CD3E	0.0947687	0.412309
NDUFS3	FOXP3	0.0753017	0.51512
NDUFS3	CD8A	0.0776427	0.502104
NDUFS3	CD4	0.132714	0.249892
NDUFS3	TRDC	0.495333	4.65042e-06
NDUFS3	FCGR3A	0.399437	0.000319751
NDUFS3	KLK1	0.137253	0.233916
NDUFS3	ASCL2	0.110731	0.337698
NDUFS3	MAF	0.258761	0.0230663
NDUFS3	COL1A1	0.314262	0.00537886
NDUFS3	BCL6	0.134753	0.242625
NDUFS3	LUM	0.513644	1.77595e-06
NDUFS3	DCN	0.476495	1.18349e-05
NDUFS3	GATA3	-0.242209	0.0338105
NDUFS3	KRT5	-0.12359	0.284226
NDUFS3	RORC	-0.541763	3.61419e-07
NDUFS3	LPO	-0.324914	0.00393729
NDUFS3	AQP5	0.240029	0.0354972
NDUFS3	MUC5B	-0.154161	0.180685
SDHD	NKG7	0.271693	0.0168371
SDHD	CXCL13	0.114212	0.322637
SDHD	CD3D	0.23795	0.0371706
SDHD	PDCD1	0.202062	0.0780167
SDHD	CXCR3	0.20911	0.0679777
SDHD	CD3G	0.243015	0.0332046
SDHD	CTLA4	0.14736	0.200924
SDHD	CXCR5	0.173779	0.130664
SDHD	IL22	0.207704	0.0698931
SDHD	IL9	-0.190784	0.0965032
SDHD	CCR6	0.0687549	0.552407
SDHD	IL17A	0.147017	0.201986
SDHD	ICOS	0.148098	0.198654
SDHD	CD3E	0.186241	0.104857
SDHD	FOXP3	0.118316	0.305437
SDHD	CD8A	0.301687	0.00766625
SDHD	CD4	0.243643	0.0327384
SDHD	TRDC	0.175221	0.127451
SDHD	FCGR3A	0.403783	0.000270968
SDHD	KLK1	0.286624	0.0114961
SDHD	ASCL2	-0.184954	0.107321
SDHD	MAF	0.306695	0.00666914
SDHD	COL1A1	0.103303	0.371298
SDHD	BCL6	0.059214	0.608965
SDHD	LUM	0.379467	0.000665057
SDHD	DCN	0.299582	0.00812295
SDHD	GATA3	-0.550555	2.13136e-07
SDHD	KRT5	0.198523	0.0834852
SDHD	RORC	-0.306017	0.00679696
SDHD	LPO	-0.333939	0.00299665
SDHD	AQP5	0.131618	0.253859
SDHD	MUC5B	0.0542274	0.639495
NDUFB3	NKG7	0.214969	0.0604493
NDUFB3	CXCL13	-0.0656803	0.570355
NDUFB3	CD3D	0.153402	0.182867
NDUFB3	PDCD1	-0.0486476	0.674377
NDUFB3	CXCR3	-0.0391575	0.735276
NDUFB3	CD3G	-0.0666081	0.56491
NDUFB3	CTLA4	-0.0858889	0.457652
NDUFB3	CXCR5	-0.0657818	0.569758
NDUFB3	IL22	0.03458	0.765272
NDUFB3	IL9	-0.255924	0.0246689
NDUFB3	CCR6	-0.0470998	0.68418
NDUFB3	IL17A	-0.0875755	0.448834
NDUFB3	ICOS	-0.112593	0.329586
NDUFB3	CD3E	-0.062731	0.587823
NDUFB3	FOXP3	-0.140378	0.223337
NDUFB3	CD8A	-0.0482016	0.677197
NDUFB3	CD4	-0.00638066	0.956079
NDUFB3	TRDC	0.317218	0.00493823
NDUFB3	FCGR3A	0.327656	0.00362698
NDUFB3	KLK1	0.337518	0.00268314
NDUFB3	ASCL2	0.201371	0.0790609
NDUFB3	MAF	0.0798512	0.489984
NDUFB3	COL1A1	0.0203773	0.860369
NDUFB3	BCL6	-0.0630302	0.58604
NDUFB3	LUM	0.35835	0.00137396
NDUFB3	DCN	0.369259	0.00095022
NDUFB3	GATA3	-0.483817	8.28574e-06
NDUFB3	KRT5	-0.36263	0.00119072
NDUFB3	RORC	-0.597315	9.7827e-09
NDUFB3	LPO	-0.365397	0.00108435
NDUFB3	AQP5	0.292719	0.00978217
NDUFB3	MUC5B	-0.255583	0.0248676
PHB2	NKG7	0.40328	0.000276242
PHB2	CXCL13	0.0845002	0.464983
PHB2	CD3D	0.335434	0.00286192
PHB2	PDCD1	0.286263	0.0116054
PHB2	CXCR3	0.239163	0.0361867
PHB2	CD3G	0.236608	0.0382856
PHB2	CTLA4	0.204678	0.0741605
PHB2	CXCR5	0.236457	0.0384129
PHB2	IL22	0.162435	0.158115
PHB2	IL9	-0.0892409	0.440222
PHB2	CCR6	0.202172	0.077851
PHB2	IL17A	0.021741	0.851129
PHB2	ICOS	0.15598	0.175531
PHB2	CD3E	0.247112	0.0302611
PHB2	FOXP3	0.184314	0.108564
PHB2	CD8A	0.306695	0.0066691
PHB2	CD4	0.277498	0.0145497
PHB2	TRDC	0.482202	8.96981e-06
PHB2	FCGR3A	0.471335	1.5141e-05
PHB2	KLK1	0.183538	0.110086
PHB2	ASCL2	0.116052	0.314852
PHB2	MAF	0.428691	0.000100331
PHB2	COL1A1	0.364468	0.00111907
PHB2	BCL6	0.203943	0.0752279
PHB2	LUM	0.460662	2.48919e-05
PHB2	DCN	0.387933	0.000490307
PHB2	GATA3	-0.302217	0.00755481
PHB2	KRT5	0.162116	0.158945
PHB2	RORC	-0.336097	0.00280395
PHB2	LPO	-0.372229	0.000857557
PHB2	AQP5	0.254943	0.0252444
PHB2	MUC5B	-0.0354355	0.759639
ATP6V1E1	NKG7	0.410828	0.000206187
ATP6V1E1	CXCL13	0.0926289	0.42299
ATP6V1E1	CD3D	0.355488	0.00151033
ATP6V1E1	PDCD1	0.215242	0.0601157
ATP6V1E1	CXCR3	0.157284	0.171904
ATP6V1E1	CD3G	0.205619	0.0728112
ATP6V1E1	CTLA4	0.19175	0.0947964
ATP6V1E1	CXCR5	0.214369	0.0611873
ATP6V1E1	IL22	0.198651	0.0832817
ATP6V1E1	IL9	-0.207396	0.0703181
ATP6V1E1	CCR6	0.196046	0.0874914
ATP6V1E1	IL17A	0.00945725	0.93494
ATP6V1E1	ICOS	0.102254	0.376197
ATP6V1E1	CD3E	0.199269	0.0823081
ATP6V1E1	FOXP3	0.175358	0.12715
ATP6V1E1	CD8A	0.209288	0.0677382
ATP6V1E1	CD4	0.274539	0.0156797
ATP6V1E1	TRDC	0.611711	3.42002e-09
ATP6V1E1	FCGR3A	0.405019	0.000258399
ATP6V1E1	KLK1	-0.0203391	0.860629
ATP6V1E1	ASCL2	-0.210837	0.0656834
ATP6V1E1	MAF	0.455884	3.09321e-05
ATP6V1E1	COL1A1	0.475217	1.25841e-05
ATP6V1E1	BCL6	0.325942	0.00381827
ATP6V1E1	LUM	0.734119	3.04596e-14
ATP6V1E1	DCN	0.709043	5.35444e-13
ATP6V1E1	GATA3	-0.415467	0.000171671
ATP6V1E1	KRT5	0.0870073	0.451795
ATP6V1E1	RORC	-0.532053	6.36572e-07
ATP6V1E1	LPO	-0.262114	0.0212877
ATP6V1E1	AQP5	0.0874106	0.449693
ATP6V1E1	MUC5B	0.014796	0.898373
ATP5F1C	NKG7	0.197628	0.0849163
ATP5F1C	CXCL13	-0.0361014	0.755262
ATP5F1C	CD3D	0.155472	0.17696
ATP5F1C	PDCD1	-0.0125287	0.913881
ATP5F1C	CXCR3	-0.0218618	0.850312
ATP5F1C	CD3G	-0.0140978	0.903144
ATP5F1C	CTLA4	-0.0275783	0.811815
ATP5F1C	CXCR5	-0.0340906	0.768501
ATP5F1C	IL22	0.0897282	0.437719
ATP5F1C	IL9	-0.262531	0.0210747
ATP5F1C	CCR6	-0.0360174	0.755814
ATP5F1C	IL17A	-0.0418746	0.717654
ATP5F1C	ICOS	-0.080549	0.486187
ATP5F1C	CD3E	-0.00760159	0.947686
ATP5F1C	FOXP3	-0.0376667	0.745005
ATP5F1C	CD8A	-0.00766628	0.947241
ATP5F1C	CD4	0.0734267	0.525666
ATP5F1C	TRDC	0.284099	0.0122795
ATP5F1C	FCGR3A	0.31899	0.00468969
ATP5F1C	KLK1	0.203037	0.0765605
ATP5F1C	ASCL2	-0.0687852	0.552231
ATP5F1C	MAF	0.127484	0.269209
ATP5F1C	COL1A1	0.138748	0.228811
ATP5F1C	BCL6	0.0398973	0.730464
ATP5F1C	LUM	0.475044	1.26889e-05
ATP5F1C	DCN	0.452172	3.65387e-05
ATP5F1C	GATA3	-0.50186	3.3209e-06
ATP5F1C	KRT5	-0.11464	0.320816
ATP5F1C	RORC	-0.483254	8.51839e-06
ATP5F1C	LPO	-0.341667	0.00235673
ATP5F1C	AQP5	0.321539	0.00435154
ATP5F1C	MUC5B	-0.00599973	0.958699
ATP5MC3	NKG7	0.265409	0.0196552
ATP5MC3	CXCL13	-0.0688473	0.551872
ATP5MC3	CD3D	0.186247	0.104845
ATP5MC3	PDCD1	-0.00265506	0.981716
ATP5MC3	CXCR3	-0.0240509	0.835522
ATP5MC3	CD3G	-0.0184167	0.873688
ATP5MC3	CTLA4	-0.0576135	0.618695
ATP5MC3	CXCR5	-0.0105208	0.927642
ATP5MC3	IL22	0.0311559	0.787941
ATP5MC3	IL9	-0.259699	0.0225564
ATP5MC3	CCR6	-0.0178933	0.877249
ATP5MC3	IL17A	-0.0358188	0.757119
ATP5MC3	ICOS	-0.102568	0.374729
ATP5MC3	CD3E	-0.00894946	0.938426
ATP5MC3	FOXP3	-0.0703127	0.543418
ATP5MC3	CD8A	0.000866138	0.994035
ATP5MC3	CD4	0.0448095	0.698782
ATP5MC3	TRDC	0.431305	8.99844e-05
ATP5MC3	FCGR3A	0.309473	0.00616673
ATP5MC3	KLK1	0.350341	0.00178667
ATP5MC3	ASCL2	0.0531613	0.646103
ATP5MC3	MAF	0.204121	0.0749685
ATP5MC3	COL1A1	0.224829	0.0493169
ATP5MC3	BCL6	0.0724727	0.531074
ATP5MC3	LUM	0.490345	5.98782e-06
ATP5MC3	DCN	0.524334	9.86047e-07
ATP5MC3	GATA3	-0.527507	8.24785e-07
ATP5MC3	KRT5	-0.165249	0.150936
ATP5MC3	RORC	-0.556642	1.46546e-07
ATP5MC3	LPO	-0.382082	0.000605806
ATP5MC3	AQP5	0.305325	0.00692982
ATP5MC3	MUC5B	-0.119284	0.301471
PDP1	NKG7	0.386644	0.000513862
PDP1	CXCL13	0.325409	0.00387962
PDP1	CD3D	0.401162	0.000299503
PDP1	PDCD1	0.369036	0.000957532
PDP1	CXCR3	0.357466	0.00141483
PDP1	CD3G	0.475784	1.22461e-05
PDP1	CTLA4	0.515998	1.56283e-06
PDP1	CXCR5	0.435404	7.57315e-05
PDP1	IL22	0.378522	0.000687721
PDP1	IL9	0.0941245	0.415508
PDP1	CCR6	0.384191	0.000561587
PDP1	IL17A	0.561705	1.06703e-07
PDP1	ICOS	0.546468	2.72954e-07
PDP1	CD3E	0.437894	6.81269e-05
PDP1	FOXP3	0.525126	9.43209e-07
PDP1	CD8A	0.499884	3.6799e-06
PDP1	CD4	0.492774	5.29706e-06
PDP1	TRDC	0.298357	0.00839975
PDP1	FCGR3A	0.46495	2.04257e-05
PDP1	KLK1	0.141504	0.219607
PDP1	ASCL2	-0.350626	0.00177024
PDP1	MAF	0.670588	2.52746e-11
PDP1	COL1A1	0.434374	7.91012e-05
PDP1	BCL6	0.492026	5.50134e-06
PDP1	LUM	0.452656	3.57569e-05
PDP1	DCN	0.28217	0.0129086
PDP1	GATA3	-0.13147	0.254398
PDP1	KRT5	0.596092	1.06713e-08
PDP1	RORC	-0.235517	0.0392122
PDP1	LPO	-0.310245	0.00603328
PDP1	AQP5	-0.366622	0.00104004
PDP1	MUC5B	-0.0590006	0.610259
ABCB7	NKG7	0.478803	1.05862e-05
ABCB7	CXCL13	0.264455	0.0201166
ABCB7	CD3D	0.415009	0.000174825
ABCB7	PDCD1	0.345856	0.00206367
ABCB7	CXCR3	0.289193	0.0107443
ABCB7	CD3G	0.400974	0.000301655
ABCB7	CTLA4	0.447932	4.40924e-05
ABCB7	CXCR5	0.401063	0.000300631
ABCB7	IL22	0.258503	0.0232085
ABCB7	IL9	0.12799	0.267297
ABCB7	CCR6	0.34409	0.002183
ABCB7	IL17A	0.314797	0.00529655
ABCB7	ICOS	0.419374	0.000146817
ABCB7	CD3E	0.394735	0.000381518
ABCB7	FOXP3	0.446333	4.72993e-05
ABCB7	CD8A	0.391682	0.000427276
ABCB7	CD4	0.448615	4.27848e-05
ABCB7	TRDC	0.720536	1.49574e-13
ABCB7	FCGR3A	0.311123	0.00588457
ABCB7	KLK1	-0.16371	0.154833
ABCB7	ASCL2	-0.367919	0.000994953
ABCB7	MAF	0.810549	4.21989e-19
ABCB7	COL1A1	0.78627	2.40963e-17
ABCB7	BCL6	0.786009	2.50936e-17
ABCB7	LUM	0.675828	1.5465e-11
ABCB7	DCN	0.70501	8.25602e-13
ABCB7	GATA3	-0.226248	0.0478628
ABCB7	KRT5	0.442345	5.62667e-05
ABCB7	RORC	-0.283022	0.0126275
ABCB7	LPO	-0.322692	0.00420589
ABCB7	AQP5	-0.32455	0.00398026
ABCB7	MUC5B	-0.0630277	0.586055
ATP5PD	NKG7	0.26992	0.0175946
ATP5PD	CXCL13	-0.103876	0.368636
ATP5PD	CD3D	0.138744	0.228827
ATP5PD	PDCD1	-0.0751003	0.516247
ATP5PD	CXCR3	-0.102754	0.373859
ATP5PD	CD3G	-0.0961891	0.405306
ATP5PD	CTLA4	-0.078756	0.495975
ATP5PD	CXCR5	-0.0552563	0.633144
ATP5PD	IL22	0.0195301	0.86612
ATP5PD	IL9	-0.147349	0.200957
ATP5PD	CCR6	-0.0774116	0.503381
ATP5PD	IL17A	-0.0495654	0.66859
ATP5PD	ICOS	-0.0954027	0.409175
ATP5PD	CD3E	-0.0710767	0.539036
ATP5PD	FOXP3	-0.116816	0.311652
ATP5PD	CD8A	-0.0798029	0.490247
ATP5PD	CD4	-0.00452326	0.968857
ATP5PD	TRDC	0.599507	8.36423e-09
ATP5PD	FCGR3A	0.255604	0.0248554
ATP5PD	KLK1	0.17987	0.117505
ATP5PD	ASCL2	0.023559	0.838841
ATP5PD	MAF	0.25947	0.0226802
ATP5PD	COL1A1	0.311844	0.00576484
ATP5PD	BCL6	0.31816	0.00480464
ATP5PD	LUM	0.545317	2.92472e-07
ATP5PD	DCN	0.653332	1.19076e-10
ATP5PD	GATA3	-0.462573	2.28005e-05
ATP5PD	KRT5	-0.258178	0.0233883
ATP5PD	RORC	-0.631631	7.29994e-10
ATP5PD	LPO	-0.379007	0.000675998
ATP5PD	AQP5	0.098686	0.393166
ATP5PD	MUC5B	-0.214932	0.0604935
ATP5F1E	NKG7	0.279352	0.0138782
ATP5F1E	CXCL13	-0.0538473	0.641847
ATP5F1E	CD3D	0.183494	0.110174
ATP5F1E	PDCD1	-0.0478992	0.679111
ATP5F1E	CXCR3	-0.0366481	0.751674
ATP5F1E	CD3G	-0.0583397	0.614272
ATP5F1E	CTLA4	-0.0482225	0.677065
ATP5F1E	CXCR5	-0.0320209	0.782197
ATP5F1E	IL22	0.0362302	0.754416
ATP5F1E	IL9	-0.125394	0.277201
ATP5F1E	CCR6	-0.0164775	0.886895
ATP5F1E	IL17A	-0.0703606	0.543142
ATP5F1E	ICOS	-0.07885	0.49546
ATP5F1E	CD3E	-0.0286048	0.804946
ATP5F1E	FOXP3	-0.0945035	0.413624
ATP5F1E	CD8A	-0.0483727	0.676115
ATP5F1E	CD4	0.00411525	0.971665
ATP5F1E	TRDC	0.482681	8.76152e-06
ATP5F1E	FCGR3A	0.262984	0.0208456
ATP5F1E	KLK1	0.249494	0.0286533
ATP5F1E	ASCL2	0.309909	0.00609103
ATP5F1E	MAF	0.195149	0.0889777
ATP5F1E	COL1A1	0.179576	0.118116
ATP5F1E	BCL6	0.115424	0.317492
ATP5F1E	LUM	0.373009	0.000834594
ATP5F1E	DCN	0.441333	5.87813e-05
ATP5F1E	GATA3	-0.31397	0.00542423
ATP5F1E	KRT5	-0.373205	0.000828914
ATP5F1E	RORC	-0.623963	1.34005e-09
ATP5F1E	LPO	-0.339866	0.00249372
ATP5F1E	AQP5	0.076316	0.509459
ATP5F1E	MUC5B	-0.391788	0.000425601
NDUFS6	NKG7	0.304798	0.00703252
NDUFS6	CXCL13	-0.0234441	0.839616
NDUFS6	CD3D	0.224871	0.0492734
NDUFS6	PDCD1	0.0175739	0.879424
NDUFS6	CXCR3	0.0165272	0.886556
NDUFS6	CD3G	-0.0120559	0.917119
NDUFS6	CTLA4	0.00671753	0.953763
NDUFS6	CXCR5	0.0352455	0.760889
NDUFS6	IL22	0.0151513	0.895945
NDUFS6	IL9	-0.133444	0.247273
NDUFS6	CCR6	0.0347688	0.764028
NDUFS6	IL17A	-0.0597565	0.605682
NDUFS6	ICOS	-0.0325926	0.778407
NDUFS6	CD3E	0.0281271	0.808141
NDUFS6	FOXP3	-0.0281559	0.807948
NDUFS6	CD8A	0.00704155	0.951535
NDUFS6	CD4	0.059926	0.604658
NDUFS6	TRDC	0.507966	2.40814e-06
NDUFS6	FCGR3A	0.355913	0.00148933
NDUFS6	KLK1	0.158252	0.169248
NDUFS6	ASCL2	0.281104	0.0132682
NDUFS6	MAF	0.256114	0.0245589
NDUFS6	COL1A1	0.250487	0.0280049
NDUFS6	BCL6	0.152668	0.184997
NDUFS6	LUM	0.418387	0.000152759
NDUFS6	DCN	0.434512	7.86412e-05
NDUFS6	GATA3	-0.266794	0.0190013
NDUFS6	KRT5	-0.247902	0.0297195
NDUFS6	RORC	-0.603618	6.2143e-09
NDUFS6	LPO	-0.32184	0.00431305
NDUFS6	AQP5	0.15456	0.179545
NDUFS6	MUC5B	-0.293585	0.00955754
COX17	NKG7	0.155911	0.175726
COX17	CXCL13	-0.0968679	0.401984
COX17	CD3D	0.121442	0.292744
COX17	PDCD1	-0.0907067	0.432719
COX17	CXCR3	-0.0684883	0.553952
COX17	CD3G	-0.0966574	0.403013
COX17	CTLA4	-0.117213	0.310001
COX17	CXCR5	-0.0990985	0.391182
COX17	IL22	0.0438119	0.705177
COX17	IL9	-0.156559	0.173916
COX17	CCR6	-0.0571952	0.621249
COX17	IL17A	-0.0752339	0.515499
COX17	ICOS	-0.150037	0.192774
COX17	CD3E	-0.0770912	0.505155
COX17	FOXP3	-0.164549	0.1527
COX17	CD8A	-0.0787742	0.495875
COX17	CD4	-0.0500357	0.665632
COX17	TRDC	0.222897	0.0513541
COX17	FCGR3A	0.265256	0.0197283
COX17	KLK1	0.301117	0.00778772
COX17	ASCL2	0.252379	0.0268032
COX17	MAF	0.00341792	0.976465
COX17	COL1A1	-0.0446867	0.699568
COX17	BCL6	-0.130428	0.258216
COX17	LUM	0.290418	0.0104011
COX17	DCN	0.280617	0.0134355
COX17	GATA3	-0.35039	0.00178383
COX17	KRT5	-0.368819	0.000964695
COX17	RORC	-0.515896	1.57151e-06
COX17	LPO	-0.303046	0.00738347
COX17	AQP5	0.319107	0.00467366
COX17	MUC5B	-0.268864	0.0180593
ECHS1	NKG7	0.393464	0.000399996
ECHS1	CXCL13	0.0168847	0.884119
ECHS1	CD3D	0.263217	0.0207285
ECHS1	PDCD1	0.111961	0.332327
ECHS1	CXCR3	0.0499511	0.666164
ECHS1	CD3G	0.0761372	0.510454
ECHS1	CTLA4	0.0906102	0.43321
ECHS1	CXCR5	0.105891	0.359368
ECHS1	IL22	0.07583	0.512167
ECHS1	IL9	-0.116818	0.311644
ECHS1	CCR6	0.0558431	0.629534
ECHS1	IL17A	-0.0773449	0.50375
ECHS1	ICOS	0.0177837	0.877995
ECHS1	CD3E	0.108155	0.349125
ECHS1	FOXP3	0.0989038	0.392118
ECHS1	CD8A	0.0845516	0.46471
ECHS1	CD4	0.163616	0.155071
ECHS1	TRDC	0.737756	1.95644e-14
ECHS1	FCGR3A	0.264505	0.0200918
ECHS1	KLK1	-0.0163998	0.887425
ECHS1	ASCL2	-0.0390582	0.735923
ECHS1	MAF	0.450516	3.93333e-05
ECHS1	COL1A1	0.576043	4.21843e-08
ECHS1	BCL6	0.489202	6.34108e-06
ECHS1	LUM	0.613991	2.88139e-09
ECHS1	DCN	0.728638	5.85562e-14
ECHS1	GATA3	-0.316631	0.00502308
ECHS1	KRT5	-0.0173407	0.881012
ECHS1	RORC	-0.45778	2.83885e-05
ECHS1	LPO	-0.252225	0.0268994
ECHS1	AQP5	0.0809658	0.483926
ECHS1	MUC5B	-0.112416	0.330352
MRPL34	NKG7	0.30322	0.00734793
MRPL34	CXCL13	-0.00621208	0.957238
MRPL34	CD3D	0.223552	0.0506551
MRPL34	PDCD1	0.122546	0.288347
MRPL34	CXCR3	0.0984989	0.394069
MRPL34	CD3G	0.0412493	0.721697
MRPL34	CTLA4	0.0276157	0.811564
MRPL34	CXCR5	0.0868755	0.452483
MRPL34	IL22	0.0812778	0.482238
MRPL34	IL9	-0.180023	0.117187
MRPL34	CCR6	0.0983127	0.394968
MRPL34	IL17A	-0.119775	0.299468
MRPL34	ICOS	-0.0315115	0.785578
MRPL34	CD3E	0.0755169	0.513916
MRPL34	FOXP3	0.0205802	0.858994
MRPL34	CD8A	0.0984224	0.394438
MRPL34	CD4	0.123033	0.286421
MRPL34	TRDC	0.325478	0.00387159
MRPL34	FCGR3A	0.425952	0.00011234
MRPL34	KLK1	0.298868	0.00828333
MRPL34	ASCL2	0.304675	0.00705664
MRPL34	MAF	0.140753	0.222088
MRPL34	COL1A1	0.137778	0.232115
MRPL34	BCL6	-0.0443283	0.701864
MRPL34	LUM	0.301494	0.00770707
MRPL34	DCN	0.267596	0.0186317
MRPL34	GATA3	-0.291479	0.0101116
MRPL34	KRT5	-0.0959034	0.406709
MRPL34	RORC	-0.400583	0.000306162
MRPL34	LPO	-0.306931	0.00662513
MRPL34	AQP5	0.459872	2.58085e-05
MRPL34	MUC5B	0.0256135	0.825001
COX7B	NKG7	0.237709	0.0373687
COX7B	CXCL13	-0.085875	0.457725
COX7B	CD3D	0.151251	0.189155
COX7B	PDCD1	-0.0797179	0.490711
COX7B	CXCR3	-0.0809472	0.484027
COX7B	CD3G	-0.0888094	0.442444
COX7B	CTLA4	-0.0642575	0.578752
COX7B	CXCR5	-0.0623727	0.589962
COX7B	IL22	0.0114683	0.921145
COX7B	IL9	-0.155888	0.175791
COX7B	CCR6	-0.0400868	0.729233
COX7B	IL17A	-0.0251846	0.827886
COX7B	ICOS	-0.0915406	0.428482
COX7B	CD3E	-0.0644503	0.577611
COX7B	FOXP3	-0.0919408	0.426458
COX7B	CD8A	-0.070522	0.542216
COX7B	CD4	-0.00961041	0.933889
COX7B	TRDC	0.451965	3.68773e-05
COX7B	FCGR3A	0.309737	0.00612083
COX7B	KLK1	0.306806	0.0066484
COX7B	ASCL2	0.136064	0.238031
COX7B	MAF	0.189979	0.0979449
COX7B	COL1A1	0.179083	0.119145
COX7B	BCL6	0.16134	0.160974
COX7B	LUM	0.445076	4.99715e-05
COX7B	DCN	0.470043	1.60946e-05
COX7B	GATA3	-0.383062	0.000584883
COX7B	KRT5	-0.274112	0.0158489
COX7B	RORC	-0.619868	1.84103e-09
COX7B	LPO	-0.408755	0.000223587
COX7B	AQP5	0.147648	0.200034
COX7B	MUC5B	-0.270469	0.0173566
NDUFB6	NKG7	0.223609	0.050595
NDUFB6	CXCL13	-0.0534872	0.644079
NDUFB6	CD3D	0.152507	0.185464
NDUFB6	PDCD1	-0.0378152	0.744034
NDUFB6	CXCR3	-0.0268362	0.816789
NDUFB6	CD3G	-0.0466789	0.686856
NDUFB6	CTLA4	-0.0752097	0.515635
NDUFB6	CXCR5	-0.04408	0.703457
NDUFB6	IL22	0.0514351	0.65686
NDUFB6	IL9	-0.23574	0.0390211
NDUFB6	CCR6	-0.0605745	0.600748
NDUFB6	IL17A	-0.062605	0.588575
NDUFB6	ICOS	-0.0919382	0.426471
NDUFB6	CD3E	-0.0348587	0.763436
NDUFB6	FOXP3	-0.13376	0.246147
NDUFB6	CD8A	-0.0211378	0.855214
NDUFB6	CD4	0.0149931	0.897026
NDUFB6	TRDC	0.327246	0.00367202
NDUFB6	FCGR3A	0.332306	0.00315025
NDUFB6	KLK1	0.296548	0.00882322
NDUFB6	ASCL2	0.196198	0.0872403
NDUFB6	MAF	0.107796	0.350737
NDUFB6	COL1A1	0.0764684	0.508612
NDUFB6	BCL6	-0.00458326	0.968444
NDUFB6	LUM	0.381722	0.000613681
NDUFB6	DCN	0.403617	0.0002727
NDUFB6	GATA3	-0.49245	5.38451e-06
NDUFB6	KRT5	-0.247227	0.0301821
NDUFB6	RORC	-0.565566	8.34705e-08
NDUFB6	LPO	-0.329684	0.00341177
NDUFB6	AQP5	0.374468	0.000793186
NDUFB6	MUC5B	-0.149112	0.195561
IDH3B	NKG7	0.419517	0.000145975
IDH3B	CXCL13	0.141326	0.220194
IDH3B	CD3D	0.342298	0.0023103
IDH3B	PDCD1	0.295677	0.00903385
IDH3B	CXCR3	0.189337	0.0991059
IDH3B	CD3G	0.24666	0.0305744
IDH3B	CTLA4	0.28914	0.0107593
IDH3B	CXCR5	0.300342	0.00795544
IDH3B	IL22	0.135627	0.239556
IDH3B	IL9	0.0331396	0.774785
IDH3B	CCR6	0.263156	0.0207594
IDH3B	IL17A	0.0991616	0.390879
IDH3B	ICOS	0.213017	0.0628784
IDH3B	CD3E	0.280485	0.0134808
IDH3B	FOXP3	0.329036	0.00347925
IDH3B	CD8A	0.263378	0.0206481
IDH3B	CD4	0.297541	0.00858852
IDH3B	TRDC	0.73421	3.01269e-14
IDH3B	FCGR3A	0.265151	0.0197788
IDH3B	KLK1	-0.13039	0.258357
IDH3B	ASCL2	-0.116258	0.313987
IDH3B	MAF	0.614086	2.86087e-09
IDH3B	COL1A1	0.730254	4.83717e-14
IDH3B	BCL6	0.643541	2.74698e-10
IDH3B	LUM	0.551278	2.0394e-07
IDH3B	DCN	0.631505	7.37402e-10
IDH3B	GATA3	-0.0810496	0.483472
IDH3B	KRT5	0.363217	0.0011674
IDH3B	RORC	-0.235366	0.0393416
IDH3B	LPO	-0.220519	0.0539553
IDH3B	AQP5	-0.0485268	0.675141
IDH3B	MUC5B	-0.0404084	0.727146
VDAC3	NKG7	0.450858	3.87402e-05
VDAC3	CXCL13	0.126152	0.274283
VDAC3	CD3D	0.338898	0.00257033
VDAC3	PDCD1	0.215528	0.0597673
VDAC3	CXCR3	0.144107	0.211159
VDAC3	CD3G	0.21726	0.0576958
VDAC3	CTLA4	0.215109	0.0602772
VDAC3	CXCR5	0.234565	0.0400365
VDAC3	IL22	0.159918	0.164746
VDAC3	IL9	-0.0412738	0.721538
VDAC3	CCR6	0.153365	0.182975
VDAC3	IL17A	0.0475961	0.681032
VDAC3	ICOS	0.11455	0.321198
VDAC3	CD3E	0.218357	0.0564137
VDAC3	FOXP3	0.247852	0.0297538
VDAC3	CD8A	0.206896	0.0710121
VDAC3	CD4	0.292196	0.00991995
VDAC3	TRDC	0.776744	1.02359e-16
VDAC3	FCGR3A	0.263947	0.0203659
VDAC3	KLK1	-0.0979579	0.396684
VDAC3	ASCL2	-0.321832	0.00431408
VDAC3	MAF	0.610943	3.62201e-09
VDAC3	COL1A1	0.70743	6.37227e-13
VDAC3	BCL6	0.605333	5.48335e-09
VDAC3	LUM	0.748122	5.31779e-15
VDAC3	DCN	0.847753	2.3837e-22
VDAC3	GATA3	-0.393921	0.000393257
VDAC3	KRT5	0.151875	0.187315
VDAC3	RORC	-0.41003	0.00021273
VDAC3	LPO	-0.239748	0.0357199
VDAC3	AQP5	-0.126605	0.27255
VDAC3	MUC5B	-0.074761	0.51815
COX6A1	NKG7	0.183269	0.110619
COX6A1	CXCL13	-0.0913282	0.429559
COX6A1	CD3D	0.144827	0.208862
COX6A1	PDCD1	-0.0473318	0.682708
COX6A1	CXCR3	-0.0205306	0.85933
COX6A1	CD3G	-0.0642294	0.578918
COX6A1	CTLA4	-0.0886361	0.443339
COX6A1	CXCR5	-0.0699651	0.545418
COX6A1	IL22	0.0646288	0.576555
COX6A1	IL9	-0.185214	0.106821
COX6A1	CCR6	-0.0233457	0.84028
COX6A1	IL17A	-0.0622457	0.590721
COX6A1	ICOS	-0.121655	0.291894
COX6A1	CD3E	-0.048038	0.678232
COX6A1	FOXP3	-0.121905	0.290895
COX6A1	CD8A	-0.0245083	0.83244
COX6A1	CD4	-0.0173886	0.880686
COX6A1	TRDC	0.182875	0.111399
COX6A1	FCGR3A	0.341779	0.00234842
COX6A1	KLK1	0.419999	0.000143166
COX6A1	ASCL2	0.278757	0.0140905
COX6A1	MAF	0.0024568	0.983082
COX6A1	COL1A1	-0.0828676	0.473682
COX6A1	BCL6	-0.196339	0.0870099
COX6A1	LUM	0.24407	0.0324243
COX6A1	DCN	0.197294	0.0854539
COX6A1	GATA3	-0.381557	0.0006173
COX6A1	KRT5	-0.307234	0.0065689
COX6A1	RORC	-0.49637	4.41026e-06
COX6A1	LPO	-0.380742	0.000635531
COX6A1	AQP5	0.380314	0.000645306
COX6A1	MUC5B	-0.190325	0.0973239
COX7C	NKG7	0.193687	0.0914457
COX7C	CXCL13	-0.0933708	0.419269
COX7C	CD3D	0.125295	0.277583
COX7C	PDCD1	-0.0944561	0.413859
COX7C	CXCR3	-0.070047	0.544946
COX7C	CD3G	-0.0912638	0.429886
COX7C	CTLA4	-0.10345	0.370613
COX7C	CXCR5	-0.0883202	0.444971
COX7C	IL22	0.067141	0.561794
COX7C	IL9	-0.185009	0.107216
COX7C	CCR6	-0.0684042	0.55444
COX7C	IL17A	-0.0559202	0.62906
COX7C	ICOS	-0.108455	0.347785
COX7C	CD3E	-0.0764535	0.508694
COX7C	FOXP3	-0.151251	0.189155
COX7C	CD8A	-0.0569322	0.622856
COX7C	CD4	-0.0455066	0.694326
COX7C	TRDC	0.284556	0.0121343
COX7C	FCGR3A	0.305198	0.0069545
COX7C	KLK1	0.411711	0.000199163
COX7C	ASCL2	0.279118	0.0139611
COX7C	MAF	0.0629518	0.586507
COX7C	COL1A1	-0.0158499	0.891176
COX7C	BCL6	-0.0604137	0.601716
COX7C	LUM	0.296072	0.0089378
COX7C	DCN	0.292595	0.00981464
COX7C	GATA3	-0.413337	0.000186794
COX7C	KRT5	-0.340512	0.00244379
COX7C	RORC	-0.603984	6.05129e-09
COX7C	LPO	-0.386012	0.000525802
COX7C	AQP5	0.224819	0.0493273
COX7C	MUC5B	-0.294547	0.00931343
FDX1	NKG7	0.339919	0.00248965
FDX1	CXCL13	0.189435	0.0989283
FDX1	CD3D	0.348072	0.00192233
FDX1	PDCD1	0.244219	0.0323155
FDX1	CXCR3	0.287011	0.01138
FDX1	CD3G	0.279392	0.013864
FDX1	CTLA4	0.188547	0.100549
FDX1	CXCR5	0.233743	0.0407585
FDX1	IL22	0.182376	0.112396
FDX1	IL9	-0.273681	0.0160212
FDX1	CCR6	0.15087	0.190285
FDX1	IL17A	0.125295	0.277583
FDX1	ICOS	0.13843	0.229891
FDX1	CD3E	0.238393	0.0368088
FDX1	FOXP3	0.145397	0.207056
FDX1	CD8A	0.302105	0.00757821
FDX1	CD4	0.284228	0.0122384
FDX1	TRDC	0.104233	0.36698
FDX1	FCGR3A	0.566873	7.67562e-08
FDX1	KLK1	0.139089	0.227659
FDX1	ASCL2	0.00953423	0.934411
FDX1	MAF	0.224914	0.049229
FDX1	COL1A1	-0.0106152	0.926994
FDX1	BCL6	-0.166008	0.149042
FDX1	LUM	0.342339	0.00230731
FDX1	DCN	0.183458	0.110244
FDX1	GATA3	-0.317709	0.00486816
FDX1	KRT5	-0.105096	0.363007
FDX1	RORC	-0.455576	3.1365e-05
FDX1	LPO	-0.211744	0.0645039
FDX1	AQP5	0.20974	0.067133
FDX1	MUC5B	-0.140628	0.222506
ATP5MF	NKG7	0.127809	0.267981
ATP5MF	CXCL13	-0.0653837	0.572101
ATP5MF	CD3D	0.123471	0.284696
ATP5MF	PDCD1	-0.059318	0.608335
ATP5MF	CXCR3	-0.0194003	0.867002
ATP5MF	CD3G	-0.0640058	0.580243
ATP5MF	CTLA4	-0.0740677	0.522049
ATP5MF	CXCR5	-0.0778297	0.501072
ATP5MF	IL22	0.00976243	0.932845
ATP5MF	IL9	-0.117853	0.307346
ATP5MF	CCR6	-0.0423393	0.714654
ATP5MF	IL17A	-0.0359192	0.756459
ATP5MF	ICOS	-0.0909587	0.431436
ATP5MF	CD3E	-0.0388918	0.737007
ATP5MF	FOXP3	-0.1138	0.324398
ATP5MF	CD8A	-0.0339023	0.769744
ATP5MF	CD4	-0.0305467	0.791993
ATP5MF	TRDC	0.120115	0.29809
ATP5MF	FCGR3A	0.338178	0.00262861
ATP5MF	KLK1	0.303965	0.00719748
ATP5MF	ASCL2	0.428721	0.000100203
ATP5MF	MAF	-0.00792298	0.945477
ATP5MF	COL1A1	-0.113381	0.326191
ATP5MF	BCL6	-0.182406	0.112337
ATP5MF	LUM	0.147254	0.201253
ATP5MF	DCN	0.0742217	0.521181
ATP5MF	GATA3	-0.196843	0.0861862
ATP5MF	KRT5	-0.275832	0.0151767
ATP5MF	RORC	-0.459246	2.65572e-05
ATP5MF	LPO	-0.312615	0.00563906
ATP5MF	AQP5	0.33299	0.00308507
ATP5MF	MUC5B	-0.312661	0.00563169
NDUFA8	NKG7	0.276251	0.015017
NDUFA8	CXCL13	-0.0807308	0.4852
NDUFA8	CD3D	0.175121	0.127673
NDUFA8	PDCD1	-0.00253357	0.982553
NDUFA8	CXCR3	-0.0354021	0.759858
NDUFA8	CD3G	-0.0591791	0.609177
NDUFA8	CTLA4	-0.0578271	0.617392
NDUFA8	CXCR5	-0.0242386	0.834257
NDUFA8	IL22	0.0216898	0.851475
NDUFA8	IL9	-0.133598	0.246722
NDUFA8	CCR6	-0.0465077	0.687944
NDUFA8	IL17A	-0.12366	0.283954
NDUFA8	ICOS	-0.0977473	0.397705
NDUFA8	CD3E	-0.0143266	0.90158
NDUFA8	FOXP3	-0.0795198	0.491793
NDUFA8	CD8A	-0.0203893	0.860288
NDUFA8	CD4	0.0255906	0.825155
NDUFA8	TRDC	0.474553	1.29905e-05
NDUFA8	FCGR3A	0.307748	0.00647468
NDUFA8	KLK1	0.242154	0.033852
NDUFA8	ASCL2	0.181731	0.113696
NDUFA8	MAF	0.18479	0.10764
NDUFA8	COL1A1	0.219783	0.0547824
NDUFA8	BCL6	0.139672	0.225697
NDUFA8	LUM	0.425174	0.000115988
NDUFA8	DCN	0.468882	1.69991e-05
NDUFA8	GATA3	-0.367104	0.00102307
NDUFA8	KRT5	-0.187421	0.102634
NDUFA8	RORC	-0.499986	3.66054e-06
NDUFA8	LPO	-0.352657	0.00165713
NDUFA8	AQP5	0.344232	0.00217319
NDUFA8	MUC5B	-0.141368	0.220055
COX4I1	NKG7	0.331005	0.0032777
COX4I1	CXCL13	-0.055791	0.629854
COX4I1	CD3D	0.219734	0.0548377
COX4I1	PDCD1	0.0202913	0.860953
COX4I1	CXCR3	-0.0139969	0.903834
COX4I1	CD3G	-0.0236622	0.838144
COX4I1	CTLA4	-0.00312785	0.978461
COX4I1	CXCR5	0.0248718	0.829991
COX4I1	IL22	0.0623669	0.589996
COX4I1	IL9	-0.124045	0.282446
COX4I1	CCR6	0.0465447	0.687709
COX4I1	IL17A	-0.095336	0.409503
COX4I1	ICOS	-0.0602949	0.602432
COX4I1	CD3E	0.0165392	0.886474
COX4I1	FOXP3	-0.018825	0.870911
COX4I1	CD8A	-0.00115547	0.992043
COX4I1	CD4	0.0638249	0.581316
COX4I1	TRDC	0.577342	3.86998e-08
COX4I1	FCGR3A	0.302875	0.00741855
COX4I1	KLK1	0.234543	0.0400552
COX4I1	ASCL2	0.185813	0.105672
COX4I1	MAF	0.271758	0.0168098
COX4I1	COL1A1	0.314743	0.00530481
COX4I1	BCL6	0.221739	0.0526071
COX4I1	LUM	0.493547	5.0934e-06
COX4I1	DCN	0.544754	3.02499e-07
COX4I1	GATA3	-0.332354	0.00314572
COX4I1	KRT5	-0.207851	0.0696905
COX4I1	RORC	-0.578504	3.58135e-08
COX4I1	LPO	-0.386615	0.000514404
COX4I1	AQP5	0.198469	0.0835705
COX4I1	MUC5B	-0.214989	0.0604241
UQCRB	NKG7	0.240549	0.0350886
UQCRB	CXCL13	-0.0849457	0.462624
UQCRB	CD3D	0.157467	0.1714
UQCRB	PDCD1	-0.0763179	0.509449
UQCRB	CXCR3	-0.0803475	0.487282
UQCRB	CD3G	-0.0700329	0.545027
UQCRB	CTLA4	-0.0667449	0.56411
UQCRB	CXCR5	-0.0509608	0.659828
UQCRB	IL22	0.06414	0.579448
UQCRB	IL9	-0.148303	0.198025
UQCRB	CCR6	-0.0405335	0.726334
UQCRB	IL17A	-0.0189482	0.870074
UQCRB	ICOS	-0.0883729	0.444699
UQCRB	CD3E	-0.050281	0.664091
UQCRB	FOXP3	-0.0867569	0.453102
UQCRB	CD8A	-0.0440744	0.703492
UQCRB	CD4	-0.00771237	0.946924
UQCRB	TRDC	0.441757	5.77168e-05
UQCRB	FCGR3A	0.341917	0.00233822
UQCRB	KLK1	0.307627	0.00649662
UQCRB	ASCL2	0.155769	0.176126
UQCRB	MAF	0.203757	0.0755006
UQCRB	COL1A1	0.168659	0.142568
UQCRB	BCL6	0.141618	0.219232
UQCRB	LUM	0.451225	3.81139e-05
UQCRB	DCN	0.453921	3.37888e-05
UQCRB	GATA3	-0.397154	0.000348492
UQCRB	KRT5	-0.241315	0.0344943
UQCRB	RORC	-0.64419	2.60133e-10
UQCRB	LPO	-0.396379	0.000358783
UQCRB	AQP5	0.133924	0.245563
UQCRB	MUC5B	-0.28526	0.0119138
ATP5MC1	NKG7	0.198035	0.0842627
ATP5MC1	CXCL13	-0.0333425	0.773443
ATP5MC1	CD3D	0.183002	0.111147
ATP5MC1	PDCD1	0.0141685	0.902661
ATP5MC1	CXCR3	0.0416695	0.718979
ATP5MC1	CD3G	-0.0171471	0.882331
ATP5MC1	CTLA4	0.000101839	0.999299
ATP5MC1	CXCR5	-0.0217786	0.850874
ATP5MC1	IL22	0.0285029	0.805628
ATP5MC1	IL9	-0.114798	0.320145
ATP5MC1	CCR6	0.0157625	0.891772
ATP5MC1	IL17A	-0.0620423	0.591937
ATP5MC1	ICOS	-0.0565263	0.625341
ATP5MC1	CD3E	0.0179779	0.876673
ATP5MC1	FOXP3	-0.0280865	0.808412
ATP5MC1	CD8A	0.0233862	0.840008
ATP5MC1	CD4	0.0440324	0.703762
ATP5MC1	TRDC	0.22074	0.053709
ATP5MC1	FCGR3A	0.396725	0.000354151
ATP5MC1	KLK1	0.276085	0.0150802
ATP5MC1	ASCL2	0.273878	0.0159418
ATP5MC1	MAF	0.073267	0.526569
ATP5MC1	COL1A1	0.0245702	0.832022
ATP5MC1	BCL6	-0.086777	0.452998
ATP5MC1	LUM	0.264736	0.0199796
ATP5MC1	DCN	0.173976	0.130221
ATP5MC1	GATA3	-0.274973	0.0155092
ATP5MC1	KRT5	-0.14323	0.213978
ATP5MC1	RORC	-0.408966	0.000221754
ATP5MC1	LPO	-0.352742	0.00165254
ATP5MC1	AQP5	0.445529	4.89934e-05
ATP5MC1	MUC5B	-0.12706	0.270817
MRPL35	NKG7	0.423394	0.000124746
MRPL35	CXCL13	0.210427	0.0662228
MRPL35	CD3D	0.408518	0.000225663
MRPL35	PDCD1	0.320255	0.00451908
MRPL35	CXCR3	0.286091	0.0116577
MRPL35	CD3G	0.358952	0.00134673
MRPL35	CTLA4	0.30674	0.00666064
MRPL35	CXCR5	0.330195	0.00335927
MRPL35	IL22	0.224569	0.0495866
MRPL35	IL9	-0.0569526	0.622732
MRPL35	CCR6	0.277789	0.0144422
MRPL35	IL17A	0.0369276	0.749842
MRPL35	ICOS	0.178355	0.120678
MRPL35	CD3E	0.329658	0.00341438
MRPL35	FOXP3	0.337504	0.00268428
MRPL35	CD8A	0.361253	0.00124709
MRPL35	CD4	0.386417	0.000518128
MRPL35	TRDC	0.539976	4.01636e-07
MRPL35	FCGR3A	0.475735	1.22754e-05
MRPL35	KLK1	-0.0799913	0.489221
MRPL35	ASCL2	-0.360274	0.00128866
MRPL35	MAF	0.550693	2.11347e-07
MRPL35	COL1A1	0.514901	1.65894e-06
MRPL35	BCL6	0.341755	0.00235014
MRPL35	LUM	0.691258	3.42834e-12
MRPL35	DCN	0.591674	1.45632e-08
MRPL35	GATA3	-0.349675	0.00182557
MRPL35	KRT5	0.266999	0.0189065
MRPL35	RORC	-0.286772	0.0114518
MRPL35	LPO	-0.290263	0.0104438
MRPL35	AQP5	0.0217442	0.851107
MRPL35	MUC5B	0.139565	0.226056
MRPL15	NKG7	0.40103	0.00030101
MRPL15	CXCL13	0.0362647	0.75419
MRPL15	CD3D	0.295241	0.00914095
MRPL15	PDCD1	0.130182	0.259122
MRPL15	CXCR3	0.0861345	0.456362
MRPL15	CD3G	0.107019	0.354243
MRPL15	CTLA4	0.0765817	0.507982
MRPL15	CXCR5	0.135626	0.23956
MRPL15	IL22	0.0840296	0.467481
MRPL15	IL9	-0.190717	0.0966232
MRPL15	CCR6	0.0973333	0.399716
MRPL15	IL17A	-0.0182084	0.875105
MRPL15	ICOS	0.00614793	0.957679
MRPL15	CD3E	0.109204	0.344445
MRPL15	FOXP3	0.0942654	0.414807
MRPL15	CD8A	0.126478	0.273036
MRPL15	CD4	0.191475	0.0952805
MRPL15	TRDC	0.615556	2.5597e-09
MRPL15	FCGR3A	0.367327	0.00101532
MRPL15	KLK1	0.199288	0.082278
MRPL15	ASCL2	-0.159538	0.165767
MRPL15	MAF	0.40261	0.000283412
MRPL15	COL1A1	0.430585	9.27319e-05
MRPL15	BCL6	0.286124	0.0116477
MRPL15	LUM	0.639154	3.95679e-10
MRPL15	DCN	0.68016	1.02252e-11
MRPL15	GATA3	-0.496501	4.38081e-06
MRPL15	KRT5	-0.0767503	0.507046
MRPL15	RORC	-0.519097	1.31873e-06
MRPL15	LPO	-0.346401	0.00202808
MRPL15	AQP5	0.123605	0.284169
MRPL15	MUC5B	-0.0495418	0.668738
UQCRH	NKG7	0.205031	0.0736527
UQCRH	CXCL13	-0.0931721	0.420263
UQCRH	CD3D	0.127641	0.268614
UQCRH	PDCD1	-0.067416	0.560189
UQCRH	CXCR3	-0.0549568	0.63499
UQCRH	CD3G	-0.0889608	0.441664
UQCRH	CTLA4	-0.0976152	0.398346
UQCRH	CXCR5	-0.077534	0.502705
UQCRH	IL22	0.0628156	0.587319
UQCRH	IL9	-0.196478	0.0867813
UQCRH	CCR6	-0.0659075	0.56902
UQCRH	IL17A	-0.0788384	0.495523
UQCRH	ICOS	-0.113213	0.326915
UQCRH	CD3E	-0.0665059	0.565509
UQCRH	FOXP3	-0.131938	0.252696
UQCRH	CD8A	-0.043662	0.70614
UQCRH	CD4	-0.0284709	0.805841
UQCRH	TRDC	0.287934	0.0111072
UQCRH	FCGR3A	0.327287	0.00366741
UQCRH	KLK1	0.425925	0.000112466
UQCRH	ASCL2	0.263752	0.0204621
UQCRH	MAF	0.0702428	0.54382
UQCRH	COL1A1	0.00963294	0.933734
UQCRH	BCL6	-0.056407	0.626073
UQCRH	LUM	0.303508	0.00728944
UQCRH	DCN	0.285096	0.0119649
UQCRH	GATA3	-0.412292	0.000194658
UQCRH	KRT5	-0.287677	0.0111827
UQCRH	RORC	-0.565005	8.65183e-08
UQCRH	LPO	-0.403439	0.000274569
UQCRH	AQP5	0.297149	0.00868045
UQCRH	MUC5B	-0.211732	0.0645201
SURF1	NKG7	0.31792	0.00483831
SURF1	CXCL13	0.0579662	0.616545
SURF1	CD3D	0.244461	0.0321394
SURF1	PDCD1	0.0999086	0.387302
SURF1	CXCR3	0.0897355	0.437682
SURF1	CD3G	0.0353609	0.760129
SURF1	CTLA4	0.055682	0.630524
SURF1	CXCR5	0.0880066	0.446596
SURF1	IL22	0.102367	0.375668
SURF1	IL9	0.0261831	0.821173
SURF1	CCR6	0.0272691	0.813887
SURF1	IL17A	-0.10507	0.363125
SURF1	ICOS	-0.0129257	0.911163
SURF1	CD3E	0.0906031	0.433246
SURF1	FOXP3	0.035674	0.75807
[truncated: 1,809 more rows]

## Sheet: Fig.5-Epithelial mesenchymal
gene	immune_cells	cor	p.value
IL15	NKG7	0.692461	3.03632e-12
IL15	CXCL13	0.6133	3.03549e-09
IL15	CD3D	0.745669	7.2791e-15
IL15	PDCD1	0.637866	4.3995e-10
IL15	CXCR3	0.6731	1.99956e-11
IL15	CD3G	0.747162	6.01553e-15
IL15	CTLA4	0.764722	5.75705e-16
IL15	CXCR5	0.637805	4.42159e-10
IL15	IL22	0.646177	2.19995e-10
IL15	IL9	0.183221	0.110714
IL15	CCR6	0.517624	1.42986e-06
IL15	IL17A	0.241136	0.0346318
IL15	ICOS	0.688386	4.56995e-12
IL15	CD3E	0.733645	3.22534e-14
IL15	FOXP3	0.71774	2.05157e-13
IL15	CD8A	0.744922	8.00307e-15
IL15	CD4	0.748403	5.12878e-15
IL15	TRDC	0.484758	7.91005e-06
IL15	FCGR3A	0.60979	3.94684e-09
IL15	KLK1	-0.141753	0.218789
IL15	ASCL2	-0.195579	0.0882632
IL15	MAF	0.747108	6.05707e-15
IL15	COL1A1	0.541247	3.72622e-07
IL15	BCL6	0.36312	0.00117121
IL15	LUM	0.559384	1.23491e-07
IL15	DCN	0.394621	0.000383136
IL15	GATA3	0.00395181	0.972789
IL15	KRT5	0.27494	0.0155222
IL15	RORC	-0.272428	0.0165311
IL15	LPO	-0.218402	0.0563612
IL15	AQP5	-0.344871	0.0021295
IL15	MUC5B	-0.310755	0.00594646
GLIPR1	NKG7	0.626011	1.14122e-09
GLIPR1	CXCL13	0.605067	5.59115e-09
GLIPR1	CD3D	0.723583	1.05526e-13
GLIPR1	PDCD1	0.638881	4.04682e-10
GLIPR1	CXCR3	0.67305	2.00897e-11
GLIPR1	CD3G	0.77945	6.83618e-17
GLIPR1	CTLA4	0.782881	4.06461e-17
GLIPR1	CXCR5	0.653133	1.21151e-10
GLIPR1	IL22	0.622957	1.44939e-09
GLIPR1	IL9	0.192284	0.093864
GLIPR1	CCR6	0.599631	8.2897e-09
GLIPR1	IL17A	0.446374	4.72153e-05
GLIPR1	ICOS	0.702063	1.12773e-12
GLIPR1	CD3E	0.743131	1.00342e-14
GLIPR1	FOXP3	0.741913	1.1691e-14
GLIPR1	CD8A	0.784839	3.00846e-17
GLIPR1	CD4	0.755307	2.07598e-15
GLIPR1	TRDC	0.338584	0.00259561
GLIPR1	FCGR3A	0.645022	2.42552e-10
GLIPR1	KLK1	-0.0499013	0.666477
GLIPR1	ASCL2	-0.288994	0.010801
GLIPR1	MAF	0.770136	2.67912e-16
GLIPR1	COL1A1	0.498879	3.87634e-06
GLIPR1	BCL6	0.355288	0.00152029
GLIPR1	LUM	0.583363	2.58157e-08
GLIPR1	DCN	0.323689	0.0040834
GLIPR1	GATA3	-0.139792	0.225295
GLIPR1	KRT5	0.491833	5.55521e-06
GLIPR1	RORC	-0.229962	0.0442252
GLIPR1	LPO	-0.278907	0.0140368
GLIPR1	AQP5	-0.242339	0.0337118
GLIPR1	MUC5B	-0.218179	0.0566196
TGFB1	NKG7	0.858588	1.83985e-23
TGFB1	CXCL13	0.733094	3.44639e-14
TGFB1	CD3D	0.855881	3.55823e-23
TGFB1	PDCD1	0.834556	4.17762e-21
TGFB1	CXCR3	0.810673	4.12731e-19
TGFB1	CD3G	0.841143	1.03353e-21
TGFB1	CTLA4	0.822411	4.70461e-20
TGFB1	CXCR5	0.854202	5.32054e-23
TGFB1	IL22	0.58276	2.68942e-08
TGFB1	IL9	0.170283	0.138706
TGFB1	CCR6	0.6229	1.45579e-09
TGFB1	IL17A	0.246718	0.0305347
TGFB1	ICOS	0.682912	7.83249e-12
TGFB1	CD3E	0.853727	5.95593e-23
TGFB1	FOXP3	0.828052	1.56417e-20
TGFB1	CD8A	0.834164	4.53035e-21
TGFB1	CD4	0.856757	2.87868e-23
TGFB1	TRDC	0.626362	1.11006e-09
TGFB1	FCGR3A	0.568106	7.08965e-08
TGFB1	KLK1	-0.156918	0.172918
TGFB1	ASCL2	-0.122118	0.290045
TGFB1	MAF	0.82265	4.49389e-20
TGFB1	COL1A1	0.761233	9.32401e-16
TGFB1	BCL6	0.338009	0.00264252
TGFB1	LUM	0.63754	4.51872e-10
TGFB1	DCN	0.51055	2.09787e-06
TGFB1	GATA3	-0.0400499	0.729473
TGFB1	KRT5	0.32659	0.00374497
TGFB1	RORC	-0.344512	0.00215393
TGFB1	LPO	-0.114859	0.319887
TGFB1	AQP5	-0.198727	0.0831615
TGFB1	MUC5B	-0.203786	0.075458
IL32	NKG7	0.911465	1.17511e-30
IL32	CXCL13	0.605026	5.60773e-09
IL32	CD3D	0.858936	1.6888e-23
IL32	PDCD1	0.752161	3.14648e-15
IL32	CXCR3	0.703564	9.62541e-13
IL32	CD3G	0.728484	5.96279e-14
IL32	CTLA4	0.757604	1.52646e-15
IL32	CXCR5	0.744552	8.38798e-15
IL32	IL22	0.523325	1.04323e-06
IL32	IL9	0.099289	0.390267
IL32	CCR6	0.637948	4.36982e-10
IL32	IL17A	0.107059	0.354063
IL32	ICOS	0.593303	1.29928e-08
IL32	CD3E	0.756248	1.83103e-15
IL32	FOXP3	0.736016	2.42011e-14
IL32	CD8A	0.70398	9.21036e-13
IL32	CD4	0.791287	1.09172e-17
IL32	TRDC	0.748892	4.81493e-15
IL32	FCGR3A	0.485547	7.60728e-06
IL32	KLK1	-0.0681066	0.556168
IL32	ASCL2	-0.061511	0.59512
IL32	MAF	0.810716	4.09589e-19
IL32	COL1A1	0.762585	7.74244e-16
IL32	BCL6	0.398594	0.000330101
IL32	LUM	0.680803	9.60952e-12
IL32	DCN	0.636758	4.81786e-10
IL32	GATA3	-0.0756763	0.513025
IL32	KRT5	0.0656997	0.570241
IL32	RORC	-0.439085	6.47449e-05
IL32	LPO	-0.190177	0.0975892
IL32	AQP5	-0.242932	0.0332666
IL32	MUC5B	-0.344626	0.00214612
WIPF1	NKG7	0.87951	6.75242e-26
WIPF1	CXCL13	0.69497	2.35271e-12
WIPF1	CD3D	0.842431	7.80676e-22
WIPF1	PDCD1	0.74513	7.79493e-15
WIPF1	CXCR3	0.741952	1.16341e-14
WIPF1	CD3G	0.794223	6.80044e-18
WIPF1	CTLA4	0.796457	4.71893e-18
WIPF1	CXCR5	0.805684	9.93035e-19
WIPF1	IL22	0.550999	2.07442e-07
WIPF1	IL9	0.189369	0.0990468
WIPF1	CCR6	0.622297	1.52568e-09
WIPF1	IL17A	0.171658	0.135499
WIPF1	ICOS	0.6538	1.14324e-10
WIPF1	CD3E	0.800263	2.50563e-18
WIPF1	FOXP3	0.759579	1.16852e-15
WIPF1	CD8A	0.772639	1.86803e-16
WIPF1	CD4	0.805297	1.06185e-18
WIPF1	TRDC	0.791898	9.89973e-18
WIPF1	FCGR3A	0.471671	1.49017e-05
WIPF1	KLK1	-0.209398	0.067591
WIPF1	ASCL2	-0.199934	0.0812702
WIPF1	MAF	0.902402	3.83879e-29
WIPF1	COL1A1	0.832865	5.92047e-21
WIPF1	BCL6	0.525544	9.2132e-07
WIPF1	LUM	0.71815	1.95905e-13
WIPF1	DCN	0.690776	3.59843e-12
WIPF1	GATA3	-0.0716501	0.535758
WIPF1	KRT5	0.138815	0.228585
WIPF1	RORC	-0.38617	0.000522786
WIPF1	LPO	-0.194454	0.0901447
WIPF1	AQP5	-0.388679	0.000477117
WIPF1	MUC5B	-0.355491	0.00151019
VCAM1	NKG7	0.845971	3.5638e-22
VCAM1	CXCL13	0.795994	5.09204e-18
VCAM1	CD3D	0.870602	8.27869e-25
VCAM1	PDCD1	0.80381	1.37187e-18
VCAM1	CXCR3	0.817417	1.20803e-19
VCAM1	CD3G	0.882988	2.40332e-26
VCAM1	CTLA4	0.881593	3.65172e-26
VCAM1	CXCR5	0.839882	1.35702e-21
VCAM1	IL22	0.713229	3.38901e-13
VCAM1	IL9	0.169104	0.141502
VCAM1	CCR6	0.631816	7.19189e-10
VCAM1	IL17A	0.187913	0.10172
VCAM1	ICOS	0.719734	1.63826e-13
VCAM1	CD3E	0.873691	3.54699e-25
VCAM1	FOXP3	0.851521	1.00098e-22
VCAM1	CD8A	0.859412	1.50102e-23
VCAM1	CD4	0.906625	7.90666e-30
VCAM1	TRDC	0.533026	6.01952e-07
VCAM1	FCGR3A	0.553408	1.78982e-07
VCAM1	KLK1	-0.180619	0.115959
VCAM1	ASCL2	-0.28439	0.012187
VCAM1	MAF	0.825072	2.81247e-20
VCAM1	COL1A1	0.678845	1.16011e-11
VCAM1	BCL6	0.332642	0.00311815
VCAM1	LUM	0.693346	2.7759e-12
VCAM1	DCN	0.516765	1.49868e-06
VCAM1	GATA3	-0.0860471	0.456821
VCAM1	KRT5	0.25376	0.0259538
VCAM1	RORC	-0.35042	0.00178209
VCAM1	LPO	-0.16596	0.149162
VCAM1	AQP5	-0.383862	0.000568283
VCAM1	MUC5B	-0.289326	0.0107066
EMP3	NKG7	0.655618	9.75305e-11
EMP3	CXCL13	0.290966	0.0102505
EMP3	CD3D	0.558874	1.27502e-07
EMP3	PDCD1	0.341623	0.00235996
EMP3	CXCR3	0.34881	0.00187724
EMP3	CD3G	0.344938	0.00212495
EMP3	CTLA4	0.375649	0.000761026
EMP3	CXCR5	0.363918	0.00114008
EMP3	IL22	0.269259	0.0178841
EMP3	IL9	0.0352225	0.76104
EMP3	CCR6	0.298542	0.00835723
EMP3	IL17A	0.0285661	0.805205
EMP3	ICOS	0.260418	0.0221721
EMP3	CD3E	0.369662	0.000937147
EMP3	FOXP3	0.343157	0.00224843
EMP3	CD8A	0.33649	0.00277007
EMP3	CD4	0.41021	0.000211242
EMP3	TRDC	0.880499	5.0495e-26
EMP3	FCGR3A	0.380408	0.000643159
EMP3	KLK1	-0.107832	0.350578
EMP3	ASCL2	-0.0490864	0.671608
EMP3	MAF	0.649037	1.72459e-10
EMP3	COL1A1	0.700297	1.35711e-12
EMP3	BCL6	0.479308	1.03298e-05
EMP3	LUM	0.703224	9.97772e-13
EMP3	DCN	0.798351	3.44955e-18
EMP3	GATA3	-0.271614	0.01687
EMP3	KRT5	-0.14357	0.21288
EMP3	RORC	-0.596702	1.0219e-08
EMP3	LPO	-0.295197	0.0091517
EMP3	AQP5	-0.256568	0.0242973
EMP3	MUC5B	-0.391344	0.000432639
FAS	NKG7	0.769613	2.88723e-16
FAS	CXCL13	0.712309	3.74995e-13
FAS	CD3D	0.77803	8.45533e-17
FAS	PDCD1	0.720104	1.57085e-13
FAS	CXCR3	0.734663	2.85222e-14
FAS	CD3G	0.812923	2.75455e-19
FAS	CTLA4	0.841824	8.91388e-22
FAS	CXCR5	0.778591	7.7755e-17
FAS	IL22	0.579477	3.35547e-08
FAS	IL9	0.194775	0.0896052
FAS	CCR6	0.611045	3.59453e-09
FAS	IL17A	0.388249	0.000484676
FAS	ICOS	0.784067	3.38839e-17
FAS	CD3E	0.794186	6.84082e-18
FAS	FOXP3	0.754907	2.18937e-15
FAS	CD8A	0.791488	1.05715e-17
FAS	CD4	0.809381	5.19411e-19
FAS	TRDC	0.609337	4.08193e-09
FAS	FCGR3A	0.501343	3.41148e-06
FAS	KLK1	-0.17666	0.124307
FAS	ASCL2	-0.275809	0.0151857
FAS	MAF	0.916501	1.43523e-31
FAS	COL1A1	0.735164	2.68429e-14
FAS	BCL6	0.563029	9.81177e-08
FAS	LUM	0.657429	8.3165e-11
FAS	DCN	0.546239	2.76747e-07
FAS	GATA3	-0.128668	0.264752
FAS	KRT5	0.38141	0.000620551
FAS	RORC	-0.337673	0.00267028
FAS	LPO	-0.236683	0.0382226
FAS	AQP5	-0.440905	5.98754e-05
FAS	MUC5B	-0.294862	0.00923494
ENO2	NKG7	0.648175	1.85641e-10
ENO2	CXCL13	0.57629	4.15013e-08
ENO2	CD3D	0.638815	4.06904e-10
ENO2	PDCD1	0.539048	4.24177e-07
ENO2	CXCR3	0.549994	2.20545e-07
ENO2	CD3G	0.621048	1.68075e-09
ENO2	CTLA4	0.655134	1.01757e-10
ENO2	CXCR5	0.605488	5.42149e-09
ENO2	IL22	0.470771	1.55503e-05
ENO2	IL9	0.307099	0.00659393
ENO2	CCR6	0.420981	0.000137591
ENO2	IL17A	0.253626	0.026035
ENO2	ICOS	0.563523	9.50889e-08
ENO2	CD3E	0.647051	2.04276e-10
ENO2	FOXP3	0.681025	9.4058e-12
ENO2	CD8A	0.607315	4.74032e-09
ENO2	CD4	0.625023	1.23329e-09
ENO2	TRDC	0.668888	2.95788e-11
ENO2	FCGR3A	0.41956	0.000145721
ENO2	KLK1	-0.221122	0.0532854
ENO2	ASCL2	-0.190264	0.0974328
ENO2	MAF	0.826738	2.02897e-20
ENO2	COL1A1	0.807732	6.94667e-19
ENO2	BCL6	0.61615	2.44693e-09
ENO2	LUM	0.598586	8.93445e-09
ENO2	DCN	0.556346	1.4927e-07
ENO2	GATA3	0.0203123	0.860811
ENO2	KRT5	0.367725	0.00100159
ENO2	RORC	-0.309273	0.0062018
ENO2	LPO	-0.231363	0.0429129
ENO2	AQP5	-0.356626	0.0014547
ENO2	MUC5B	-0.28062	0.0134344
GADD45A	NKG7	0.303281	0.00733548
GADD45A	CXCL13	0.30194	0.00761295
GADD45A	CD3D	0.324249	0.00401607
GADD45A	PDCD1	0.318405	0.00477042
GADD45A	CXCR3	0.307168	0.00658103
GADD45A	CD3G	0.358961	0.00134633
GADD45A	CTLA4	0.396503	0.000357113
GADD45A	CXCR5	0.293415	0.00960127
GADD45A	IL22	0.315484	0.0051926
GADD45A	IL9	-0.108188	0.34898
GADD45A	CCR6	0.202698	0.0770646
GADD45A	IL17A	0.365523	0.0010797
GADD45A	ICOS	0.519716	1.27456e-06
GADD45A	CD3E	0.349917	0.00181132
GADD45A	FOXP3	0.319454	0.00462646
GADD45A	CD8A	0.386937	0.000508423
GADD45A	CD4	0.426009	0.000112078
GADD45A	TRDC	0.246236	0.0308711
GADD45A	FCGR3A	0.471019	1.5369e-05
GADD45A	KLK1	-0.0509412	0.65995
GADD45A	ASCL2	-0.196142	0.0873336
GADD45A	MAF	0.577083	3.93703e-08
GADD45A	COL1A1	0.347661	0.00194789
GADD45A	BCL6	0.474414	1.30774e-05
GADD45A	LUM	0.450332	3.96545e-05
GADD45A	DCN	0.280546	0.01346
GADD45A	GATA3	-0.331407	0.00323783
GADD45A	KRT5	0.521947	1.12645e-06
GADD45A	RORC	-0.336791	0.0027443
GADD45A	LPO	-0.293432	0.00959707
GADD45A	AQP5	0.000696965	0.9952
GADD45A	MUC5B	0.0363365	0.753718
SDC1	NKG7	0.365334	0.00108664
SDC1	CXCL13	0.422476	0.000129498
SDC1	CD3D	0.464827	2.05428e-05
SDC1	PDCD1	0.476803	1.16606e-05
SDC1	CXCR3	0.531378	6.617e-07
SDC1	CD3G	0.51217	1.92302e-06
SDC1	CTLA4	0.460022	2.56324e-05
SDC1	CXCR5	0.410482	0.000209005
SDC1	IL22	0.45728	2.90405e-05
SDC1	IL9	-0.0462255	0.689742
SDC1	CCR6	0.288869	0.0108367
SDC1	IL17A	0.15579	0.176065
SDC1	ICOS	0.366167	0.0010563
SDC1	CD3E	0.481812	9.14286e-06
SDC1	FOXP3	0.478816	1.05796e-05
SDC1	CD8A	0.531602	6.53263e-07
SDC1	CD4	0.510042	2.15572e-06
SDC1	TRDC	0.0766023	0.507867
SDC1	FCGR3A	0.618055	2.11596e-09
SDC1	KLK1	-0.1216	0.292112
SDC1	ASCL2	0.0742233	0.521172
SDC1	MAF	0.389587	0.000461512
SDC1	COL1A1	0.178907	0.119515
SDC1	BCL6	-0.11039	0.339198
SDC1	LUM	0.32694	0.00370583
SDC1	DCN	0.0619891	0.592255
SDC1	GATA3	0.000503386	0.996533
SDC1	KRT5	0.440943	5.9779e-05
SDC1	RORC	-0.234414	0.0401678
SDC1	LPO	-0.216816	0.0582208
SDC1	AQP5	0.0860301	0.45691
SDC1	MUC5B	0.00249625	0.98281
TGM2	NKG7	0.672097	2.19621e-11
TGM2	CXCL13	0.675096	1.65729e-11
TGM2	CD3D	0.692601	2.99354e-12
TGM2	PDCD1	0.754971	2.17099e-15
TGM2	CXCR3	0.718697	1.842e-13
TGM2	CD3G	0.752299	3.08993e-15
TGM2	CTLA4	0.783316	3.80277e-17
TGM2	CXCR5	0.753815	2.53069e-15
TGM2	IL22	0.537486	4.648e-07
TGM2	IL9	0.118279	0.305589
TGM2	CCR6	0.60027	7.91775e-09
TGM2	IL17A	0.183937	0.109302
TGM2	ICOS	0.700054	1.39196e-12
TGM2	CD3E	0.760306	1.05844e-15
TGM2	FOXP3	0.755306	2.07626e-15
TGM2	CD8A	0.744986	7.93878e-15
TGM2	CD4	0.788009	1.83567e-17
TGM2	TRDC	0.288823	0.0108497
TGM2	FCGR3A	0.435314	7.60191e-05
TGM2	KLK1	-0.103971	0.368194
TGM2	ASCL2	-0.208866	0.0683075
TGM2	MAF	0.66847	3.07404e-11
TGM2	COL1A1	0.483101	8.58278e-06
TGM2	BCL6	0.259519	0.0226537
TGM2	LUM	0.36973	0.000934948
TGM2	DCN	0.22112	0.0532879
TGM2	GATA3	0.021802	0.850716
TGM2	KRT5	0.394178	0.000389508
TGM2	RORC	-0.139858	0.225072
TGM2	LPO	-0.0584628	0.613523
TGM2	AQP5	-0.285976	0.011693
TGM2	MUC5B	-0.0175396	0.879657
LUM	NKG7	0.61866	2.0201e-09
LUM	CXCL13	0.353192	0.00162843
LUM	CD3D	0.59568	1.09873e-08
LUM	PDCD1	0.421747	0.000133389
LUM	CXCR3	0.393954	0.00039277
LUM	CD3G	0.502455	3.21939e-06
LUM	CTLA4	0.467356	1.82594e-05
LUM	CXCR5	0.442742	5.53081e-05
LUM	IL22	0.368376	0.000979476
LUM	IL9	-0.0249826	0.829245
LUM	CCR6	0.378619	0.000685351
LUM	IL17A	0.132605	0.250285
LUM	ICOS	0.309837	0.00610351
LUM	CD3E	0.466894	1.86579e-05
LUM	FOXP3	0.449536	4.10784e-05
LUM	CD8A	0.469462	1.6541e-05
LUM	CD4	0.562341	1.02493e-07
LUM	TRDC	0.676761	1.41541e-11
LUM	FCGR3A	0.529733	7.26882e-07
LUM	KLK1	-0.131363	0.25479
LUM	ASCL2	-0.357219	0.00142646
LUM	MAF	0.738244	1.84261e-14
LUM	COL1A1	0.718793	1.82228e-13
LUM	BCL6	0.441637	5.80151e-05
LUM	LUM	1	0
LUM	DCN	0.834183	4.51303e-21
LUM	GATA3	-0.30335	0.00732142
LUM	KRT5	0.157264	0.171962
LUM	RORC	-0.481674	9.20467e-06
LUM	LPO	-0.344944	0.00212453
LUM	AQP5	-0.29306	0.00969318
LUM	MUC5B	-0.248518	0.0293031
NT5E	NKG7	0.646321	2.17326e-10
NT5E	CXCL13	0.316246	0.00507941
NT5E	CD3D	0.580323	3.17025e-08
NT5E	PDCD1	0.48265	8.77486e-06
NT5E	CXCR3	0.435216	7.63362e-05
NT5E	CD3G	0.505236	2.78235e-06
NT5E	CTLA4	0.483029	8.61311e-06
NT5E	CXCR5	0.495492	4.61284e-06
NT5E	IL22	0.324564	0.00397863
NT5E	IL9	-0.112313	0.3308
NT5E	CCR6	0.395659	0.000368581
NT5E	IL17A	0.153466	0.182682
NT5E	ICOS	0.421008	0.000137441
NT5E	CD3E	0.480911	9.55429e-06
NT5E	FOXP3	0.411547	0.000200449
NT5E	CD8A	0.520586	1.21469e-06
NT5E	CD4	0.54459	3.0549e-07
NT5E	TRDC	0.748467	5.0868e-15
NT5E	FCGR3A	0.506346	2.62402e-06
NT5E	KLK1	-0.204634	0.0742238
NT5E	ASCL2	-0.269899	0.0176035
NT5E	MAF	0.735739	2.50303e-14
NT5E	COL1A1	0.669092	2.90273e-11
NT5E	BCL6	0.549218	2.31188e-07
NT5E	LUM	0.796859	4.41647e-18
NT5E	DCN	0.790382	1.26129e-17
NT5E	GATA3	-0.283859	0.0123562
NT5E	KRT5	0.201308	0.079157
NT5E	RORC	-0.378166	0.000696443
NT5E	LPO	-0.251337	0.0274591
NT5E	AQP5	-0.195258	0.0887968
NT5E	MUC5B	-0.120531	0.296409
VIM	NKG7	0.561003	1.11536e-07
VIM	CXCL13	0.184567	0.108072
VIM	CD3D	0.424372	0.00011986
VIM	PDCD1	0.26014	0.0223201
VIM	CXCR3	0.199915	0.0812997
VIM	CD3G	0.273258	0.0161918
VIM	CTLA4	0.299924	0.00804716
VIM	CXCR5	0.31182	0.00576879
VIM	IL22	0.223261	0.0509648
VIM	IL9	0.0374159	0.746645
VIM	CCR6	0.23529	0.0394077
VIM	IL17A	0.134267	0.244345
VIM	ICOS	0.215117	0.0602678
VIM	CD3E	0.28687	0.0114222
VIM	FOXP3	0.286189	0.011628
VIM	CD8A	0.260217	0.0222794
VIM	CD4	0.342859	0.00226972
VIM	TRDC	0.934629	2.06965e-35
VIM	FCGR3A	0.234255	0.0403072
VIM	KLK1	-0.109098	0.344915
VIM	ASCL2	-0.220062	0.0544675
VIM	MAF	0.704153	9.04329e-13
VIM	COL1A1	0.807053	7.824e-19
VIM	BCL6	0.730844	4.50978e-14
VIM	LUM	0.745559	7.38136e-15
VIM	DCN	0.932458	6.77243e-35
VIM	GATA3	-0.298977	0.00825857
VIM	KRT5	0.0308984	0.789653
VIM	RORC	-0.495049	4.71852e-06
VIM	LPO	-0.240182	0.0353764
VIM	AQP5	-0.326392	0.00376722
VIM	MUC5B	-0.290038	0.0105065
THY1	NKG7	0.697275	1.85697e-12
THY1	CXCL13	0.409309	0.00021881
THY1	CD3D	0.637241	4.6307e-10
THY1	PDCD1	0.465445	1.99619e-05
THY1	CXCR3	0.432357	8.61067e-05
THY1	CD3G	0.504233	2.93309e-06
THY1	CTLA4	0.52172	1.14071e-06
THY1	CXCR5	0.507638	2.45035e-06
THY1	IL22	0.35763	0.00140719
THY1	IL9	0.187506	0.102477
THY1	CCR6	0.447479	4.49794e-05
THY1	IL17A	0.0402958	0.727876
THY1	ICOS	0.339	0.00256218
THY1	CD3E	0.526671	8.64649e-07
THY1	FOXP3	0.563487	9.53057e-08
THY1	CD8A	0.466666	1.8858e-05
THY1	CD4	0.554578	1.66538e-07
THY1	TRDC	0.867834	1.73749e-24
THY1	FCGR3A	0.359594	0.00131823
THY1	KLK1	-0.166367	0.148152
THY1	ASCL2	-0.22758	0.0465313
THY1	MAF	0.785636	2.659e-17
THY1	COL1A1	0.915564	2.14381e-31
THY1	BCL6	0.582264	2.78125e-08
THY1	LUM	0.782134	4.55582e-17
THY1	DCN	0.796635	4.58282e-18
THY1	GATA3	-0.137072	0.234539
THY1	KRT5	0.106925	0.354666
THY1	RORC	-0.408075	0.000229586
THY1	LPO	-0.246054	0.0309997
THY1	AQP5	-0.31007	0.00606324
THY1	MUC5B	-0.249729	0.0284989
CXCL12	NKG7	0.618321	2.0734e-09
CXCL12	CXCL13	0.239472	0.035939
CXCL12	CD3D	0.514793	1.66872e-06
CXCL12	PDCD1	0.371153	0.000890122
CXCL12	CXCR3	0.308302	0.00637428
CXCL12	CD3G	0.414595	0.000177722
CXCL12	CTLA4	0.402215	0.00028772
CXCL12	CXCR5	0.421785	0.000133185
CXCL12	IL22	0.324441	0.00399323
CXCL12	IL9	0.0361507	0.754939
CXCL12	CCR6	0.341684	0.00235544
CXCL12	IL17A	0.217751	0.0571183
CXCL12	ICOS	0.249188	0.0288557
CXCL12	CD3E	0.399986	0.000313183
CXCL12	FOXP3	0.419226	0.000147695
CXCL12	CD8A	0.397679	0.000341685
CXCL12	CD4	0.469341	1.66359e-05
CXCL12	TRDC	0.880929	4.44756e-26
CXCL12	FCGR3A	0.338875	0.0025722
CXCL12	KLK1	-0.140325	0.223512
CXCL12	ASCL2	-0.25708	0.0240052
CXCL12	MAF	0.774066	1.51752e-16
CXCL12	COL1A1	0.83725	2.37734e-21
CXCL12	BCL6	0.643164	2.83521e-10
CXCL12	LUM	0.838486	1.82925e-21
CXCL12	DCN	0.940519	6.68258e-37
CXCL12	GATA3	-0.226216	0.0478955
CXCL12	KRT5	0.156797	0.173255
CXCL12	RORC	-0.438706	6.58036e-05
CXCL12	LPO	-0.265412	0.0196536
CXCL12	AQP5	-0.336842	0.00273998
CXCL12	MUC5B	-0.270576	0.0173108
LOXL1	NKG7	0.691398	3.38009e-12
LOXL1	CXCL13	0.424211	0.00012065
LOXL1	CD3D	0.612431	3.24025e-09
LOXL1	PDCD1	0.452227	3.64488e-05
LOXL1	CXCR3	0.422231	0.000130792
LOXL1	CD3G	0.5057	2.71509e-06
LOXL1	CTLA4	0.51318	1.82107e-06
LOXL1	CXCR5	0.527622	8.19416e-07
LOXL1	IL22	0.351496	0.00172097
LOXL1	IL9	0.22913	0.0450191
LOXL1	CCR6	0.393769	0.000395479
LOXL1	IL17A	0.125607	0.276379
LOXL1	ICOS	0.341354	0.00238003
LOXL1	CD3E	0.52662	8.67158e-07
LOXL1	FOXP3	0.540959	3.79027e-07
LOXL1	CD8A	0.482421	8.87395e-06
LOXL1	CD4	0.539307	4.17765e-07
LOXL1	TRDC	0.869271	1.18475e-24
LOXL1	FCGR3A	0.330757	0.00330247
LOXL1	KLK1	-0.141217	0.220554
LOXL1	ASCL2	-0.252634	0.0266446
LOXL1	MAF	0.798699	3.25513e-18
LOXL1	COL1A1	0.911045	1.39255e-30
LOXL1	BCL6	0.64268	2.95247e-10
LOXL1	LUM	0.784106	3.36813e-17
LOXL1	DCN	0.826109	2.29614e-20
LOXL1	GATA3	-0.183512	0.110139
LOXL1	KRT5	0.165747	0.149691
LOXL1	RORC	-0.393078	0.000405754
LOXL1	LPO	-0.257239	0.023915
LOXL1	AQP5	-0.311674	0.00579289
LOXL1	MUC5B	-0.241982	0.033983
FN1	NKG7	0.732827	3.55845e-14
FN1	CXCL13	0.479072	1.04489e-05
FN1	CD3D	0.686628	5.44001e-12
FN1	PDCD1	0.542462	3.46758e-07
FN1	CXCR3	0.502305	3.2447e-06
FN1	CD3G	0.607959	4.52031e-09
FN1	CTLA4	0.605028	5.60697e-09
FN1	CXCR5	0.582203	2.79264e-08
FN1	IL22	0.423003	0.000126749
FN1	IL9	0.132679	0.250019
FN1	CCR6	0.480779	9.61594e-06
FN1	IL17A	0.102341	0.375791
FN1	ICOS	0.455312	3.17406e-05
FN1	CD3E	0.6068	4.92355e-09
FN1	FOXP3	0.604774	5.71214e-09
FN1	CD8A	0.560958	1.1185e-07
FN1	CD4	0.653983	1.12512e-10
FN1	TRDC	0.813222	2.60914e-19
FN1	FCGR3A	0.403587	0.00027301
FN1	KLK1	-0.211282	0.0651028
FN1	ASCL2	-0.348439	0.00189979
FN1	MAF	0.852676	7.6345e-23
FN1	COL1A1	0.897378	2.29584e-28
FN1	BCL6	0.609007	4.18319e-09
FN1	LUM	0.836494	2.78755e-21
FN1	DCN	0.81229	3.08828e-19
FN1	GATA3	-0.180206	0.116811
FN1	KRT5	0.145908	0.205448
FN1	RORC	-0.358863	0.00135073
FN1	LPO	-0.214626	0.0608695
FN1	AQP5	-0.425359	0.000115112
FN1	MUC5B	-0.252266	0.0268735
LRRC15	NKG7	0.724923	9.0386e-14
LRRC15	CXCL13	0.854989	4.40829e-23
LRRC15	CD3D	0.823232	4.01808e-20
LRRC15	PDCD1	0.787374	2.02814e-17
LRRC15	CXCR3	0.809234	5.33049e-19
LRRC15	CD3G	0.864947	3.6985e-24
LRRC15	CTLA4	0.835873	3.17523e-21
LRRC15	CXCR5	0.818156	1.05266e-19
LRRC15	IL22	0.599165	8.57175e-09
LRRC15	IL9	0.322589	0.00421876
LRRC15	CCR6	0.645941	2.24434e-10
LRRC15	IL17A	0.0848946	0.462894
LRRC15	ICOS	0.629033	8.98425e-10
LRRC15	CD3E	0.856999	2.71375e-23
LRRC15	FOXP3	0.858488	1.88551e-23
LRRC15	CD8A	0.800224	2.52213e-18
LRRC15	CD4	0.852285	8.37021e-23
LRRC15	TRDC	0.318546	0.00475086
LRRC15	FCGR3A	0.51905	1.32215e-06
LRRC15	KLK1	-0.0931135	0.420557
LRRC15	ASCL2	-0.205711	0.0726804
LRRC15	MAF	0.71632	2.40536e-13
LRRC15	COL1A1	0.594636	1.1829e-08
LRRC15	BCL6	0.0911474	0.430477
LRRC15	LUM	0.546186	2.77617e-07
LRRC15	DCN	0.232458	0.0419109
LRRC15	GATA3	0.0385289	0.739373
LRRC15	KRT5	0.23645	0.0384183
LRRC15	RORC	-0.221216	0.0531826
LRRC15	LPO	-0.135364	0.240477
LRRC15	AQP5	-0.274115	0.0158474
LRRC15	MUC5B	-0.167534	0.145289
IL6	NKG7	0.0536201	0.643255
IL6	CXCL13	0.206998	0.0708698
IL6	CD3D	0.103407	0.37081
IL6	PDCD1	0.0706292	0.541601
IL6	CXCR3	0.141386	0.219997
IL6	CD3G	0.126463	0.273093
IL6	CTLA4	0.308193	0.00639393
IL6	CXCR5	0.0886144	0.443451
IL6	IL22	0.152348	0.18593
IL6	IL9	0.000892565	0.993853
IL6	CCR6	0.17488	0.128206
IL6	IL17A	0.363691	0.00114887
IL6	ICOS	0.567548	7.34939e-08
IL6	CD3E	0.13067	0.257325
IL6	FOXP3	0.110002	0.340911
IL6	CD8A	0.141421	0.219882
IL6	CD4	0.156267	0.174729
IL6	TRDC	-0.0114261	0.921434
IL6	FCGR3A	0.104136	0.36743
IL6	KLK1	-0.0206455	0.858551
IL6	ASCL2	-0.0820857	0.47788
IL6	MAF	0.233964	0.0405632
IL6	COL1A1	0.00789612	0.945661
IL6	BCL6	0.329661	0.00341408
IL6	LUM	0.0072215	0.950298
IL6	DCN	-0.0560899	0.628018
IL6	GATA3	-0.1565	0.174079
IL6	KRT5	0.25613	0.0245495
IL6	RORC	-0.214358	0.061201
IL6	LPO	-0.153456	0.182711
IL6	AQP5	-0.203706	0.0755746
IL6	MUC5B	-0.139786	0.225315
CAPG	NKG7	0.707541	6.2965e-13
CAPG	CXCL13	0.400582	0.000306179
CAPG	CD3D	0.653321	1.19191e-10
CAPG	PDCD1	0.530492	6.96096e-07
CAPG	CXCR3	0.478871	1.05515e-05
CAPG	CD3G	0.496874	4.29783e-06
CAPG	CTLA4	0.524345	9.85402e-07
CAPG	CXCR5	0.531684	6.50221e-07
CAPG	IL22	0.365969	0.00106343
CAPG	IL9	0.00578176	0.960198
CAPG	CCR6	0.475827	1.2221e-05
CAPG	IL17A	0.0343729	0.766638
CAPG	ICOS	0.388453	0.000481083
CAPG	CD3E	0.52831	7.88136e-07
CAPG	FOXP3	0.54527	2.93306e-07
CAPG	CD8A	0.49643	4.39681e-06
CAPG	CD4	0.581146	2.99931e-08
CAPG	TRDC	0.736956	2.15803e-14
CAPG	FCGR3A	0.547584	2.5521e-07
CAPG	KLK1	-0.00621625	0.95721
CAPG	ASCL2	-0.0769942	0.505693
CAPG	MAF	0.699575	1.46314e-12
CAPG	COL1A1	0.683602	7.32298e-12
CAPG	BCL6	0.397991	0.000337693
CAPG	LUM	0.704568	8.65305e-13
CAPG	DCN	0.607864	4.55235e-09
CAPG	GATA3	-0.150447	0.191545
CAPG	KRT5	0.136681	0.235888
CAPG	RORC	-0.48635	7.31014e-06
CAPG	LPO	-0.312232	0.00570117
CAPG	AQP5	-0.117052	0.310671
CAPG	MUC5B	-0.167898	0.144404
TGFBI	NKG7	0.644976	2.43481e-10
TGFBI	CXCL13	0.242856	0.0333229
TGFBI	CD3D	0.536193	5.01167e-07
TGFBI	PDCD1	0.36546	0.00108202
TGFBI	CXCR3	0.300516	0.00791746
TGFBI	CD3G	0.381554	0.000617373
TGFBI	CTLA4	0.403934	0.000269406
TGFBI	CXCR5	0.417819	0.000156282
TGFBI	IL22	0.273408	0.0161311
TGFBI	IL9	-0.0112877	0.922383
TGFBI	CCR6	0.375188	0.000773454
TGFBI	IL17A	0.132714	0.249892
TGFBI	ICOS	0.256559	0.0243023
TGFBI	CD3E	0.38312	0.000583671
TGFBI	FOXP3	0.393531	0.000399
TGFBI	CD8A	0.358368	0.00137315
TGFBI	CD4	0.458057	2.80339e-05
TGFBI	TRDC	0.904269	1.92618e-29
TGFBI	FCGR3A	0.365721	0.00107245
TGFBI	KLK1	-0.13214	0.251965
TGFBI	ASCL2	-0.226615	0.0474932
TGFBI	MAF	0.774152	1.49872e-16
TGFBI	COL1A1	0.83165	7.58865e-21
TGFBI	BCL6	0.666946	3.53561e-11
TGFBI	LUM	0.825546	2.56402e-20
TGFBI	DCN	0.927736	7.82384e-34
TGFBI	GATA3	-0.212813	0.0631363
TGFBI	KRT5	0.0725249	0.530777
TGFBI	RORC	-0.463998	2.13482e-05
TGFBI	LPO	-0.303137	0.00736482
TGFBI	AQP5	-0.346995	0.0019899
TGFBI	MUC5B	-0.281503	0.0131328
MXRA5	NKG7	0.638807	4.07177e-10
MXRA5	CXCL13	0.362934	0.0011786
MXRA5	CD3D	0.569189	6.60984e-08
MXRA5	PDCD1	0.48977	6.16306e-06
MXRA5	CXCR3	0.417377	0.00015907
MXRA5	CD3G	0.522875	1.06972e-06
MXRA5	CTLA4	0.51863	1.35305e-06
MXRA5	CXCR5	0.520756	1.20332e-06
MXRA5	IL22	0.295809	0.00900159
MXRA5	IL9	0.170095	0.139149
MXRA5	CCR6	0.429274	9.7931e-05
MXRA5	IL17A	0.223072	0.0511669
MXRA5	ICOS	0.380989	0.000629953
MXRA5	CD3E	0.514812	1.66696e-06
MXRA5	FOXP3	0.557981	1.34816e-07
MXRA5	CD8A	0.509488	2.22058e-06
MXRA5	CD4	0.565548	8.35635e-08
MXRA5	TRDC	0.829329	1.21249e-20
MXRA5	FCGR3A	0.384026	0.00056493
MXRA5	KLK1	-0.093803	0.417109
MXRA5	ASCL2	-0.305586	0.00687941
MXRA5	MAF	0.843317	6.4269e-22
MXRA5	COL1A1	0.897565	2.15158e-28
MXRA5	BCL6	0.643873	2.67163e-10
MXRA5	LUM	0.791646	1.03083e-17
MXRA5	DCN	0.770112	2.68835e-16
MXRA5	GATA3	-0.174775	0.128438
MXRA5	KRT5	0.312927	0.00558899
MXRA5	RORC	-0.353383	0.0016183
MXRA5	LPO	-0.342758	0.00227698
MXRA5	AQP5	-0.385415	0.000537289
MXRA5	MUC5B	-0.207104	0.070723
LOXL2	NKG7	0.721057	1.40948e-13
LOXL2	CXCL13	0.501705	3.34774e-06
LOXL2	CD3D	0.653034	1.22197e-10
LOXL2	PDCD1	0.564652	8.84866e-08
LOXL2	CXCR3	0.524455	9.79378e-07
LOXL2	CD3G	0.608812	4.24394e-09
LOXL2	CTLA4	0.597335	9.76889e-09
LOXL2	CXCR5	0.600841	7.59869e-09
LOXL2	IL22	0.411942	0.00019736
LOXL2	IL9	0.235953	0.0388396
LOXL2	CCR6	0.454892	3.2347e-05
LOXL2	IL17A	0.0389771	0.736451
LOXL2	ICOS	0.477828	1.10978e-05
LOXL2	CD3E	0.629068	8.9596e-10
LOXL2	FOXP3	0.62591	1.15032e-09
LOXL2	CD8A	0.581373	2.9538e-08
LOXL2	CD4	0.622398	1.51384e-09
LOXL2	TRDC	0.801765	1.94452e-18
LOXL2	FCGR3A	0.311075	0.00589259
LOXL2	KLK1	-0.222875	0.0513774
LOXL2	ASCL2	-0.189648	0.0985411
LOXL2	MAF	0.793616	7.50455e-18
LOXL2	COL1A1	0.882485	2.79618e-26
LOXL2	BCL6	0.599243	8.52363e-09
LOXL2	LUM	0.651941	1.34336e-10
LOXL2	DCN	0.691232	3.43731e-12
LOXL2	GATA3	-0.0279183	0.809538
LOXL2	KRT5	0.18905	0.0996279
LOXL2	RORC	-0.224277	0.0498917
LOXL2	LPO	-0.106903	0.354767
LOXL2	AQP5	-0.328114	0.00357739
LOXL2	MUC5B	-0.190565	0.0968937
TNFAIP3	NKG7	0.207323	0.0704191
TNFAIP3	CXCL13	0.35522	0.00152372
TNFAIP3	CD3D	0.282834	0.0126889
TNFAIP3	PDCD1	0.293613	0.00955041
TNFAIP3	CXCR3	0.337535	0.00268173
TNFAIP3	CD3G	0.402025	0.000289816
TNFAIP3	CTLA4	0.516928	1.48539e-06
TNFAIP3	CXCR5	0.310776	0.0059429
TNFAIP3	IL22	0.369457	0.000943777
TNFAIP3	IL9	0.0435096	0.707119
TNFAIP3	CCR6	0.326809	0.0037204
TNFAIP3	IL17A	0.476981	1.15606e-05
TNFAIP3	ICOS	0.713008	3.47272e-13
TNFAIP3	CD3E	0.389154	0.000468904
TNFAIP3	FOXP3	0.392791	0.000410105
TNFAIP3	CD8A	0.403706	0.000271771
TNFAIP3	CD4	0.420314	0.000141352
TNFAIP3	TRDC	0.0159486	0.890503
TNFAIP3	FCGR3A	0.251561	0.0273173
TNFAIP3	KLK1	-0.0956354	0.408027
TNFAIP3	ASCL2	-0.297599	0.00857482
TNFAIP3	MAF	0.437831	6.83096e-05
TNFAIP3	COL1A1	0.177595	0.122295
TNFAIP3	BCL6	0.421533	0.000134552
TNFAIP3	LUM	0.143105	0.214382
TNFAIP3	DCN	0.00309013	0.978721
TNFAIP3	GATA3	-0.0688282	0.551982
TNFAIP3	KRT5	0.430709	9.225e-05
TNFAIP3	RORC	-0.0513725	0.657251
TNFAIP3	LPO	-0.119208	0.301781
TNFAIP3	AQP5	-0.306221	0.00675833
TNFAIP3	MUC5B	-0.102606	0.374549
CTHRC1	NKG7	0.357844	0.00139724
CTHRC1	CXCL13	0.19496	0.0892946
CTHRC1	CD3D	0.372389	0.000852779
CTHRC1	PDCD1	0.205159	0.0734679
CTHRC1	CXCR3	0.198833	0.0829949
CTHRC1	CD3G	0.284805	0.012056
CTHRC1	CTLA4	0.248294	0.0294538
CTHRC1	CXCR5	0.219339	0.0552866
CTHRC1	IL22	0.226493	0.0476156
CTHRC1	IL9	-0.0182208	0.875021
CTHRC1	CCR6	0.243193	0.0330717
CTHRC1	IL17A	0.0612206	0.596862
CTHRC1	ICOS	0.133812	0.245961
CTHRC1	CD3E	0.260901	0.021917
CTHRC1	FOXP3	0.238453	0.0367596
CTHRC1	CD8A	0.246065	0.0309917
CTHRC1	CD4	0.289412	0.010682
CTHRC1	TRDC	0.441039	5.95324e-05
CTHRC1	FCGR3A	0.363138	0.00117051
CTHRC1	KLK1	-0.0460546	0.69083
CTHRC1	ASCL2	-0.0508021	0.660822
CTHRC1	MAF	0.488554	6.55005e-06
CTHRC1	COL1A1	0.428324	0.000101868
CTHRC1	BCL6	0.246452	0.0307198
CTHRC1	LUM	0.528201	7.93017e-07
CTHRC1	DCN	0.511069	2.04034e-06
CTHRC1	GATA3	-0.207573	0.0700724
CTHRC1	KRT5	0.0372497	0.747733
CTHRC1	RORC	-0.323548	0.00410057
CTHRC1	LPO	-0.29389	0.00947963
CTHRC1	AQP5	0.0342981	0.767131
CTHRC1	MUC5B	-0.122688	0.287782
PRRX1	NKG7	0.56418	9.11912e-08
PRRX1	CXCL13	0.186491	0.104384
PRRX1	CD3D	0.447733	4.44792e-05
PRRX1	PDCD1	0.289993	0.0105189
PRRX1	CXCR3	0.225272	0.0488594
PRRX1	CD3G	0.329427	0.00343838
PRRX1	CTLA4	0.330464	0.003332
PRRX1	CXCR5	0.344943	0.0021246
PRRX1	IL22	0.253007	0.0264141
PRRX1	IL9	0.0379626	0.74307
PRRX1	CCR6	0.286887	0.0114173
PRRX1	IL17A	0.16155	0.160425
PRRX1	ICOS	0.201927	0.0782196
PRRX1	CD3E	0.322121	0.00427749
PRRX1	FOXP3	0.343127	0.00225059
PRRX1	CD8A	0.310162	0.00604749
PRRX1	CD4	0.384253	0.000560336
PRRX1	TRDC	0.914185	3.83583e-31
PRRX1	FCGR3A	0.282985	0.0126396
PRRX1	KLK1	-0.125606	0.276384
PRRX1	ASCL2	-0.241448	0.0343913
PRRX1	MAF	0.749369	4.52697e-15
PRRX1	COL1A1	0.842742	7.29314e-22
PRRX1	BCL6	0.706374	7.13713e-13
PRRX1	LUM	0.802682	1.66374e-18
PRRX1	DCN	0.945071	3.66754e-38
PRRX1	GATA3	-0.252753	0.0265709
PRRX1	KRT5	0.110297	0.339608
PRRX1	RORC	-0.450446	3.94556e-05
PRRX1	LPO	-0.27478	0.0155847
PRRX1	AQP5	-0.340678	0.00243109
PRRX1	MUC5B	-0.273889	0.0159377
PCOLCE	NKG7	0.607454	4.69198e-09
PCOLCE	CXCL13	0.280823	0.0133645
PCOLCE	CD3D	0.500728	3.52238e-06
PCOLCE	PDCD1	0.345862	0.00206331
PCOLCE	CXCR3	0.291576	0.0100855
PCOLCE	CD3G	0.369952	0.000927832
PCOLCE	CTLA4	0.378925	0.000677962
PCOLCE	CXCR5	0.402445	0.000285203
PCOLCE	IL22	0.249847	0.0284217
PCOLCE	IL9	0.182077	0.112998
PCOLCE	CCR6	0.297852	0.0085161
PCOLCE	IL17A	0.104236	0.366969
PCOLCE	ICOS	0.240534	0.0351001
PCOLCE	CD3E	0.395799	0.000366654
PCOLCE	FOXP3	0.40004	0.000312541
PCOLCE	CD8A	0.355795	0.00149513
PCOLCE	CD4	0.41756	0.000157908
PCOLCE	TRDC	0.907396	5.87734e-30
PCOLCE	FCGR3A	0.280325	0.0135364
PCOLCE	KLK1	-0.123202	0.285755
PCOLCE	ASCL2	-0.207718	0.0698734
PCOLCE	MAF	0.738168	1.86004e-14
PCOLCE	COL1A1	0.897396	2.28119e-28
PCOLCE	BCL6	0.678011	1.25654e-11
PCOLCE	LUM	0.75219	3.1344e-15
PCOLCE	DCN	0.869045	1.2588e-24
PCOLCE	GATA3	-0.202949	0.0766917
PCOLCE	KRT5	0.111643	0.333713
PCOLCE	RORC	-0.408296	0.000227622
PCOLCE	LPO	-0.269394	0.0178247
PCOLCE	AQP5	-0.245704	0.0312467
PCOLCE	MUC5B	-0.233945	0.0405803
VCAN	NKG7	0.588195	1.8543e-08
VCAN	CXCL13	0.393363	0.000401493
VCAN	CD3D	0.615383	2.59367e-09
VCAN	PDCD1	0.520008	1.25414e-06
VCAN	CXCR3	0.479705	1.01328e-05
VCAN	CD3G	0.61243	3.24061e-09
VCAN	CTLA4	0.585504	2.23092e-08
VCAN	CXCR5	0.527781	8.12102e-07
VCAN	IL22	0.431839	8.79976e-05
VCAN	IL9	0.0430959	0.709779
VCAN	CCR6	0.531747	6.47875e-07
VCAN	IL17A	0.171287	0.136359
VCAN	ICOS	0.414031	0.000181737
VCAN	CD3E	0.573977	4.83523e-08
VCAN	FOXP3	0.596156	1.06226e-08
VCAN	CD8A	0.593128	1.31529e-08
VCAN	CD4	0.634642	5.72414e-10
VCAN	TRDC	0.590284	1.60447e-08
VCAN	FCGR3A	0.494759	4.78879e-06
VCAN	KLK1	-0.150619	0.191034
VCAN	ASCL2	-0.420696	0.000139191
VCAN	MAF	0.78495	2.95719e-17
VCAN	COL1A1	0.73116	4.34359e-14
VCAN	BCL6	0.462128	2.32724e-05
VCAN	LUM	0.839067	1.61581e-21
VCAN	DCN	0.667043	3.5043e-11
VCAN	GATA3	-0.210766	0.0657774
VCAN	KRT5	0.398278	0.000334059
VCAN	RORC	-0.22346	0.0507531
VCAN	LPO	-0.269925	0.0175924
VCAN	AQP5	-0.285137	0.011952
VCAN	MUC5B	-0.0670409	0.562379
NNMT	NKG7	0.519358	1.29992e-06
NNMT	CXCL13	0.18035	0.116512
NNMT	CD3D	0.404421	0.000264414
NNMT	PDCD1	0.189267	0.0992332
NNMT	CXCR3	0.142475	0.216427
NNMT	CD3G	0.239051	0.0362762
NNMT	CTLA4	0.283201	0.0125689
NNMT	CXCR5	0.262678	0.0210006
NNMT	IL22	0.240825	0.0348737
NNMT	IL9	0.0714132	0.537111
NNMT	CCR6	0.220058	0.0544723
NNMT	IL17A	0.0951093	0.410623
NNMT	ICOS	0.184713	0.107789
NNMT	CD3E	0.256105	0.0245642
NNMT	FOXP3	0.273932	0.0159206
NNMT	CD8A	0.209289	0.0677367
NNMT	CD4	0.30212	0.00757521
NNMT	TRDC	0.881227	4.07177e-26
NNMT	FCGR3A	0.223265	0.0509607
NNMT	KLK1	-0.0733611	0.526037
NNMT	ASCL2	-0.194847	0.0894833
NNMT	MAF	0.672757	2.06482e-11
NNMT	COL1A1	0.773721	1.59593e-16
NNMT	BCL6	0.71658	2.33641e-13
NNMT	LUM	0.737863	1.93105e-14
NNMT	DCN	0.891555	1.63114e-27
NNMT	GATA3	-0.311774	0.00577628
NNMT	KRT5	0.0134306	0.907708
NNMT	RORC	-0.52463	9.69813e-07
NNMT	LPO	-0.240883	0.0348283
NNMT	AQP5	-0.320788	0.00444888
NNMT	MUC5B	-0.303088	0.00737491
COL3A1	NKG7	0.672676	2.08069e-11
COL3A1	CXCL13	0.396981	0.000350769
COL3A1	CD3D	0.606073	5.19385e-09
COL3A1	PDCD1	0.469051	1.68643e-05
COL3A1	CXCR3	0.433851	8.08659e-05
COL3A1	CD3G	0.539194	4.20551e-07
COL3A1	CTLA4	0.511687	1.97368e-06
COL3A1	CXCR5	0.503262	3.08634e-06
COL3A1	IL22	0.339938	0.0024881
COL3A1	IL9	0.141581	0.219355
COL3A1	CCR6	0.411371	0.000201843
COL3A1	IL17A	0.064167	0.579288
COL3A1	ICOS	0.346079	0.00204905
COL3A1	CD3E	0.521392	1.16169e-06
COL3A1	FOXP3	0.529465	7.38046e-07
COL3A1	CD8A	0.495256	4.66883e-06
COL3A1	CD4	0.574798	4.58067e-08
COL3A1	TRDC	0.806268	8.97142e-19
COL3A1	FCGR3A	0.330932	0.00328494
COL3A1	KLK1	-0.187649	0.102209
COL3A1	ASCL2	-0.339989	0.00248419
COL3A1	MAF	0.798743	3.23133e-18
COL3A1	COL1A1	0.916875	1.2214e-31
COL3A1	BCL6	0.565608	8.32455e-08
COL3A1	LUM	0.850648	1.22639e-22
COL3A1	DCN	0.834078	4.61192e-21
COL3A1	GATA3	-0.188387	0.100843
COL3A1	KRT5	0.0931432	0.420408
COL3A1	RORC	-0.317763	0.00486055
COL3A1	LPO	-0.24989	0.028393
COL3A1	AQP5	-0.392258	0.000418266
COL3A1	MUC5B	-0.253946	0.0258415
SPP1	NKG7	0.100378	0.385063
SPP1	CXCL13	0.0968569	0.402038
SPP1	CD3D	0.150006	0.192865
SPP1	PDCD1	0.0661467	0.567615
SPP1	CXCR3	0.11642	0.313309
SPP1	CD3G	0.146138	0.204726
SPP1	CTLA4	0.183358	0.110442
SPP1	CXCR5	0.0599686	0.604401
SPP1	IL22	0.247416	0.0300518
SPP1	IL9	-0.0779265	0.500538
SPP1	CCR6	0.122801	0.287337
SPP1	IL17A	0.158218	0.169342
SPP1	ICOS	0.312884	0.00559585
SPP1	CD3E	0.128474	0.265479
SPP1	FOXP3	0.170616	0.137924
SPP1	CD8A	0.150217	0.192234
SPP1	CD4	0.173875	0.130449
SPP1	TRDC	0.0384034	0.740192
SPP1	FCGR3A	0.353697	0.00160179
SPP1	KLK1	-0.0656478	0.570546
SPP1	ASCL2	0.141902	0.218301
SPP1	MAF	0.183653	0.10986
SPP1	COL1A1	0.0394826	0.733161
SPP1	BCL6	0.109663	0.342407
SPP1	LUM	0.184778	0.107663
SPP1	DCN	0.0381317	0.741966
SPP1	GATA3	-0.133139	0.248365
SPP1	KRT5	0.163932	0.154266
SPP1	RORC	-0.319162	0.00466614
SPP1	LPO	-0.0800337	0.488989
SPP1	AQP5	0.0486325	0.674473
SPP1	MUC5B	-0.0982628	0.395209
ID2	NKG7	0.261879	0.0214084
ID2	CXCL13	0.234788	0.0398416
ID2	CD3D	0.295152	0.0091628
ID2	PDCD1	0.282036	0.0129535
ID2	CXCR3	0.343489	0.00222497
ID2	CD3G	0.348555	0.00189268
ID2	CTLA4	0.253486	0.0261208
ID2	CXCR5	0.253319	0.0262223
ID2	IL22	0.372836	0.000839641
ID2	IL9	-0.0870162	0.451748
ID2	CCR6	0.192165	0.0940715
ID2	IL17A	0.114789	0.32018
ID2	ICOS	0.252362	0.026814
ID2	CD3E	0.282774	0.0127088
ID2	FOXP3	0.2066	0.0714265
ID2	CD8A	0.385828	0.000529325
ID2	CD4	0.295598	0.00905313
ID2	TRDC	0.106368	0.357194
ID2	FCGR3A	0.36575	0.00107138
ID2	KLK1	-0.0907376	0.432561
ID2	ASCL2	0.153412	0.182839
ID2	MAF	0.254914	0.0252618
ID2	COL1A1	0.018355	0.874107
ID2	BCL6	-0.073878	0.523118
ID2	LUM	0.229829	0.0443506
ID2	DCN	0.144416	0.210169
ID2	GATA3	-0.140578	0.222671
ID2	KRT5	0.107137	0.353711
ID2	RORC	-0.31412	0.00540081
ID2	LPO	-0.0644939	0.577353
ID2	AQP5	0.0689397	0.551337
ID2	MUC5B	-0.117912	0.307102
LGALS1	NKG7	0.425917	0.000112501
LGALS1	CXCL13	0.0142339	0.902214
LGALS1	CD3D	0.264949	0.0198764
LGALS1	PDCD1	0.0587093	0.612026
LGALS1	CXCR3	0.0174019	0.880595
LGALS1	CD3G	0.0454851	0.694463
LGALS1	CTLA4	0.0728648	0.528848
LGALS1	CXCR5	0.0888521	0.442224
LGALS1	IL22	0.0646608	0.576366
LGALS1	IL9	-0.0410079	0.72326
LGALS1	CCR6	0.0452348	0.696062
LGALS1	IL17A	-0.0217745	0.850902
LGALS1	ICOS	0.0111556	0.923289
LGALS1	CD3E	0.0675637	0.559328
LGALS1	FOXP3	0.0451722	0.696462
LGALS1	CD8A	0.0347658	0.764048
LGALS1	CD4	0.125619	0.276334
LGALS1	TRDC	0.862869	6.30281e-24
LGALS1	FCGR3A	0.171625	0.135575
LGALS1	KLK1	-0.0300804	0.795098
LGALS1	ASCL2	-0.0674095	0.560227
LGALS1	MAF	0.501967	3.30239e-06
LGALS1	COL1A1	0.615641	2.54332e-09
LGALS1	BCL6	0.574547	4.65718e-08
LGALS1	LUM	0.642725	2.94138e-10
LGALS1	DCN	0.855787	3.63949e-23
LGALS1	GATA3	-0.360553	0.00127667
LGALS1	KRT5	-0.207144	0.0706668
LGALS1	RORC	-0.566181	8.02418e-08
LGALS1	LPO	-0.289342	0.010702
LGALS1	AQP5	-0.215098	0.060291
LGALS1	MUC5B	-0.322248	0.00426143
ECM2	NKG7	0.575377	4.40885e-08
ECM2	CXCL13	0.206683	0.0713095
ECM2	CD3D	0.44041	6.11664e-05
ECM2	PDCD1	0.353182	0.00162898
ECM2	CXCR3	0.260697	0.0220249
ECM2	CD3G	0.341887	0.00234044
ECM2	CTLA4	0.350545	0.00177489
ECM2	CXCR5	0.379879	0.000655379
ECM2	IL22	0.199726	0.081593
ECM2	IL9	0.0398852	0.730543
ECM2	CCR6	0.31832	0.00478227
ECM2	IL17A	0.177386	0.122743
ECM2	ICOS	0.234178	0.0403753
ECM2	CD3E	0.327374	0.00365789
ECM2	FOXP3	0.361942	0.0012186
ECM2	CD8A	0.3133	0.00552954
ECM2	CD4	0.403529	0.000273618
ECM2	TRDC	0.92277	8.63211e-33
ECM2	FCGR3A	0.197535	0.0850661
ECM2	KLK1	-0.133859	0.245792
ECM2	ASCL2	-0.258454	0.0232358
ECM2	MAF	0.745163	7.76227e-15
ECM2	COL1A1	0.821793	5.29548e-20
ECM2	BCL6	0.697574	1.80052e-12
ECM2	LUM	0.739058	1.66673e-14
ECM2	DCN	0.90367	2.40655e-29
ECM2	GATA3	-0.22192	0.0524103
ECM2	KRT5	0.100653	0.383757
ECM2	RORC	-0.434018	8.02978e-05
ECM2	LPO	-0.256081	0.0245781
ECM2	AQP5	-0.417735	0.000156808
ECM2	MUC5B	-0.27632	0.0149907
CDH11	NKG7	0.566281	7.97314e-08
CDH11	CXCL13	0.450122	4.00256e-05
CDH11	CD3D	0.607462	4.68929e-09
CDH11	PDCD1	0.604097	6.00144e-09
CDH11	CXCR3	0.580959	3.03749e-08
CDH11	CD3G	0.697224	1.86675e-12
CDH11	CTLA4	0.654595	1.06665e-10
CDH11	CXCR5	0.60824	4.42758e-09
CDH11	IL22	0.484774	7.90376e-06
CDH11	IL9	0.156664	0.173624
CDH11	CCR6	0.540874	3.80943e-07
CDH11	IL17A	0.311915	0.00575305
CDH11	ICOS	0.523075	1.05787e-06
CDH11	CD3E	0.661357	5.86433e-11
CDH11	FOXP3	0.692123	3.142e-12
CDH11	CD8A	0.701296	1.22229e-12
CDH11	CD4	0.680555	9.84305e-12
CDH11	TRDC	0.416884	0.000162237
CDH11	FCGR3A	0.467879	1.78176e-05
CDH11	KLK1	-0.109138	0.344738
CDH11	ASCL2	-0.291821	0.0100196
CDH11	MAF	0.756334	1.81016e-15
CDH11	COL1A1	0.645666	2.29702e-10
CDH11	BCL6	0.350581	0.00177283
CDH11	LUM	0.600052	8.04327e-09
CDH11	DCN	0.395376	0.000372497
CDH11	GATA3	-0.0436037	0.706514
CDH11	KRT5	0.596491	1.03732e-08
CDH11	RORC	-0.115445	0.317404
CDH11	LPO	-0.236971	0.0379816
CDH11	AQP5	-0.224862	0.0492827
CDH11	MUC5B	-0.0498375	0.666878
COL6A3	NKG7	0.665413	4.06642e-11
COL6A3	CXCL13	0.350371	0.00178491
COL6A3	CD3D	0.589306	1.71712e-08
COL6A3	PDCD1	0.444087	5.21731e-05
COL6A3	CXCR3	0.389615	0.000461042
COL6A3	CD3G	0.492839	5.2796e-06
COL6A3	CTLA4	0.496908	4.29038e-06
COL6A3	CXCR5	0.495032	4.72254e-06
COL6A3	IL22	0.345136	0.00211158
COL6A3	IL9	0.0871857	0.450864
COL6A3	CCR6	0.44655	4.68528e-05
COL6A3	IL17A	0.0756984	0.512902
COL6A3	ICOS	0.325267	0.00389605
COL6A3	CD3E	0.484272	8.10185e-06
COL6A3	FOXP3	0.516362	1.53206e-06
COL6A3	CD8A	0.449044	4.19812e-05
COL6A3	CD4	0.551305	2.0361e-07
COL6A3	TRDC	0.857055	2.67765e-23
COL6A3	FCGR3A	0.335697	0.00283881
COL6A3	KLK1	-0.185513	0.106246
COL6A3	ASCL2	-0.329836	0.00339605
COL6A3	MAF	0.816391	1.46104e-19
COL6A3	COL1A1	0.891756	1.52711e-27
COL6A3	BCL6	0.650621	1.50542e-10
COL6A3	LUM	0.839746	1.39725e-21
COL6A3	DCN	0.877953	1.06104e-25
COL6A3	GATA3	-0.164327	0.153262
COL6A3	KRT5	0.126464	0.273092
COL6A3	RORC	-0.349455	0.00183858
COL6A3	LPO	-0.230585	0.0436379
COL6A3	AQP5	-0.385608	0.000533548
COL6A3	MUC5B	-0.199435	0.0820479
COL5A2	NKG7	0.612314	3.26879e-09
COL5A2	CXCL13	0.309417	0.00617664
COL5A2	CD3D	0.518471	1.36494e-06
COL5A2	PDCD1	0.376608	0.000735798
COL5A2	CXCR3	0.315883	0.00513303
COL5A2	CD3G	0.424975	0.000116936
COL5A2	CTLA4	0.433858	8.0843e-05
COL5A2	CXCR5	0.436377	7.26691e-05
COL5A2	IL22	0.289805	0.0105716
COL5A2	IL9	0.15952	0.165814
COL5A2	CCR6	0.365323	0.00108705
COL5A2	IL17A	0.108023	0.34972
COL5A2	ICOS	0.278032	0.0143532
COL5A2	CD3E	0.42517	0.000116004
COL5A2	FOXP3	0.453382	3.46154e-05
COL5A2	CD8A	0.396362	0.000359012
COL5A2	CD4	0.464958	2.04187e-05
COL5A2	TRDC	0.893148	9.64759e-28
COL5A2	FCGR3A	0.267087	0.0188657
COL5A2	KLK1	-0.158122	0.169603
COL5A2	ASCL2	-0.304826	0.00702695
COL5A2	MAF	0.792609	8.82922e-18
COL5A2	COL1A1	0.901159	6.02746e-29
COL5A2	BCL6	0.725018	8.94008e-14
COL5A2	LUM	0.790296	1.2788e-17
COL5A2	DCN	0.882232	3.01693e-26
COL5A2	GATA3	-0.183024	0.111105
COL5A2	KRT5	0.152028	0.186867
COL5A2	RORC	-0.351725	0.0017082
COL5A2	LPO	-0.244092	0.0324085
COL5A2	AQP5	-0.362011	0.00121579
COL5A2	MUC5B	-0.228076	0.0460425
DCN	NKG7	0.51556	1.60055e-06
DCN	CXCL13	0.115591	0.316789
DCN	CD3D	0.386343	0.00051952
DCN	PDCD1	0.22284	0.0514155
DCN	CXCR3	0.153442	0.182751
DCN	CD3G	0.243117	0.0331279
DCN	CTLA4	0.24001	0.0355122
DCN	CXCR5	0.260447	0.0221569
DCN	IL22	0.204172	0.0748944
DCN	IL9	-0.104226	0.367016
DCN	CCR6	0.218842	0.0558539
DCN	IL17A	0.109862	0.34153
DCN	ICOS	0.121993	0.290543
DCN	CD3E	0.222066	0.0522506
DCN	FOXP3	0.221485	0.0528859
DCN	CD8A	0.213766	0.0619365
DCN	CD4	0.318732	0.00472515
DCN	TRDC	0.856309	3.2081e-23
DCN	FCGR3A	0.230773	0.0434612
DCN	KLK1	-0.10963	0.342554
DCN	ASCL2	-0.303672	0.00725624
DCN	MAF	0.650329	1.54366e-10
DCN	COL1A1	0.736166	2.37634e-14
DCN	BCL6	0.628729	9.20412e-10
DCN	LUM	0.834183	4.51303e-21
DCN	DCN	1	0
DCN	GATA3	-0.362502	0.00119584
DCN	KRT5	-0.0147157	0.898921
DCN	RORC	-0.493989	4.98015e-06
DCN	LPO	-0.243634	0.0327448
DCN	AQP5	-0.322469	0.00423373
DCN	MUC5B	-0.243317	0.032979
IGFBP4	NKG7	0.480711	9.64824e-06
IGFBP4	CXCL13	0.0975307	0.398756
IGFBP4	CD3D	0.354305	0.00157018
IGFBP4	PDCD1	0.194676	0.0897714
IGFBP4	CXCR3	0.11319	0.327015
IGFBP4	CD3G	0.207947	0.0695578
IGFBP4	CTLA4	0.22562	0.0485018
IGFBP4	CXCR5	0.234235	0.0403252
IGFBP4	IL22	0.156311	0.174606
IGFBP4	IL9	0.0806246	0.485776
IGFBP4	CCR6	0.177214	0.123112
IGFBP4	IL17A	0.113165	0.32712
IGFBP4	ICOS	0.126677	0.272277
IGFBP4	CD3E	0.225797	0.0483211
IGFBP4	FOXP3	0.25357	0.0260693
IGFBP4	CD8A	0.200004	0.0811612
IGFBP4	CD4	0.27685	0.014791
IGFBP4	TRDC	0.901815	4.75416e-29
IGFBP4	FCGR3A	0.232255	0.0420951
IGFBP4	KLK1	-0.0839827	0.467731
IGFBP4	ASCL2	-0.200093	0.0810231
IGFBP4	MAF	0.667891	3.24202e-11
IGFBP4	COL1A1	0.812046	3.22713e-19
IGFBP4	BCL6	0.718583	1.86592e-13
IGFBP4	LUM	0.73358	3.25066e-14
IGFBP4	DCN	0.884926	1.33277e-26
IGFBP4	GATA3	-0.242291	0.0337488
IGFBP4	KRT5	0.102861	0.373359
IGFBP4	RORC	-0.4473	4.53344e-05
IGFBP4	LPO	-0.269315	0.0178595
IGFBP4	AQP5	-0.261482	0.0216136
IGFBP4	MUC5B	-0.236832	0.0380976
COL1A2	NKG7	0.598903	8.73419e-09
COL1A2	CXCL13	0.255516	0.0249067
COL1A2	CD3D	0.470826	1.55104e-05
COL1A2	PDCD1	0.312653	0.00563303
COL1A2	CXCR3	0.25285	0.0265107
COL1A2	CD3G	0.338848	0.00257432
COL1A2	CTLA4	0.344182	0.00217662
COL1A2	CXCR5	0.367517	0.00100875
COL1A2	IL22	0.227132	0.0469757
COL1A2	IL9	0.0755798	0.513564
COL1A2	CCR6	0.266288	0.019238
COL1A2	IL17A	0.050007	0.665812
COL1A2	ICOS	0.218959	0.0557201
COL1A2	CD3E	0.350011	0.00180584
COL1A2	FOXP3	0.358092	0.00138577
COL1A2	CD8A	0.305256	0.00694311
COL1A2	CD4	0.404483	0.000263784
COL1A2	TRDC	0.910266	1.90317e-30
COL1A2	FCGR3A	0.225067	0.0490703
COL1A2	KLK1	-0.143711	0.212429
COL1A2	ASCL2	-0.270286	0.0174359
COL1A2	MAF	0.741305	1.26129e-14
COL1A2	COL1A1	0.890473	2.31904e-27
COL1A2	BCL6	0.691872	3.22244e-12
COL1A2	LUM	0.791842	9.98932e-18
COL1A2	DCN	0.927225	1.00984e-33
COL1A2	GATA3	-0.251684	0.0272394
COL1A2	KRT5	0.0152063	0.89557
COL1A2	RORC	-0.433032	8.36991e-05
COL1A2	LPO	-0.234653	0.0399589
COL1A2	AQP5	-0.358413	0.00137112
COL1A2	MUC5B	-0.252701	0.0266028
ABI3BP	NKG7	0.703623	9.56561e-13
ABI3BP	CXCL13	0.381018	0.000629299
ABI3BP	CD3D	0.602359	6.80937e-09
ABI3BP	PDCD1	0.503935	2.97933e-06
ABI3BP	CXCR3	0.434275	7.94332e-05
ABI3BP	CD3G	0.528128	7.96289e-07
ABI3BP	CTLA4	0.539542	4.12037e-07
ABI3BP	CXCR5	0.54228	3.50514e-07
ABI3BP	IL22	0.342954	0.00226293
ABI3BP	IL9	0.0775108	0.502833
ABI3BP	CCR6	0.468011	1.77085e-05
ABI3BP	IL17A	0.14643	0.203811
ABI3BP	ICOS	0.389128	0.000469352
ABI3BP	CD3E	0.515835	1.57678e-06
ABI3BP	FOXP3	0.547493	2.56621e-07
ABI3BP	CD8A	0.489885	6.12765e-06
ABI3BP	CD4	0.57794	3.71861e-08
ABI3BP	TRDC	0.868456	1.47276e-24
ABI3BP	FCGR3A	0.269973	0.0175715
ABI3BP	KLK1	-0.172238	0.134165
ABI3BP	ASCL2	-0.335839	0.00282636
ABI3BP	MAF	0.842972	6.9337e-22
ABI3BP	COL1A1	0.900972	6.4486e-29
ABI3BP	BCL6	0.674508	1.75179e-11
ABI3BP	LUM	0.795004	5.98821e-18
ABI3BP	DCN	0.870792	7.8619e-25
ABI3BP	GATA3	-0.19105	0.0960313
ABI3BP	KRT5	0.155354	0.177295
ABI3BP	RORC	-0.37266	0.000844801
ABI3BP	LPO	-0.227166	0.0469421
ABI3BP	AQP5	-0.433566	8.18402e-05
ABI3BP	MUC5B	-0.233258	0.0411905
ITGA5	NKG7	0.528811	7.66038e-07
ITGA5	CXCL13	0.280409	0.0135074
ITGA5	CD3D	0.412574	0.000192509
ITGA5	PDCD1	0.340233	0.00246522
ITGA5	CXCR3	0.261455	0.0216277
ITGA5	CD3G	0.352921	0.0016429
ITGA5	CTLA4	0.421695	0.00013367
ITGA5	CXCR5	0.395947	0.000364633
ITGA5	IL22	0.225897	0.0482197
ITGA5	IL9	0.154016	0.1811
ITGA5	CCR6	0.306275	0.00674811
ITGA5	IL17A	0.224413	0.0497492
ITGA5	ICOS	0.390594	0.000444756
ITGA5	CD3E	0.362647	0.00119003
ITGA5	FOXP3	0.419577	0.000145622
ITGA5	CD8A	0.329558	0.00342477
ITGA5	CD4	0.405166	0.000256938
ITGA5	TRDC	0.823355	3.92376e-20
ITGA5	FCGR3A	0.140642	0.222458
ITGA5	KLK1	-0.170257	0.138768
ITGA5	ASCL2	-0.310346	0.00601596
ITGA5	MAF	0.754621	2.27425e-15
ITGA5	COL1A1	0.843334	6.40267e-22
ITGA5	BCL6	0.812815	2.8088e-19
ITGA5	LUM	0.61185	3.38446e-09
ITGA5	DCN	0.762857	7.45767e-16
ITGA5	GATA3	-0.167718	0.144842
ITGA5	KRT5	0.273412	0.0161293
ITGA5	RORC	-0.31953	0.00461613
ITGA5	LPO	-0.179296	0.118701
ITGA5	AQP5	-0.398418	0.00033231
ITGA5	MUC5B	-0.139148	0.227458
GEM	NKG7	0.295277	0.00913195
GEM	CXCL13	0.39239	0.000416242
GEM	CD3D	0.36885	0.00096368
GEM	PDCD1	0.353619	0.00160587
GEM	CXCR3	0.401915	0.00029103
GEM	CD3G	0.51705	1.47553e-06
GEM	CTLA4	0.540162	3.97261e-07
GEM	CXCR5	0.412763	0.000191083
GEM	IL22	0.482778	8.71988e-06
GEM	IL9	0.148409	0.197702
GEM	CCR6	0.341933	0.00233701
GEM	IL17A	0.559752	1.2067e-07
GEM	ICOS	0.633227	6.41935e-10
GEM	CD3E	0.473925	1.33868e-05
GEM	FOXP3	0.46939	1.65974e-05
GEM	CD8A	0.528319	7.87695e-07
GEM	CD4	0.481387	9.33503e-06
GEM	TRDC	0.0917044	0.427653
GEM	FCGR3A	0.368846	0.000963828
GEM	KLK1	-0.129514	0.261597
GEM	ASCL2	-0.220313	0.0541858
GEM	MAF	0.561759	1.06337e-07
GEM	COL1A1	0.301468	0.00771268
GEM	BCL6	0.414802	0.000176264
GEM	LUM	0.3102	0.00604092
GEM	DCN	0.149873	0.193263
GEM	GATA3	-0.0519483	0.653654
GEM	KRT5	0.646386	2.16135e-10
GEM	RORC	-0.0520644	0.652929
GEM	LPO	-0.0853373	0.460556
GEM	AQP5	-0.204808	0.0739726
GEM	MUC5B	-0.0617997	0.593389
PPIB	NKG7	0.0805509	0.486177
PPIB	CXCL13	0.0295474	0.798652
PPIB	CD3D	0.165796	0.149569
PPIB	PDCD1	0.0429385	0.710793
PPIB	CXCR3	0.0891416	0.440733
PPIB	CD3G	0.040193	0.728543
PPIB	CTLA4	-0.00409672	0.971792
PPIB	CXCR5	-0.0320288	0.782145
PPIB	IL22	0.108749	0.34647
PPIB	IL9	-0.0771818	0.504653
PPIB	CCR6	-0.0210121	0.856066
PPIB	IL17A	-0.105967	0.359022
PPIB	ICOS	-0.0758808	0.511884
PPIB	CD3E	0.0679469	0.557097
PPIB	FOXP3	-0.0208668	0.857051
PPIB	CD8A	0.0473062	0.68287
PPIB	CD4	0.0488483	0.67311
PPIB	TRDC	-0.0651065	0.573735
PPIB	FCGR3A	0.218636	0.0560914
PPIB	KLK1	-0.00982722	0.9324
PPIB	ASCL2	0.118609	0.304233
PPIB	MAF	-0.109579	0.342782
PPIB	COL1A1	-0.075146	0.515991
PPIB	BCL6	-0.341833	0.00234444
PPIB	LUM	0.137052	0.234608
PPIB	DCN	0.0301816	0.794424
PPIB	GATA3	-0.138594	0.229334
PPIB	KRT5	-0.170546	0.138089
PPIB	RORC	-0.152544	0.185357
PPIB	LPO	-0.127858	0.267794
PPIB	AQP5	0.46097	2.4544e-05
PPIB	MUC5B	-0.138079	0.231087
COL1A1	NKG7	0.670649	2.51307e-11
COL1A1	CXCL13	0.455394	3.16244e-05
COL1A1	CD3D	0.608307	4.40564e-09
COL1A1	PDCD1	0.511189	2.02718e-06
COL1A1	CXCR3	0.456582	2.99729e-05
COL1A1	CD3G	0.548808	2.37011e-07
COL1A1	CTLA4	0.540179	3.96868e-07
COL1A1	CXCR5	0.561666	1.06965e-07
COL1A1	IL22	0.319093	0.00467553
COL1A1	IL9	0.288931	0.0108188
COL1A1	CCR6	0.430852	9.17045e-05
COL1A1	IL17A	0.100732	0.383382
COL1A1	ICOS	0.371445	0.000881173
COL1A1	CD3E	0.567706	7.27477e-08
COL1A1	FOXP3	0.609288	4.0969e-09
COL1A1	CD8A	0.504684	2.86441e-06
COL1A1	CD4	0.574683	4.61553e-08
COL1A1	TRDC	0.799823	2.69775e-18
COL1A1	FCGR3A	0.235697	0.0390585
COL1A1	KLK1	-0.187083	0.103267
COL1A1	ASCL2	-0.297645	0.00856415
COL1A1	MAF	0.809778	4.84049e-19
COL1A1	COL1A1	1	0
COL1A1	BCL6	0.587592	1.93297e-08
COL1A1	LUM	0.718793	1.82228e-13
COL1A1	DCN	0.736166	2.37634e-14
COL1A1	GATA3	-0.101176	0.381276
COL1A1	KRT5	0.229177	0.0449743
COL1A1	RORC	-0.269493	0.0177814
COL1A1	LPO	-0.197186	0.0856289
COL1A1	AQP5	-0.352857	0.00164635
COL1A1	MUC5B	-0.157069	0.172499
GPX7	NKG7	0.44304	5.4598e-05
GPX7	CXCL13	0.225893	0.048223
GPX7	CD3D	0.422184	0.000131045
GPX7	PDCD1	0.381409	0.000620576
GPX7	CXCR3	0.371021	0.000894189
GPX7	CD3G	0.33353	0.00303449
GPX7	CTLA4	0.295189	0.0091536
GPX7	CXCR5	0.352283	0.00167746
GPX7	IL22	0.179514	0.118245
GPX7	IL9	-0.129884	0.260222
GPX7	CCR6	0.316304	0.00507093
GPX7	IL17A	-0.0365274	0.752466
GPX7	ICOS	0.196187	0.0872594
GPX7	CD3E	0.350895	0.00175485
GPX7	FOXP3	0.302953	0.00740251
GPX7	CD8A	0.360898	0.00126205
GPX7	CD4	0.374837	0.000783021
GPX7	TRDC	0.498954	3.86127e-06
GPX7	FCGR3A	0.350913	0.00175383
GPX7	KLK1	-0.039166	0.735221
GPX7	ASCL2	0.190388	0.0972106
GPX7	MAF	0.463845	2.14995e-05
GPX7	COL1A1	0.391869	0.000424332
GPX7	BCL6	0.158832	0.167672
GPX7	LUM	0.380413	0.000643046
GPX7	DCN	0.347544	0.00195518
GPX7	GATA3	0.00743698	0.948817
GPX7	KRT5	0.0276365	0.811425
GPX7	RORC	-0.319807	0.00457883
GPX7	LPO	-0.135445	0.240193
GPX7	AQP5	4.61463e-05	0.999682
GPX7	MUC5B	-0.316915	0.00498175
PMP22	NKG7	0.420258	0.000141674
PMP22	CXCL13	0.0432101	0.709045
PMP22	CD3D	0.278704	0.0141097
PMP22	PDCD1	0.121159	0.293881
PMP22	CXCR3	0.0480011	0.678466
PMP22	CD3G	0.144246	0.210714
PMP22	CTLA4	0.174165	0.129798
PMP22	CXCR5	0.175575	0.126672
PMP22	IL22	0.139314	0.226902
PMP22	IL9	-0.0607326	0.599796
PMP22	CCR6	0.129704	0.260889
PMP22	IL17A	0.16145	0.160686
PMP22	ICOS	0.117885	0.307217
PMP22	CD3E	0.140072	0.224357
PMP22	FOXP3	0.169396	0.140805
PMP22	CD8A	0.130534	0.257827
PMP22	CD4	0.221799	0.0525424
PMP22	TRDC	0.870773	7.90388e-25
PMP22	FCGR3A	0.211203	0.0652063
PMP22	KLK1	-0.113833	0.324254
PMP22	ASCL2	-0.255796	0.0247436
PMP22	MAF	0.639508	3.84287e-10
PMP22	COL1A1	0.73932	1.61384e-14
PMP22	BCL6	0.764343	6.06875e-16
PMP22	LUM	0.735414	2.60382e-14
PMP22	DCN	0.933545	3.75916e-35
PMP22	GATA3	-0.303728	0.00724498
PMP22	KRT5	0.0796593	0.491031
PMP22	RORC	-0.449161	4.17652e-05
PMP22	LPO	-0.236315	0.0385326
PMP22	AQP5	-0.317966	0.0048319
PMP22	MUC5B	-0.227503	0.0466074
SCG2	NKG7	0.425377	0.000115024
SCG2	CXCL13	0.352504	0.00166541
SCG2	CD3D	0.456242	3.04367e-05
SCG2	PDCD1	0.486539	7.24209e-06
SCG2	CXCR3	0.526364	8.79751e-07
SCG2	CD3G	0.490632	5.90184e-06
SCG2	CTLA4	0.481389	9.33408e-06
SCG2	CXCR5	0.465383	2.00192e-05
SCG2	IL22	0.240073	0.0354625
SCG2	IL9	0.196698	0.086422
SCG2	CCR6	0.460221	2.54e-05
SCG2	IL17A	0.188561	0.100524
SCG2	ICOS	0.454072	3.35616e-05
SCG2	CD3E	0.482938	8.65198e-06
SCG2	FOXP3	0.405673	0.000251971
SCG2	CD8A	0.520511	1.21977e-06
SCG2	CD4	0.437109	7.04439e-05
SCG2	TRDC	0.31182	0.00576865
SCG2	FCGR3A	0.28509	0.0119668
SCG2	KLK1	-0.0351081	0.761793
SCG2	ASCL2	-0.0114458	0.9213
SCG2	MAF	0.410471	0.000209091
SCG2	COL1A1	0.293054	0.00969478
SCG2	BCL6	0.102132	0.376773
SCG2	LUM	0.12671	0.272149
SCG2	DCN	0.0673033	0.560847
SCG2	GATA3	0.0804938	0.486487
SCG2	KRT5	0.150018	0.192829
SCG2	RORC	-0.069501	0.548093
SCG2	LPO	-0.197585	0.0849856
SCG2	AQP5	-0.159504	0.165858
SCG2	MUC5B	-0.138672	0.22907
SERPINE2	NKG7	0.533444	5.87639e-07
SERPINE2	CXCL13	0.6676	3.32969e-11
SERPINE2	CD3D	0.647988	1.88621e-10
SERPINE2	PDCD1	0.645444	2.34059e-10
SERPINE2	CXCR3	0.688574	4.48529e-12
SERPINE2	CD3G	0.760691	1.00418e-15
SERPINE2	CTLA4	0.695302	2.27418e-12
SERPINE2	CXCR5	0.703019	1.01962e-12
SERPINE2	IL22	0.533531	5.84685e-07
SERPINE2	IL9	0.235455	0.0392654
SERPINE2	CCR6	0.508024	2.40071e-06
SERPINE2	IL17A	0.200782	0.07996
SERPINE2	ICOS	0.579524	3.34504e-08
SERPINE2	CD3E	0.760957	9.68344e-16
SERPINE2	FOXP3	0.716942	2.24371e-13
SERPINE2	CD8A	0.77613	1.12087e-16
SERPINE2	CD4	0.719621	1.65926e-13
SERPINE2	TRDC	0.142092	0.217679
SERPINE2	FCGR3A	0.573762	4.90432e-08
SERPINE2	KLK1	-0.124712	0.279846
SERPINE2	ASCL2	-0.269399	0.0178223
SERPINE2	MAF	0.605999	5.22212e-09
SERPINE2	COL1A1	0.458194	2.78593e-05
SERPINE2	BCL6	0.106846	0.355023
SERPINE2	LUM	0.459832	2.58554e-05
SERPINE2	DCN	0.127493	0.269177
SERPINE2	GATA3	-0.0319922	0.782387
SERPINE2	KRT5	0.549464	2.27765e-07
SERPINE2	RORC	-0.051174	0.658493
SERPINE2	LPO	-0.173928	0.130329
SERPINE2	AQP5	-0.069657	0.547193
SERPINE2	MUC5B	0.0630854	0.585711
MGP	NKG7	0.364197	0.00112936
MGP	CXCL13	0.0476298	0.680818
MGP	CD3D	0.306097	0.00678187
MGP	PDCD1	0.113283	0.326612
MGP	CXCR3	0.0764927	0.508477
MGP	CD3G	0.167751	0.14476
MGP	CTLA4	0.159984	0.164571
MGP	CXCR5	0.146262	0.204339
MGP	IL22	0.209878	0.0669496
MGP	IL9	-0.0143018	0.90175
MGP	CCR6	0.105269	0.362212
MGP	IL17A	0.157867	0.170301
MGP	ICOS	0.0837999	0.468704
MGP	CD3E	0.158842	0.167645
MGP	FOXP3	0.212812	0.0631381
MGP	CD8A	0.184028	0.109124
MGP	CD4	0.22259	0.0516843
MGP	TRDC	0.671032	2.42544e-11
MGP	FCGR3A	0.429229	9.81151e-05
MGP	KLK1	0.0472969	0.682929
MGP	ASCL2	-0.214997	0.0604151
MGP	MAF	0.531503	6.56981e-07
MGP	COL1A1	0.553382	1.79269e-07
MGP	BCL6	0.470117	1.60386e-05
MGP	LUM	0.73799	1.90108e-14
MGP	DCN	0.699955	1.40635e-12
MGP	GATA3	-0.341471	0.00237127
MGP	KRT5	0.153167	0.183546
MGP	RORC	-0.56074	1.13399e-07
MGP	LPO	-0.340387	0.00245335
MGP	AQP5	-0.128844	0.264093
MGP	MUC5B	-0.130538	0.257811
MSX1	NKG7	0.403844	0.000270334
MSX1	CXCL13	0.0364496	0.752977
MSX1	CD3D	0.230371	0.0438387
MSX1	PDCD1	0.0932021	0.420113
MSX1	CXCR3	0.0166863	0.885472
MSX1	CD3G	0.0811816	0.482758
MSX1	CTLA4	0.10674	0.355508
MSX1	CXCR5	0.138644	0.229164
MSX1	IL22	0.0726582	0.53002
MSX1	IL9	0.0439321	0.704405
MSX1	CCR6	0.038407	0.740169
MSX1	IL17A	0.0787395	0.496066
MSX1	ICOS	0.066777	0.563922
MSX1	CD3E	0.103445	0.370635
MSX1	FOXP3	0.115645	0.316563
MSX1	CD8A	0.0740222	0.522305
MSX1	CD4	0.151434	0.188614
MSX1	TRDC	0.887208	6.56223e-27
MSX1	FCGR3A	0.076513	0.508364
MSX1	KLK1	-0.102911	0.373122
MSX1	ASCL2	-0.178823	0.119691
MSX1	MAF	0.573012	5.15182e-08
MSX1	COL1A1	0.743761	9.26876e-15
MSX1	BCL6	0.736762	2.20976e-14
MSX1	LUM	0.631593	7.32221e-10
MSX1	DCN	0.884579	1.48232e-26
MSX1	GATA3	-0.281515	0.0131285
MSX1	KRT5	-0.0256824	0.824538
MSX1	RORC	-0.449283	4.15413e-05
MSX1	LPO	-0.206383	0.0717308
MSX1	AQP5	-0.28056	0.0134552
MSX1	MUC5B	-0.249488	0.0286575
SERPINH1	NKG7	0.354538	0.00155824
SERPINH1	CXCL13	0.179462	0.118353
SERPINH1	CD3D	0.264468	0.02011
SERPINH1	PDCD1	0.198317	0.0838127
SERPINH1	CXCR3	0.132226	0.251655
SERPINH1	CD3G	0.233989	0.0405413
SERPINH1	CTLA4	0.292714	0.00978329
SERPINH1	CXCR5	0.251438	0.0273953
SERPINH1	IL22	0.189123	0.0994959
SERPINH1	IL9	0.226103	0.04801
SERPINH1	CCR6	0.138032	0.231247
SERPINH1	IL17A	0.208868	0.0683037
SERPINH1	ICOS	0.274621	0.0156471
SERPINH1	CD3E	0.256322	0.0244387
SERPINH1	FOXP3	0.317815	0.00485319
SERPINH1	CD8A	0.229825	0.0443548
SERPINH1	CD4	0.278967	0.0140151
SERPINH1	TRDC	0.67642	1.46209e-11
SERPINH1	FCGR3A	0.127676	0.268483
SERPINH1	KLK1	-0.183635	0.109896
SERPINH1	ASCL2	-0.292098	0.00994586
SERPINH1	MAF	0.63565	5.27392e-10
SERPINH1	COL1A1	0.759668	1.15445e-15
SERPINH1	BCL6	0.780884	5.50732e-17
SERPINH1	LUM	0.527272	8.35813e-07
SERPINH1	DCN	0.643108	2.84846e-10
SERPINH1	GATA3	-0.196175	0.0872786
SERPINH1	KRT5	0.360983	0.00125845
SERPINH1	RORC	-0.227481	0.0466285
SERPINH1	LPO	-0.253365	0.0261942
SERPINH1	AQP5	-0.259473	0.0226786
SERPINH1	MUC5B	-0.0586662	0.612288
FBN1	NKG7	0.552017	1.94934e-07
FBN1	CXCL13	0.16446	0.152925
FBN1	CD3D	0.411337	0.000202114
FBN1	PDCD1	0.273396	0.016136
FBN1	CXCR3	0.191181	0.0958001
FBN1	CD3G	0.273241	0.0161984
FBN1	CTLA4	0.300164	0.00799441
FBN1	CXCR5	0.317222	0.0049376
FBN1	IL22	0.160922	0.162078
FBN1	IL9	0.00902323	0.93792
FBN1	CCR6	0.288293	0.0110025
FBN1	IL17A	0.0851228	0.461688
FBN1	ICOS	0.188741	0.100193
FBN1	CD3E	0.271592	0.0168792
FBN1	FOXP3	0.292389	0.0098687
FBN1	CD8A	0.24067	0.0349942
FBN1	CD4	0.345686	0.00207492
FBN1	TRDC	0.92519	2.73482e-33
FBN1	FCGR3A	0.165028	0.15149
FBN1	KLK1	-0.124519	0.280595
FBN1	ASCL2	-0.272092	0.0166702
FBN1	MAF	0.711729	3.99622e-13
FBN1	COL1A1	0.837301	2.35158e-21
FBN1	BCL6	0.726782	7.28032e-14
FBN1	LUM	0.759691	1.15082e-15
FBN1	DCN	0.944264	6.24465e-38
FBN1	GATA3	-0.263711	0.0204827
FBN1	KRT5	0.0182789	0.874625
FBN1	RORC	-0.426042	0.000111926
FBN1	LPO	-0.239932	0.0355741
FBN1	AQP5	-0.394694	0.000382094
FBN1	MUC5B	-0.242046	0.0339342
SNAI2	NKG7	0.314677	0.00531489
SNAI2	CXCL13	0.150485	0.191432
SNAI2	CD3D	0.297826	0.00852199
SNAI2	PDCD1	0.283476	0.0124796
SNAI2	CXCR3	0.21875	0.0559598
SNAI2	CD3G	0.345813	0.00206649
SNAI2	CTLA4	0.328451	0.00354122
SNAI2	CXCR5	0.29937	0.00817038
SNAI2	IL22	0.315415	0.00520296
SNAI2	IL9	0.000219128	0.998491
SNAI2	CCR6	0.262547	0.0210669
SNAI2	IL17A	0.338612	0.00259338
SNAI2	ICOS	0.307716	0.00648053
SNAI2	CD3E	0.316422	0.00505355
SNAI2	FOXP3	0.33365	0.00302333
SNAI2	CD8A	0.383053	0.000585075
SNAI2	CD4	0.35362	0.00160579
SNAI2	TRDC	0.425851	0.000112806
SNAI2	FCGR3A	0.396471	0.000357546
SNAI2	KLK1	-0.0451953	0.696315
SNAI2	ASCL2	-0.223272	0.0509536
SNAI2	MAF	0.639374	3.88574e-10
SNAI2	COL1A1	0.484054	8.1895e-06
SNAI2	BCL6	0.538819	4.29903e-07
SNAI2	LUM	0.525404	9.28603e-07
SNAI2	DCN	0.483674	8.34415e-06
SNAI2	GATA3	-0.198743	0.0831367
SNAI2	KRT5	0.725033	8.92483e-14
SNAI2	RORC	-0.153693	0.182027
SNAI2	LPO	-0.291403	0.0101321
SNAI2	AQP5	-0.0910874	0.430782
SNAI2	MUC5B	0.0361835	0.754723
TAGLN	NKG7	0.317624	0.00488019
TAGLN	CXCL13	0.121485	0.292573
TAGLN	CD3D	0.349524	0.00183446
TAGLN	PDCD1	0.269085	0.0179613
TAGLN	CXCR3	0.217706	0.0571711
TAGLN	CD3G	0.325973	0.00381474
TAGLN	CTLA4	0.275612	0.0152614
TAGLN	CXCR5	0.245548	0.031358
TAGLN	IL22	0.382083	0.0006058
TAGLN	IL9	0.00692778	0.952317
TAGLN	CCR6	0.283735	0.0123962
TAGLN	IL17A	0.107906	0.350246
TAGLN	ICOS	0.138505	0.229636
TAGLN	CD3E	0.325917	0.00382121
TAGLN	FOXP3	0.338664	0.00258913
TAGLN	CD8A	0.351986	0.00169376
TAGLN	CD4	0.32086	0.00443945
TAGLN	TRDC	0.316253	0.00507834
TAGLN	FCGR3A	0.431986	8.74555e-05
TAGLN	KLK1	-0.0199605	0.863197
TAGLN	ASCL2	0.0361663	0.754836
TAGLN	MAF	0.376954	0.000726902
TAGLN	COL1A1	0.356335	0.00146877
TAGLN	BCL6	0.223797	0.0503966
TAGLN	LUM	0.40682	0.000241039
TAGLN	DCN	0.330304	0.00334822
TAGLN	GATA3	-0.116519	0.312894
TAGLN	KRT5	0.506683	2.57765e-06
TAGLN	RORC	-0.0198261	0.86411
TAGLN	LPO	-0.0549008	0.635335
TAGLN	AQP5	0.255324	0.0250196
TAGLN	MUC5B	0.0496557	0.668022
COLGALT1	NKG7	0.614294	2.8163e-09
COLGALT1	CXCL13	0.442694	5.5425e-05
COLGALT1	CD3D	0.588786	1.78011e-08
COLGALT1	PDCD1	0.525497	9.23728e-07
COLGALT1	CXCR3	0.468841	1.70317e-05
COLGALT1	CD3G	0.566029	8.10277e-08
COLGALT1	CTLA4	0.579075	3.44709e-08
COLGALT1	CXCR5	0.580729	3.08471e-08
COLGALT1	IL22	0.33343	0.00304383
COLGALT1	IL9	0.265962	0.0193917
COLGALT1	CCR6	0.48792	6.76104e-06
COLGALT1	IL17A	0.173817	0.130578
COLGALT1	ICOS	0.420245	0.00014175
COLGALT1	CD3E	0.57772	3.77358e-08
COLGALT1	FOXP3	0.645653	2.29968e-10
COLGALT1	CD8A	0.539503	4.12972e-07
COLGALT1	CD4	0.585817	2.18361e-08
COLGALT1	TRDC	0.729433	5.33152e-14
COLGALT1	FCGR3A	0.36811	0.00098847
COLGALT1	KLK1	-0.204116	0.0749765
COLGALT1	ASCL2	-0.292666	0.00979587
COLGALT1	MAF	0.819991	7.45709e-20
COLGALT1	COL1A1	0.871376	6.70892e-25
COLGALT1	BCL6	0.657018	8.62353e-11
COLGALT1	LUM	0.644272	2.58349e-10
COLGALT1	DCN	0.620702	1.72635e-09
COLGALT1	GATA3	0.0050823	0.96501
COLGALT1	KRT5	0.389178	0.000468481
COLGALT1	RORC	-0.0996927	0.388334
COLGALT1	LPO	-0.168004	0.144148
COLGALT1	AQP5	-0.26939	0.0178267
COLGALT1	MUC5B	-0.0517723	0.654752
RGS4	NKG7	0.424197	0.000120722
RGS4	CXCL13	0.0935413	0.418416
RGS4	CD3D	0.319071	0.00467858
RGS4	PDCD1	0.168149	0.143796
RGS4	CXCR3	0.115244	0.318255
RGS4	CD3G	0.210336	0.0663422
RGS4	CTLA4	0.202221	0.0777783
RGS4	CXCR5	0.220725	0.0537261
RGS4	IL22	0.139959	0.224737
RGS4	IL9	-0.00635948	0.956225
RGS4	CCR6	0.208011	0.0694708
RGS4	IL17A	0.0657382	0.570014
RGS4	ICOS	0.0914723	0.428829
RGS4	CD3E	0.19673	0.0863696
RGS4	FOXP3	0.190811	0.0964558
RGS4	CD8A	0.175849	0.126071
RGS4	CD4	0.248841	0.0290865
RGS4	TRDC	0.755519	2.01826e-15
RGS4	FCGR3A	0.172643	0.133238
RGS4	KLK1	-0.130874	0.256578
RGS4	ASCL2	-0.225262	0.048869
RGS4	MAF	0.581938	2.84314e-08
RGS4	COL1A1	0.65844	7.60553e-11
RGS4	BCL6	0.621899	1.57354e-09
RGS4	LUM	0.642182	3.07763e-10
RGS4	DCN	0.806174	9.11953e-19
RGS4	GATA3	-0.351412	0.00172565
RGS4	KRT5	0.00350485	0.975866
RGS4	RORC	-0.408499	0.000225828
RGS4	LPO	-0.23398	0.0405492
RGS4	AQP5	-0.360444	0.00128136
RGS4	MUC5B	-0.197791	0.0846537
GAS1	NKG7	0.465866	1.95741e-05
GAS1	CXCL13	0.125928	0.275145
GAS1	CD3D	0.362352	0.00120191
GAS1	PDCD1	0.264259	0.0202123
GAS1	CXCR3	0.175693	0.126414
GAS1	CD3G	0.312163	0.00571252
GAS1	CTLA4	0.300194	0.00798777
GAS1	CXCR5	0.30863	0.00631564
GAS1	IL22	0.241074	0.0346803
GAS1	IL9	0.0129715	0.910849
GAS1	CCR6	0.216098	0.0590786
GAS1	IL17A	0.310753	0.00594684
GAS1	ICOS	0.181864	0.113425
GAS1	CD3E	0.286387	0.0115678
GAS1	FOXP3	0.349591	0.00183052
GAS1	CD8A	0.296751	0.00877493
GAS1	CD4	0.372735	0.000842607
GAS1	TRDC	0.775938	1.15307e-16
GAS1	FCGR3A	0.288516	0.010938
GAS1	KLK1	-0.131622	0.253844
GAS1	ASCL2	-0.342736	0.0022786
GAS1	MAF	0.738938	1.69176e-14
GAS1	COL1A1	0.776106	1.1247e-16
GAS1	BCL6	0.716298	2.41118e-13
GAS1	LUM	0.760307	1.05828e-15
GAS1	DCN	0.870992	7.44749e-25
GAS1	GATA3	-0.237963	0.0371598
GAS1	KRT5	0.34188	0.00234095
GAS1	RORC	-0.309093	0.00623348
GAS1	LPO	-0.282561	0.0127789
GAS1	AQP5	-0.359609	0.0013176
GAS1	MUC5B	-0.15766	0.17087
DKK1	NKG7	0.0411618	0.722263
DKK1	CXCL13	0.0544237	0.638281
DKK1	CD3D	0.114127	0.323
DKK1	PDCD1	0.129223	0.262677
DKK1	CXCR3	0.122044	0.290341
DKK1	CD3G	0.223582	0.0506234
DKK1	CTLA4	0.165234	0.150974
DKK1	CXCR5	0.0852441	0.461048
DKK1	IL22	0.291657	0.0100637
DKK1	IL9	0.0229727	0.8428
DKK1	CCR6	0.13725	0.233926
DKK1	IL17A	0.304248	0.00714097
DKK1	ICOS	0.185786	0.105724
DKK1	CD3E	0.169472	0.140624
DKK1	FOXP3	0.206418	0.0716814
DKK1	CD8A	0.244698	0.0319674
DKK1	CD4	0.188739	0.100198
DKK1	TRDC	-0.0239834	0.835978
DKK1	FCGR3A	0.339688	0.0025077
DKK1	KLK1	0.0918335	0.427
DKK1	ASCL2	-0.202927	0.0767239
DKK1	MAF	0.285171	0.0119413
DKK1	COL1A1	0.0757285	0.512734
DKK1	BCL6	0.119357	0.301173
DKK1	LUM	0.117902	0.307146
DKK1	DCN	0.0103972	0.92849
DKK1	GATA3	-0.095209	0.41013
DKK1	KRT5	0.533084	5.9997e-07
DKK1	RORC	-0.0856442	0.458939
DKK1	LPO	-0.169232	0.141197
DKK1	AQP5	-0.0593009	0.608439
DKK1	MUC5B	0.0708933	0.540086
MCM7	NKG7	0.540297	3.94115e-07
MCM7	CXCL13	0.341501	0.00236901
MCM7	CD3D	0.508678	2.31856e-06
MCM7	PDCD1	0.471672	1.49011e-05
MCM7	CXCR3	0.410331	0.00021024
MCM7	CD3G	0.483768	8.30571e-06
MCM7	CTLA4	0.519548	1.28638e-06
MCM7	CXCR5	0.498886	3.87483e-06
MCM7	IL22	0.2664	0.0191855
MCM7	IL9	0.226419	0.0476906
MCM7	CCR6	0.400628	0.000305642
MCM7	IL17A	0.233305	0.0411486
MCM7	ICOS	0.438559	6.62185e-05
MCM7	CD3E	0.511597	1.98321e-06
MCM7	FOXP3	0.564607	8.87416e-08
MCM7	CD8A	0.499453	3.76305e-06
MCM7	CD4	0.511569	1.98622e-06
MCM7	TRDC	0.657052	8.59782e-11
MCM7	FCGR3A	0.37691	0.000728013
MCM7	KLK1	-0.177466	0.12257
MCM7	ASCL2	-0.151467	0.188516
MCM7	MAF	0.758808	1.29741e-15
MCM7	COL1A1	0.771936	2.0682e-16
MCM7	BCL6	0.638315	4.23996e-10
MCM7	LUM	0.536179	5.01566e-07
MCM7	DCN	0.496746	4.32606e-06
MCM7	GATA3	0.0876632	0.448379
MCM7	KRT5	0.471055	1.53429e-05
MCM7	RORC	-0.120303	0.297329
MCM7	LPO	-0.239519	0.0359015
MCM7	AQP5	-0.208517	0.0687799
MCM7	MUC5B	-0.127673	0.268495
FBLN1	NKG7	0.40862	0.00022477
FBLN1	CXCL13	0.00624208	0.957032
FBLN1	CD3D	0.240096	0.0354441
FBLN1	PDCD1	0.09888	0.392232
FBLN1	CXCR3	0.0120255	0.917327
FBLN1	CD3G	0.0892041	0.440411
FBLN1	CTLA4	0.108572	0.347262
FBLN1	CXCR5	0.142302	0.216994
FBLN1	IL22	0.0505811	0.662207
FBLN1	IL9	-0.0149126	0.897576
FBLN1	CCR6	0.0823373	0.476527
FBLN1	IL17A	0.10053	0.38434
FBLN1	ICOS	0.0442276	0.70251
FBLN1	CD3E	0.0973298	0.399733
FBLN1	FOXP3	0.118226	0.305807
[truncated: 1,905 more rows]

## Sheet: Fig.5-Glycolysis
gene	immune_cells	cor	p.value
CXCR4	NKG7	0.742966	1.0245e-14
CXCR4	CXCL13	0.85081	1.18128e-22
CXCR4	CD3D	0.815417	1.74815e-19
CXCR4	PDCD1	0.809776	4.84261e-19
CXCR4	CXCR3	0.831144	8.41006e-21
CXCR4	CD3G	0.862411	7.0799e-24
CXCR4	CTLA4	0.927584	8.44404e-34
CXCR4	CXCR5	0.839701	1.41069e-21
CXCR4	IL22	0.654993	1.0302e-10
CXCR4	IL9	0.173147	0.132091
CXCR4	CCR6	0.645063	2.41715e-10
CXCR4	IL17A	0.354005	0.00158569
CXCR4	ICOS	0.918351	6.41037e-32
CXCR4	CD3E	0.871733	6.08465e-25
CXCR4	FOXP3	0.799977	2.62905e-18
CXCR4	CD8A	0.84562	3.85501e-22
CXCR4	CD4	0.856809	2.84258e-23
CXCR4	TRDC	0.266105	0.0193242
CXCR4	FCGR3A	0.510382	2.11686e-06
CXCR4	KLK1	-0.12595	0.275059
CXCR4	ASCL2	-0.165019	0.151514
CXCR4	MAF	0.728416	6.01112e-14
CXCR4	COL1A1	0.436036	7.37294e-05
CXCR4	BCL6	0.270994	0.0171319
CXCR4	LUM	0.440937	5.9793e-05
CXCR4	DCN	0.199479	0.0819788
CXCR4	GATA3	-0.00601206	0.958614
CXCR4	KRT5	0.326374	0.00376927
CXCR4	RORC	-0.286531	0.0115242
CXCR4	LPO	-0.115702	0.316324
CXCR4	AQP5	-0.255692	0.0248041
CXCR4	MUC5B	-0.26939	0.0178267
SPAG4	NKG7	0.499611	3.73237e-06
SPAG4	CXCL13	0.516469	1.52318e-06
SPAG4	CD3D	0.58102	3.02493e-08
SPAG4	PDCD1	0.527791	8.11647e-07
SPAG4	CXCR3	0.621637	1.60586e-09
SPAG4	CD3G	0.548019	2.48601e-07
SPAG4	CTLA4	0.522029	1.12134e-06
SPAG4	CXCR5	0.434598	7.83576e-05
SPAG4	IL22	0.456997	2.94142e-05
SPAG4	IL9	0.0394446	0.733407
SPAG4	CCR6	0.317258	0.00493243
SPAG4	IL17A	0.0519133	0.653872
SPAG4	ICOS	0.437758	6.85217e-05
SPAG4	CD3E	0.535052	5.35489e-07
SPAG4	FOXP3	0.443593	5.33035e-05
SPAG4	CD8A	0.553387	1.79215e-07
SPAG4	CD4	0.543357	3.28803e-07
SPAG4	TRDC	0.212737	0.0632329
SPAG4	FCGR3A	0.552493	1.89324e-07
SPAG4	KLK1	-0.18365	0.109866
SPAG4	ASCL2	0.140853	0.221757
SPAG4	MAF	0.419943	0.000143488
SPAG4	COL1A1	0.183927	0.109322
SPAG4	BCL6	-0.0682939	0.555081
SPAG4	LUM	0.294716	0.00927116
SPAG4	DCN	0.145076	0.208071
SPAG4	GATA3	-0.0415518	0.71974
SPAG4	KRT5	0.0852081	0.461238
SPAG4	RORC	-0.261954	0.02137
SPAG4	LPO	-0.0931956	0.420145
SPAG4	AQP5	0.0831131	0.472369
SPAG4	MUC5B	-0.270188	0.017478
ISG20	NKG7	0.489	6.40563e-06
ISG20	CXCL13	0.465106	2.02789e-05
ISG20	CD3D	0.550468	2.14268e-07
ISG20	PDCD1	0.45023	3.98344e-05
ISG20	CXCR3	0.5333	5.92544e-07
ISG20	CD3G	0.435158	7.65245e-05
ISG20	CTLA4	0.525142	9.42374e-07
ISG20	CXCR5	0.393871	0.000393988
ISG20	IL22	0.384028	0.000564896
ISG20	IL9	-0.00626725	0.956859
ISG20	CCR6	0.336682	0.0027536
ISG20	IL17A	0.11233	0.330724
ISG20	ICOS	0.559202	1.24906e-07
ISG20	CD3E	0.466406	1.90884e-05
ISG20	FOXP3	0.381306	0.000622858
ISG20	CD8A	0.46161	2.38332e-05
ISG20	CD4	0.452716	3.56625e-05
ISG20	TRDC	0.164839	0.151966
ISG20	FCGR3A	0.482578	8.80608e-06
ISG20	KLK1	-0.0545196	0.637689
ISG20	ASCL2	0.245264	0.0315601
ISG20	MAF	0.306073	0.00678636
ISG20	COL1A1	0.105777	0.359889
ISG20	BCL6	-0.0405174	0.726438
ISG20	LUM	0.183305	0.110547
ISG20	DCN	0.018294	0.874522
ISG20	GATA3	-0.0649512	0.574651
ISG20	KRT5	-0.00568704	0.960849
ISG20	RORC	-0.388791	0.00047518
ISG20	LPO	-0.0994025	0.389723
ISG20	AQP5	0.126068	0.274609
ISG20	MUC5B	-0.203392	0.0760362
HAX1	NKG7	0.359989	0.00130099
HAX1	CXCL13	0.140636	0.222479
HAX1	CD3D	0.356262	0.00147229
HAX1	PDCD1	0.215262	0.0600902
HAX1	CXCR3	0.269267	0.0178806
HAX1	CD3G	0.19955	0.0818682
HAX1	CTLA4	0.164875	0.151876
HAX1	CXCR5	0.110356	0.339349
HAX1	IL22	0.241058	0.0346925
HAX1	IL9	-0.122063	0.290266
HAX1	CCR6	0.0752602	0.515352
HAX1	IL17A	-0.0874912	0.449273
HAX1	ICOS	0.0930201	0.421025
HAX1	CD3E	0.203034	0.076565
HAX1	FOXP3	0.0981658	0.395678
HAX1	CD8A	0.251188	0.0275544
HAX1	CD4	0.212109	0.0640343
HAX1	TRDC	0.27413	0.0158414
HAX1	FCGR3A	0.431216	9.03186e-05
HAX1	KLK1	0.0775955	0.502365
HAX1	ASCL2	0.0829852	0.473053
HAX1	MAF	0.166614	0.147544
HAX1	COL1A1	0.0813384	0.48191
HAX1	BCL6	-0.109887	0.341417
HAX1	LUM	0.31514	0.00524439
HAX1	DCN	0.273386	0.0161399
HAX1	GATA3	-0.327195	0.00367765
HAX1	KRT5	-0.138277	0.230411
HAX1	RORC	-0.333556	0.00303212
HAX1	LPO	-0.250519	0.0279843
HAX1	AQP5	0.275662	0.0152421
HAX1	MUC5B	-0.153713	0.181971
GNPDA1	NKG7	0.68914	4.23908e-12
GNPDA1	CXCL13	0.49074	5.86979e-06
GNPDA1	CD3D	0.703986	9.20486e-13
GNPDA1	PDCD1	0.68866	4.44672e-12
GNPDA1	CXCR3	0.631684	7.26875e-10
GNPDA1	CD3G	0.711197	4.23558e-13
GNPDA1	CTLA4	0.683213	7.60594e-12
GNPDA1	CXCR5	0.670334	2.58773e-11
GNPDA1	IL22	0.463952	2.13936e-05
GNPDA1	IL9	0.0579525	0.616628
GNPDA1	CCR6	0.551671	1.99097e-07
GNPDA1	IL17A	0.304621	0.00706726
GNPDA1	ICOS	0.572329	5.38754e-08
GNPDA1	CD3E	0.688366	4.579e-12
GNPDA1	FOXP3	0.68948	4.09763e-12
GNPDA1	CD8A	0.710947	4.35297e-13
GNPDA1	CD4	0.757104	1.63266e-15
GNPDA1	TRDC	0.586814	2.03927e-08
GNPDA1	FCGR3A	0.602149	6.9139e-09
GNPDA1	KLK1	-0.182558	0.112033
GNPDA1	ASCL2	-0.282177	0.0129065
GNPDA1	MAF	0.856047	3.41833e-23
GNPDA1	COL1A1	0.730409	4.74896e-14
GNPDA1	BCL6	0.435688	7.48245e-05
GNPDA1	LUM	0.756678	1.72864e-15
GNPDA1	DCN	0.591427	1.48162e-08
GNPDA1	GATA3	-0.107594	0.351647
GNPDA1	KRT5	0.478772	1.0602e-05
GNPDA1	RORC	-0.231709	0.0425939
GNPDA1	LPO	-0.290886	0.0102724
GNPDA1	AQP5	-0.242682	0.0334533
GNPDA1	MUC5B	-0.106482	0.356678
ENO2	NKG7	0.648175	1.85641e-10
ENO2	CXCL13	0.57629	4.15013e-08
ENO2	CD3D	0.638815	4.06904e-10
ENO2	PDCD1	0.539048	4.24177e-07
ENO2	CXCR3	0.549994	2.20545e-07
ENO2	CD3G	0.621048	1.68075e-09
ENO2	CTLA4	0.655134	1.01757e-10
ENO2	CXCR5	0.605488	5.42149e-09
ENO2	IL22	0.470771	1.55503e-05
ENO2	IL9	0.307099	0.00659393
ENO2	CCR6	0.420981	0.000137591
ENO2	IL17A	0.253626	0.026035
ENO2	ICOS	0.563523	9.50889e-08
ENO2	CD3E	0.647051	2.04276e-10
ENO2	FOXP3	0.681025	9.4058e-12
ENO2	CD8A	0.607315	4.74032e-09
ENO2	CD4	0.625023	1.23329e-09
ENO2	TRDC	0.668888	2.95788e-11
ENO2	FCGR3A	0.41956	0.000145721
ENO2	KLK1	-0.221122	0.0532854
ENO2	ASCL2	-0.190264	0.0974328
ENO2	MAF	0.826738	2.02897e-20
ENO2	COL1A1	0.807732	6.94667e-19
ENO2	BCL6	0.61615	2.44693e-09
ENO2	LUM	0.598586	8.93445e-09
ENO2	DCN	0.556346	1.4927e-07
ENO2	GATA3	0.0203123	0.860811
ENO2	KRT5	0.367725	0.00100159
ENO2	RORC	-0.309273	0.0062018
ENO2	LPO	-0.231363	0.0429129
ENO2	AQP5	-0.356626	0.0014547
ENO2	MUC5B	-0.28062	0.0134344
SDC1	NKG7	0.365334	0.00108664
SDC1	CXCL13	0.422476	0.000129498
SDC1	CD3D	0.464827	2.05428e-05
SDC1	PDCD1	0.476803	1.16606e-05
SDC1	CXCR3	0.531378	6.617e-07
SDC1	CD3G	0.51217	1.92302e-06
SDC1	CTLA4	0.460022	2.56324e-05
SDC1	CXCR5	0.410482	0.000209005
SDC1	IL22	0.45728	2.90405e-05
SDC1	IL9	-0.0462255	0.689742
SDC1	CCR6	0.288869	0.0108367
SDC1	IL17A	0.15579	0.176065
SDC1	ICOS	0.366167	0.0010563
SDC1	CD3E	0.481812	9.14286e-06
SDC1	FOXP3	0.478816	1.05796e-05
SDC1	CD8A	0.531602	6.53263e-07
SDC1	CD4	0.510042	2.15572e-06
SDC1	TRDC	0.0766023	0.507867
SDC1	FCGR3A	0.618055	2.11596e-09
SDC1	KLK1	-0.1216	0.292112
SDC1	ASCL2	0.0742233	0.521172
SDC1	MAF	0.389587	0.000461512
SDC1	COL1A1	0.178907	0.119515
SDC1	BCL6	-0.11039	0.339198
SDC1	LUM	0.32694	0.00370583
SDC1	DCN	0.0619891	0.592255
SDC1	GATA3	0.000503386	0.996533
SDC1	KRT5	0.440943	5.9779e-05
SDC1	RORC	-0.234414	0.0401678
SDC1	LPO	-0.216816	0.0582208
SDC1	AQP5	0.0860301	0.45691
SDC1	MUC5B	0.00249625	0.98281
NT5E	NKG7	0.646321	2.17326e-10
NT5E	CXCL13	0.316246	0.00507941
NT5E	CD3D	0.580323	3.17025e-08
NT5E	PDCD1	0.48265	8.77486e-06
NT5E	CXCR3	0.435216	7.63362e-05
NT5E	CD3G	0.505236	2.78235e-06
NT5E	CTLA4	0.483029	8.61311e-06
NT5E	CXCR5	0.495492	4.61284e-06
NT5E	IL22	0.324564	0.00397863
NT5E	IL9	-0.112313	0.3308
NT5E	CCR6	0.395659	0.000368581
NT5E	IL17A	0.153466	0.182682
NT5E	ICOS	0.421008	0.000137441
NT5E	CD3E	0.480911	9.55429e-06
NT5E	FOXP3	0.411547	0.000200449
NT5E	CD8A	0.520586	1.21469e-06
NT5E	CD4	0.54459	3.0549e-07
NT5E	TRDC	0.748467	5.0868e-15
NT5E	FCGR3A	0.506346	2.62402e-06
NT5E	KLK1	-0.204634	0.0742238
NT5E	ASCL2	-0.269899	0.0176035
NT5E	MAF	0.735739	2.50303e-14
NT5E	COL1A1	0.669092	2.90273e-11
NT5E	BCL6	0.549218	2.31188e-07
NT5E	LUM	0.796859	4.41647e-18
NT5E	DCN	0.790382	1.26129e-17
NT5E	GATA3	-0.283859	0.0123562
NT5E	KRT5	0.201308	0.079157
NT5E	RORC	-0.378166	0.000696443
NT5E	LPO	-0.251337	0.0274591
NT5E	AQP5	-0.195258	0.0887968
NT5E	MUC5B	-0.120531	0.296409
STMN1	NKG7	0.72421	9.81677e-14
STMN1	CXCL13	0.561804	1.06035e-07
STMN1	CD3D	0.731777	4.03501e-14
STMN1	PDCD1	0.638407	4.20816e-10
STMN1	CXCR3	0.632513	6.79979e-10
STMN1	CD3G	0.676043	1.51529e-11
STMN1	CTLA4	0.698399	1.65325e-12
STMN1	CXCR5	0.674558	1.74356e-11
STMN1	IL22	0.473981	1.33506e-05
STMN1	IL9	0.0591783	0.609181
STMN1	CCR6	0.541118	3.75486e-07
STMN1	IL17A	0.289123	0.0107641
STMN1	ICOS	0.629805	8.44893e-10
STMN1	CD3E	0.686383	5.57309e-12
STMN1	FOXP3	0.669033	2.91842e-11
STMN1	CD8A	0.685098	6.32508e-12
STMN1	CD4	0.710187	4.72919e-13
STMN1	TRDC	0.501186	3.43948e-06
STMN1	FCGR3A	0.650787	1.48413e-10
STMN1	KLK1	-0.0665067	0.565504
STMN1	ASCL2	-0.117319	0.309559
STMN1	MAF	0.771218	2.29356e-16
STMN1	COL1A1	0.581537	2.9212e-08
STMN1	BCL6	0.361032	0.00125637
STMN1	LUM	0.668463	3.07594e-11
STMN1	DCN	0.417945	0.000155495
STMN1	GATA3	-0.0974869	0.398969
STMN1	KRT5	0.366119	0.00105804
STMN1	RORC	-0.446242	4.74879e-05
STMN1	LPO	-0.348457	0.00189869
STMN1	AQP5	-0.203985	0.0751665
STMN1	MUC5B	-0.20441	0.0745481
MERTK	NKG7	0.477179	1.14509e-05
MERTK	CXCL13	0.493629	5.07219e-06
MERTK	CD3D	0.52096	1.1898e-06
MERTK	PDCD1	0.543079	3.34276e-07
MERTK	CXCR3	0.532852	6.08025e-07
MERTK	CD3G	0.612821	3.14683e-09
MERTK	CTLA4	0.616195	2.43852e-09
MERTK	CXCR5	0.538674	4.33585e-07
MERTK	IL22	0.427015	0.000107529
MERTK	IL9	0.0880981	0.446122
MERTK	CCR6	0.399595	0.00031785
MERTK	IL17A	0.405088	0.000257716
MERTK	ICOS	0.605696	5.33943e-09
MERTK	CD3E	0.581485	2.93148e-08
MERTK	FOXP3	0.565277	8.50276e-08
MERTK	CD8A	0.634784	5.65875e-10
MERTK	CD4	0.625411	1.19629e-09
MERTK	TRDC	0.29454	0.00931519
MERTK	FCGR3A	0.576529	4.08488e-08
MERTK	KLK1	-0.0437056	0.70586
MERTK	ASCL2	-0.363759	0.00114623
MERTK	MAF	0.729891	5.05e-14
MERTK	COL1A1	0.446543	4.6867e-05
MERTK	BCL6	0.435546	7.52783e-05
MERTK	LUM	0.542068	3.54962e-07
MERTK	DCN	0.312836	0.00560351
MERTK	GATA3	-0.159875	0.164862
MERTK	KRT5	0.605919	5.25285e-09
MERTK	RORC	-0.247681	0.0298706
MERTK	LPO	-0.273001	0.0162961
MERTK	AQP5	-0.266936	0.0189355
MERTK	MUC5B	-0.0501682	0.664799
TGFBI	NKG7	0.644976	2.43481e-10
TGFBI	CXCL13	0.242856	0.0333229
TGFBI	CD3D	0.536193	5.01167e-07
TGFBI	PDCD1	0.36546	0.00108202
TGFBI	CXCR3	0.300516	0.00791746
TGFBI	CD3G	0.381554	0.000617373
TGFBI	CTLA4	0.403934	0.000269406
TGFBI	CXCR5	0.417819	0.000156282
TGFBI	IL22	0.273408	0.0161311
TGFBI	IL9	-0.0112877	0.922383
TGFBI	CCR6	0.375188	0.000773454
TGFBI	IL17A	0.132714	0.249892
TGFBI	ICOS	0.256559	0.0243023
TGFBI	CD3E	0.38312	0.000583671
TGFBI	FOXP3	0.393531	0.000399
TGFBI	CD8A	0.358368	0.00137315
TGFBI	CD4	0.458057	2.80339e-05
TGFBI	TRDC	0.904269	1.92618e-29
TGFBI	FCGR3A	0.365721	0.00107245
TGFBI	KLK1	-0.13214	0.251965
TGFBI	ASCL2	-0.226615	0.0474932
TGFBI	MAF	0.774152	1.49872e-16
TGFBI	COL1A1	0.83165	7.58865e-21
TGFBI	BCL6	0.666946	3.53561e-11
TGFBI	LUM	0.825546	2.56402e-20
TGFBI	DCN	0.927736	7.82384e-34
TGFBI	GATA3	-0.212813	0.0631363
TGFBI	KRT5	0.0725249	0.530777
TGFBI	RORC	-0.463998	2.13482e-05
TGFBI	LPO	-0.303137	0.00736482
TGFBI	AQP5	-0.346995	0.0019899
TGFBI	MUC5B	-0.281503	0.0131328
PPIA	NKG7	0.379899	0.000654916
PPIA	CXCL13	0.0829724	0.473121
PPIA	CD3D	0.346581	0.00201643
PPIA	PDCD1	0.142403	0.216662
PPIA	CXCR3	0.149028	0.195815
PPIA	CD3G	0.135928	0.238505
PPIA	CTLA4	0.152211	0.186329
PPIA	CXCR5	0.139218	0.227223
PPIA	IL22	0.175081	0.127761
PPIA	IL9	-0.121041	0.294355
PPIA	CCR6	0.15998	0.164582
PPIA	IL17A	0.0507905	0.660895
PPIA	ICOS	0.0977472	0.397705
PPIA	CD3E	0.161619	0.160243
PPIA	FOXP3	0.114099	0.32312
PPIA	CD8A	0.170171	0.138969
PPIA	CD4	0.197495	0.0851295
PPIA	TRDC	0.372451	0.000850961
PPIA	FCGR3A	0.467618	1.8037e-05
PPIA	KLK1	0.291308	0.0101576
PPIA	ASCL2	0.201686	0.0785842
PPIA	MAF	0.269284	0.0178732
PPIA	COL1A1	0.170725	0.137669
PPIA	BCL6	0.0517947	0.654613
PPIA	LUM	0.457537	2.87036e-05
PPIA	DCN	0.361944	0.0012185
PPIA	GATA3	-0.320686	0.00446217
PPIA	KRT5	-0.105783	0.35986
PPIA	RORC	-0.565863	8.18936e-08
PPIA	LPO	-0.418046	0.000154865
PPIA	AQP5	0.313269	0.00553447
PPIA	MUC5B	-0.239359	0.0360297
CHST12	NKG7	0.653431	1.18056e-10
CHST12	CXCL13	0.583437	2.5686e-08
CHST12	CD3D	0.674813	1.7022e-11
CHST12	PDCD1	0.694539	2.45854e-12
CHST12	CXCR3	0.71454	2.93195e-13
CHST12	CD3G	0.704963	8.29725e-13
CHST12	CTLA4	0.665971	3.86481e-11
CHST12	CXCR5	0.684513	6.6988e-12
CHST12	IL22	0.389944	0.00045551
CHST12	IL9	0.158093	0.169682
CHST12	CCR6	0.532925	6.05487e-07
CHST12	IL17A	0.116858	0.31148
CHST12	ICOS	0.537917	4.53215e-07
CHST12	CD3E	0.702338	1.09555e-12
CHST12	FOXP3	0.688168	4.67012e-12
CHST12	CD8A	0.703221	9.98168e-13
CHST12	CD4	0.724505	9.48692e-14
CHST12	TRDC	0.508993	2.27994e-06
CHST12	FCGR3A	0.517973	1.40276e-06
CHST12	KLK1	-0.298768	0.00830594
CHST12	ASCL2	-0.0541616	0.639902
CHST12	MAF	0.708022	5.97892e-13
CHST12	COL1A1	0.616674	2.35133e-09
CHST12	BCL6	0.270023	0.0175497
CHST12	LUM	0.452969	3.52615e-05
CHST12	DCN	0.352055	0.00168995
CHST12	GATA3	0.0347053	0.764446
CHST12	KRT5	0.274861	0.0155528
CHST12	RORC	-0.0842107	0.466519
CHST12	LPO	-0.0738639	0.523197
CHST12	AQP5	0.0283431	0.806696
CHST12	MUC5B	0.0500501	0.665541
ME2	NKG7	0.570763	5.96775e-08
ME2	CXCL13	0.608964	4.19641e-09
ME2	CD3D	0.649956	1.59405e-10
ME2	PDCD1	0.677715	1.29249e-11
ME2	CXCR3	0.718593	1.86378e-13
ME2	CD3G	0.755062	2.14491e-15
ME2	CTLA4	0.710468	4.58622e-13
ME2	CXCR5	0.672746	2.06696e-11
ME2	IL22	0.5141	1.73267e-06
ME2	IL9	0.0488924	0.672832
ME2	CCR6	0.565202	8.54353e-08
ME2	IL17A	0.190973	0.0961674
ME2	ICOS	0.596885	1.00871e-08
ME2	CD3E	0.702178	1.11417e-12
ME2	FOXP3	0.676658	1.4294e-11
ME2	CD8A	0.745998	6.97985e-15
ME2	CD4	0.734311	2.97632e-14
ME2	TRDC	0.293246	0.00964498
ME2	FCGR3A	0.499326	3.7878e-06
ME2	KLK1	-0.256493	0.0243405
ME2	ASCL2	-0.31092	0.00591863
ME2	MAF	0.667776	3.27654e-11
ME2	COL1A1	0.416397	0.000165422
ME2	BCL6	0.227936	0.0461804
ME2	LUM	0.482077	9.02496e-06
ME2	DCN	0.297136	0.0086835
ME2	GATA3	-0.111486	0.334394
ME2	KRT5	0.393306	0.000402341
ME2	RORC	-0.106475	0.356707
ME2	LPO	-0.0889125	0.441912
ME2	AQP5	-0.156017	0.17543
ME2	MUC5B	0.0120204	0.917362
VCAN	NKG7	0.588195	1.8543e-08
VCAN	CXCL13	0.393363	0.000401493
VCAN	CD3D	0.615383	2.59367e-09
VCAN	PDCD1	0.520008	1.25414e-06
VCAN	CXCR3	0.479705	1.01328e-05
VCAN	CD3G	0.61243	3.24061e-09
VCAN	CTLA4	0.585504	2.23092e-08
VCAN	CXCR5	0.527781	8.12102e-07
VCAN	IL22	0.431839	8.79976e-05
VCAN	IL9	0.0430959	0.709779
VCAN	CCR6	0.531747	6.47875e-07
VCAN	IL17A	0.171287	0.136359
VCAN	ICOS	0.414031	0.000181737
VCAN	CD3E	0.573977	4.83523e-08
VCAN	FOXP3	0.596156	1.06226e-08
VCAN	CD8A	0.593128	1.31529e-08
VCAN	CD4	0.634642	5.72414e-10
VCAN	TRDC	0.590284	1.60447e-08
VCAN	FCGR3A	0.494759	4.78879e-06
VCAN	KLK1	-0.150619	0.191034
VCAN	ASCL2	-0.420696	0.000139191
VCAN	MAF	0.78495	2.95719e-17
VCAN	COL1A1	0.73116	4.34359e-14
VCAN	BCL6	0.462128	2.32724e-05
VCAN	LUM	0.839067	1.61581e-21
VCAN	DCN	0.667043	3.5043e-11
VCAN	GATA3	-0.210766	0.0657774
VCAN	KRT5	0.398278	0.000334059
VCAN	RORC	-0.22346	0.0507531
VCAN	LPO	-0.269925	0.0175924
VCAN	AQP5	-0.285137	0.011952
VCAN	MUC5B	-0.0670409	0.562379
DCN	NKG7	0.51556	1.60055e-06
DCN	CXCL13	0.115591	0.316789
DCN	CD3D	0.386343	0.00051952
DCN	PDCD1	0.22284	0.0514155
DCN	CXCR3	0.153442	0.182751
DCN	CD3G	0.243117	0.0331279
DCN	CTLA4	0.24001	0.0355122
DCN	CXCR5	0.260447	0.0221569
DCN	IL22	0.204172	0.0748944
DCN	IL9	-0.104226	0.367016
DCN	CCR6	0.218842	0.0558539
DCN	IL17A	0.109862	0.34153
DCN	ICOS	0.121993	0.290543
DCN	CD3E	0.222066	0.0522506
DCN	FOXP3	0.221485	0.0528859
DCN	CD8A	0.213766	0.0619365
DCN	CD4	0.318732	0.00472515
DCN	TRDC	0.856309	3.2081e-23
DCN	FCGR3A	0.230773	0.0434612
DCN	KLK1	-0.10963	0.342554
DCN	ASCL2	-0.303672	0.00725624
DCN	MAF	0.650329	1.54366e-10
DCN	COL1A1	0.736166	2.37634e-14
DCN	BCL6	0.628729	9.20412e-10
DCN	LUM	0.834183	4.51303e-21
DCN	DCN	1	0
DCN	GATA3	-0.362502	0.00119584
DCN	KRT5	-0.0147157	0.898921
DCN	RORC	-0.493989	4.98015e-06
DCN	LPO	-0.243634	0.0327448
DCN	AQP5	-0.322469	0.00423373
DCN	MUC5B	-0.243317	0.032979
CHST2	NKG7	0.507261	2.49995e-06
CHST2	CXCL13	0.451519	3.76176e-05
CHST2	CD3D	0.524378	9.83606e-07
CHST2	PDCD1	0.547295	2.59706e-07
CHST2	CXCR3	0.550395	2.15222e-07
CHST2	CD3G	0.514069	1.73557e-06
CHST2	CTLA4	0.462739	2.26263e-05
CHST2	CXCR5	0.505862	2.69201e-06
CHST2	IL22	0.280363	0.0135234
CHST2	IL9	0.0547347	0.63636
CHST2	CCR6	0.424278	0.000120322
CHST2	IL17A	-0.0775967	0.502359
CHST2	ICOS	0.380079	0.000650722
CHST2	CD3E	0.511875	1.95387e-06
CHST2	FOXP3	0.470018	1.61135e-05
CHST2	CD8A	0.496756	4.32397e-06
CHST2	CD4	0.524063	1.00106e-06
CHST2	TRDC	0.366746	0.00103567
CHST2	FCGR3A	0.315996	0.00511632
CHST2	KLK1	-0.241415	0.034417
CHST2	ASCL2	-0.0559439	0.628915
CHST2	MAF	0.416523	0.000164598
CHST2	COL1A1	0.435903	7.41467e-05
CHST2	BCL6	0.0268741	0.816535
CHST2	LUM	0.273672	0.0160245
CHST2	DCN	0.229442	0.0447197
CHST2	GATA3	0.0124731	0.914261
CHST2	KRT5	-0.0330696	0.775249
CHST2	RORC	-0.0923894	0.424195
CHST2	LPO	-0.0312437	0.787357
CHST2	AQP5	-0.0854478	0.459974
CHST2	MUC5B	-0.112436	0.330267
SAP30	NKG7	0.30126	0.00775706
SAP30	CXCL13	0.0830165	0.472886
SAP30	CD3D	0.245154	0.0316393
SAP30	PDCD1	0.155512	0.176849
SAP30	CXCR3	0.158562	0.168405
SAP30	CD3G	0.161178	0.161401
SAP30	CTLA4	0.115696	0.316349
SAP30	CXCR5	0.146608	0.203256
SAP30	IL22	0.135127	0.24131
SAP30	IL9	-0.180448	0.116311
SAP30	CCR6	0.00922	0.936568
SAP30	IL17A	-0.0862054	0.45599
SAP30	ICOS	0.13603	0.238149
SAP30	CD3E	0.180115	0.116997
SAP30	FOXP3	0.0543075	0.638999
SAP30	CD8A	0.196821	0.0862224
SAP30	CD4	0.164251	0.153454
SAP30	TRDC	0.413627	0.000184668
SAP30	FCGR3A	0.353522	0.00161097
SAP30	KLK1	-0.16365	0.154985
SAP30	ASCL2	0.0738712	0.523156
SAP30	MAF	0.280056	0.0136301
SAP30	COL1A1	0.238317	0.0368706
SAP30	BCL6	0.248595	0.0292516
SAP30	LUM	0.347421	0.00196294
SAP30	DCN	0.377202	0.000720565
SAP30	GATA3	-0.339846	0.00249531
SAP30	KRT5	0.0568099	0.623605
SAP30	RORC	-0.354051	0.00158332
SAP30	LPO	-0.0103065	0.929112
SAP30	AQP5	0.118824	0.303352
SAP30	MUC5B	-0.0858302	0.45796
GLRX	NKG7	0.0701393	0.544415
GLRX	CXCL13	-0.0221508	0.848356
GLRX	CD3D	0.0788351	0.495541
GLRX	PDCD1	-0.0642375	0.57887
GLRX	CXCR3	0.00110074	0.992419
GLRX	CD3G	-0.0342654	0.767347
GLRX	CTLA4	-0.0600153	0.604119
GLRX	CXCR5	-0.115897	0.3155
GLRX	IL22	0.10289	0.373222
GLRX	IL9	-0.190061	0.0977978
GLRX	CCR6	-0.131032	0.255997
GLRX	IL17A	-0.0251921	0.827836
GLRX	ICOS	-0.0131362	0.909722
GLRX	CD3E	-0.0334159	0.772958
GLRX	FOXP3	-0.135703	0.239291
GLRX	CD8A	-0.000309745	0.997867
GLRX	CD4	-0.0156045	0.892851
GLRX	TRDC	-0.0148631	0.897914
GLRX	FCGR3A	0.194386	0.0902597
GLRX	KLK1	0.214078	0.0615475
GLRX	ASCL2	-0.0949764	0.41128
GLRX	MAF	-0.0762344	0.509913
GLRX	COL1A1	-0.167298	0.145866
GLRX	BCL6	-0.130979	0.256194
GLRX	LUM	0.170788	0.137522
GLRX	DCN	0.123604	0.284171
GLRX	GATA3	-0.530727	6.86812e-07
GLRX	KRT5	-0.231705	0.0425983
GLRX	RORC	-0.33621	0.00279417
GLRX	LPO	-0.102864	0.373344
GLRX	AQP5	0.334458	0.00294925
GLRX	MUC5B	0.0105634	0.92735
POLR3K	NKG7	0.396956	0.000351101
POLR3K	CXCL13	0.0924641	0.423819
POLR3K	CD3D	0.322329	0.00425125
POLR3K	PDCD1	0.174056	0.130042
POLR3K	CXCR3	0.171457	0.135966
POLR3K	CD3G	0.12517	0.278067
POLR3K	CTLA4	0.11153	0.334203
POLR3K	CXCR5	0.161055	0.161727
POLR3K	IL22	0.163548	0.155246
POLR3K	IL9	-0.182234	0.112682
POLR3K	CCR6	0.117401	0.309219
POLR3K	IL17A	-0.14451	0.209872
POLR3K	ICOS	0.0410345	0.723087
POLR3K	CD3E	0.162012	0.159216
POLR3K	FOXP3	0.0876928	0.448225
POLR3K	CD8A	0.173617	0.131028
POLR3K	CD4	0.186119	0.105089
POLR3K	TRDC	0.410553	0.000208425
POLR3K	FCGR3A	0.427629	0.000104837
POLR3K	KLK1	0.310559	0.00597967
POLR3K	ASCL2	0.219265	0.0553703
POLR3K	MAF	0.205593	0.0728487
POLR3K	COL1A1	0.178512	0.120346
POLR3K	BCL6	-0.0151671	0.895838
POLR3K	LUM	0.354089	0.00158134
POLR3K	DCN	0.349599	0.00183006
POLR3K	GATA3	-0.331237	0.00325468
POLR3K	KRT5	-0.225992	0.0481227
POLR3K	RORC	-0.448431	4.31336e-05
POLR3K	LPO	-0.281789	0.0130363
POLR3K	AQP5	0.332313	0.00314962
POLR3K	MUC5B	-0.20189	0.0782751
KIF2A	NKG7	0.562109	1.04009e-07
KIF2A	CXCL13	0.570336	6.13582e-08
KIF2A	CD3D	0.60259	6.69654e-09
KIF2A	PDCD1	0.672183	2.17861e-11
KIF2A	CXCR3	0.658188	7.77677e-11
KIF2A	CD3G	0.731075	4.3874e-14
KIF2A	CTLA4	0.729614	5.21857e-14
KIF2A	CXCR5	0.700529	1.32457e-12
KIF2A	IL22	0.453507	3.44215e-05
KIF2A	IL9	0.132754	0.24975
KIF2A	CCR6	0.59672	1.02057e-08
KIF2A	IL17A	0.357592	0.00140898
KIF2A	ICOS	0.67147	2.32856e-11
KIF2A	CD3E	0.68916	4.23077e-12
KIF2A	FOXP3	0.708466	5.69888e-13
KIF2A	CD8A	0.744566	8.37284e-15
KIF2A	CD4	0.713329	3.35191e-13
KIF2A	TRDC	0.346261	0.00203716
KIF2A	FCGR3A	0.466276	1.92043e-05
KIF2A	KLK1	-0.0779868	0.500205
KIF2A	ASCL2	-0.323099	0.00415557
KIF2A	MAF	0.75102	3.65277e-15
KIF2A	COL1A1	0.509595	2.20784e-06
KIF2A	BCL6	0.377027	0.000725018
KIF2A	LUM	0.457258	2.90693e-05
KIF2A	DCN	0.26363	0.020523
KIF2A	GATA3	-0.0447953	0.698873
KIF2A	KRT5	0.582289	2.77652e-08
KIF2A	RORC	-0.0709418	0.539808
KIF2A	LPO	-0.212332	0.0637487
KIF2A	AQP5	-0.271313	0.0169967
KIF2A	MUC5B	0.0202299	0.86137
CYB5A	NKG7	0.348568	0.00189192
CYB5A	CXCL13	-0.034623	0.764989
CYB5A	CD3D	0.232377	0.0419844
CYB5A	PDCD1	0.0601533	0.603286
CYB5A	CXCR3	0.015917	0.890718
CYB5A	CD3G	0.0867639	0.453066
CYB5A	CTLA4	0.0497489	0.667435
CYB5A	CXCR5	0.0764321	0.508813
CYB5A	IL22	0.13291	0.249187
CYB5A	IL9	-0.228568	0.0455628
CYB5A	CCR6	0.0666749	0.564519
CYB5A	IL17A	0.0159606	0.890421
CYB5A	ICOS	0.0152525	0.895254
CYB5A	CD3E	0.0631903	0.585087
CYB5A	FOXP3	0.0305431	0.792017
CYB5A	CD8A	0.0981053	0.39597
CYB5A	CD4	0.140311	0.22356
CYB5A	TRDC	0.690423	3.72817e-12
CYB5A	FCGR3A	0.274393	0.0157373
CYB5A	KLK1	0.0258389	0.823486
CYB5A	ASCL2	-0.2119	0.0643027
CYB5A	MAF	0.470615	1.56654e-05
CYB5A	COL1A1	0.476042	1.20953e-05
CYB5A	BCL6	0.46289	2.2469e-05
CYB5A	LUM	0.666622	3.64167e-11
CYB5A	DCN	0.798954	3.11971e-18
CYB5A	GATA3	-0.577456	3.84056e-08
CYB5A	KRT5	-0.0566202	0.624766
CYB5A	RORC	-0.475805	1.22337e-05
CYB5A	LPO	-0.342364	0.00230548
CYB5A	AQP5	-0.0503889	0.663413
CYB5A	MUC5B	-0.0910667	0.430887
CENPA	NKG7	0.600306	7.89725e-09
CENPA	CXCL13	0.620386	1.76897e-09
CENPA	CD3D	0.655579	9.78615e-11
CENPA	PDCD1	0.643027	2.86795e-10
CENPA	CXCR3	0.712389	3.71741e-13
CENPA	CD3G	0.669344	2.83599e-11
CENPA	CTLA4	0.614717	2.72772e-09
CENPA	CXCR5	0.662589	5.25043e-11
CENPA	IL22	0.329658	0.00341437
CENPA	IL9	0.0594729	0.607398
CENPA	CCR6	0.388055	0.000488135
CENPA	IL17A	0.0819757	0.478472
CENPA	ICOS	0.588877	1.76888e-08
CENPA	CD3E	0.681419	9.05389e-12
CENPA	FOXP3	0.558995	1.26534e-07
CENPA	CD8A	0.689889	3.93311e-12
CENPA	CD4	0.648865	1.75011e-10
CENPA	TRDC	0.155001	0.178292
CENPA	FCGR3A	0.538994	4.25515e-07
CENPA	KLK1	-0.160584	0.162974
CENPA	ASCL2	0.0356825	0.758014
CENPA	MAF	0.417578	0.000157799
CENPA	COL1A1	0.231948	0.0423752
CENPA	BCL6	-0.0915697	0.428335
CENPA	LUM	0.311279	0.00585838
CENPA	DCN	0.0323307	0.780142
CENPA	GATA3	0.09308	0.420725
CENPA	KRT5	0.0687388	0.5525
CENPA	RORC	-0.192527	0.0934406
CENPA	LPO	-0.0682841	0.555137
CENPA	AQP5	0.0536175	0.643271
CENPA	MUC5B	-0.194855	0.0894698
SOD1	NKG7	0.392896	0.000408502
SOD1	CXCL13	0.0145507	0.900048
SOD1	CD3D	0.268911	0.0180387
SOD1	PDCD1	0.0610959	0.597611
SOD1	CXCR3	0.0233073	0.84054
SOD1	CD3G	0.0560648	0.628172
SOD1	CTLA4	0.0859956	0.457091
SOD1	CXCR5	0.0873722	0.449892
SOD1	IL22	0.10522	0.362439
SOD1	IL9	-0.110921	0.336866
SOD1	CCR6	0.0611929	0.597028
SOD1	IL17A	-0.0292794	0.80044
SOD1	ICOS	0.0417122	0.718703
SOD1	CD3E	0.0801074	0.488588
SOD1	FOXP3	0.0532799	0.645366
SOD1	CD8A	0.0726423	0.53011
SOD1	CD4	0.145566	0.206524
SOD1	TRDC	0.737784	1.94975e-14
SOD1	FCGR3A	0.322165	0.00427192
SOD1	KLK1	0.0651237	0.573633
SOD1	ASCL2	-0.0828381	0.473841
SOD1	MAF	0.464798	2.05705e-05
SOD1	COL1A1	0.509259	2.24783e-06
SOD1	BCL6	0.504066	2.95887e-06
SOD1	LUM	0.681982	8.57383e-12
SOD1	DCN	0.760885	9.77924e-16
SOD1	GATA3	-0.425373	0.000115044
SOD1	KRT5	-0.0802611	0.487751
SOD1	RORC	-0.60896	4.19777e-09
SOD1	LPO	-0.383467	0.000576422
SOD1	AQP5	-0.0101365	0.930278
SOD1	MUC5B	-0.178197	0.121013
B3GALT6	NKG7	0.509703	2.19521e-06
B3GALT6	CXCL13	0.253856	0.0258957
B3GALT6	CD3D	0.440084	6.20282e-05
B3GALT6	PDCD1	0.334668	0.00293025
B3GALT6	CXCR3	0.276913	0.0147672
B3GALT6	CD3G	0.307611	0.00649964
B3GALT6	CTLA4	0.310315	0.00602132
B3GALT6	CXCR5	0.364793	0.00110681
B3GALT6	IL22	0.233159	0.0412792
B3GALT6	IL9	0.0934784	0.41873
B3GALT6	CCR6	0.258047	0.0234611
B3GALT6	IL17A	0.0201704	0.861774
B3GALT6	ICOS	0.181753	0.11365
B3GALT6	CD3E	0.353272	0.0016242
B3GALT6	FOXP3	0.348352	0.00190509
B3GALT6	CD8A	0.337695	0.00266841
B3GALT6	CD4	0.354655	0.00155225
B3GALT6	TRDC	0.674556	1.74396e-11
B3GALT6	FCGR3A	0.414496	0.00017842
B3GALT6	KLK1	-0.039354	0.733997
B3GALT6	ASCL2	0.0381809	0.741645
B3GALT6	MAF	0.552994	1.83601e-07
B3GALT6	COL1A1	0.639926	3.7122e-10
B3GALT6	BCL6	0.41292	0.000189896
B3GALT6	LUM	0.586991	2.01461e-08
B3GALT6	DCN	0.575881	4.26403e-08
B3GALT6	GATA3	-0.153245	0.183321
B3GALT6	KRT5	0.205575	0.0728747
B3GALT6	RORC	-0.369276	0.00094966
B3GALT6	LPO	-0.277571	0.0145224
B3GALT6	AQP5	0.114982	0.319365
B3GALT6	MUC5B	-0.0265438	0.818751
CDK1	NKG7	0.693915	2.61991e-12
CDK1	CXCL13	0.592618	1.36321e-08
CDK1	CD3D	0.734916	2.76624e-14
CDK1	PDCD1	0.714631	2.90269e-13
CDK1	CXCR3	0.747877	5.48813e-15
CDK1	CD3G	0.772271	1.97025e-16
CDK1	CTLA4	0.704845	8.40182e-13
CDK1	CXCR5	0.729987	4.99331e-14
CDK1	IL22	0.378371	0.000691411
CDK1	IL9	0.0895157	0.43881
CDK1	CCR6	0.533222	5.95205e-07
CDK1	IL17A	0.203631	0.0756849
CDK1	ICOS	0.643625	2.72768e-10
CDK1	CD3E	0.739134	1.65118e-14
CDK1	FOXP3	0.645164	2.39656e-10
CDK1	CD8A	0.765306	5.30621e-16
CDK1	CD4	0.740297	1.42984e-14
CDK1	TRDC	0.333873	0.00300273
CDK1	FCGR3A	0.566991	7.61741e-08
CDK1	KLK1	-0.146417	0.203854
CDK1	ASCL2	-0.12174	0.291552
CDK1	MAF	0.618379	2.06412e-09
CDK1	COL1A1	0.414206	0.000180485
CDK1	BCL6	0.0847912	0.463441
CDK1	LUM	0.495484	4.61486e-06
CDK1	DCN	0.231084	0.0431716
CDK1	GATA3	-0.00319708	0.977985
CDK1	KRT5	0.189816	0.0982381
CDK1	RORC	-0.165978	0.149118
CDK1	LPO	-0.190114	0.0977012
CDK1	AQP5	-0.130034	0.25967
CDK1	MUC5B	-0.181666	0.113825
TPST1	NKG7	0.482426	8.87184e-06
TPST1	CXCL13	0.19262	0.0932798
TPST1	CD3D	0.387898	0.000490929
TPST1	PDCD1	0.248067	0.0296074
TPST1	CXCR3	0.191109	0.0959262
TPST1	CD3G	0.298536	0.00835863
TPST1	CTLA4	0.305041	0.00698491
TPST1	CXCR5	0.295751	0.00901583
TPST1	IL22	0.185003	0.107228
TPST1	IL9	0.0214615	0.853021
TPST1	CCR6	0.252533	0.0267073
TPST1	IL17A	0.152823	0.184545
TPST1	ICOS	0.227767	0.0463463
TPST1	CD3E	0.293168	0.00966504
TPST1	FOXP3	0.290627	0.0103433
TPST1	CD8A	0.268719	0.0181242
TPST1	CD4	0.345592	0.00208113
TPST1	TRDC	0.798719	3.24467e-18
TPST1	FCGR3A	0.207292	0.0704619
TPST1	KLK1	-0.11609	0.314692
TPST1	ASCL2	-0.34883	0.001876
TPST1	MAF	0.724776	9.1939e-14
TPST1	COL1A1	0.826542	2.10855e-20
TPST1	BCL6	0.686376	5.57703e-12
TPST1	LUM	0.765323	5.29378e-16
TPST1	DCN	0.87411	3.15575e-25
TPST1	GATA3	-0.342505	0.00229524
TPST1	KRT5	0.205862	0.0724663
TPST1	RORC	-0.381053	0.00062852
TPST1	LPO	-0.276443	0.014944
TPST1	AQP5	-0.239706	0.0357529
TPST1	MUC5B	-0.108767	0.346393
TXN	NKG7	0.116915	0.311243
TXN	CXCL13	-0.114051	0.323324
TXN	CD3D	0.0881113	0.446054
TXN	PDCD1	-0.126501	0.272949
TXN	CXCR3	-0.0918548	0.426893
TXN	CD3G	-0.136639	0.236033
TXN	CTLA4	-0.12658	0.272646
TXN	CXCR5	-0.139688	0.225643
TXN	IL22	0.0426952	0.712359
TXN	IL9	-0.205743	0.0726355
TXN	CCR6	-0.0927617	0.422322
TXN	IL17A	-0.0523744	0.650998
TXN	ICOS	-0.123037	0.286406
TXN	CD3E	-0.11444	0.321664
TXN	FOXP3	-0.190079	0.0977656
TXN	CD8A	-0.104185	0.367204
TXN	CD4	-0.0805452	0.486207
TXN	TRDC	0.156722	0.173463
TXN	FCGR3A	0.312691	0.00562693
TXN	KLK1	0.31184	0.00576545
TXN	ASCL2	0.266489	0.0191438
TXN	MAF	-0.0471696	0.683737
TXN	COL1A1	-0.127121	0.270586
TXN	BCL6	-0.153324	0.183093
TXN	LUM	0.240331	0.0352593
TXN	DCN	0.196051	0.0874835
TXN	GATA3	-0.377815	0.000705136
TXN	KRT5	-0.340307	0.00245956
TXN	RORC	-0.572365	5.37491e-08
TXN	LPO	-0.286969	0.0113925
TXN	AQP5	0.289704	0.0105998
TXN	MUC5B	-0.266797	0.0190003
HMMR	NKG7	0.723033	1.12429e-13
HMMR	CXCL13	0.649314	1.68423e-10
HMMR	CD3D	0.751727	3.33037e-15
HMMR	PDCD1	0.781501	5.01614e-17
HMMR	CXCR3	0.809374	5.20052e-19
HMMR	CD3G	0.786072	2.48484e-17
HMMR	CTLA4	0.747238	5.95732e-15
HMMR	CXCR5	0.762026	8.36263e-16
HMMR	IL22	0.501785	3.33378e-06
HMMR	IL9	-0.0237465	0.837576
HMMR	CCR6	0.581948	2.84126e-08
HMMR	IL17A	0.0896655	0.438041
HMMR	ICOS	0.650864	1.47431e-10
HMMR	CD3E	0.780379	5.94395e-17
HMMR	FOXP3	0.687074	5.20552e-12
HMMR	CD8A	0.788538	1.68909e-17
HMMR	CD4	0.804123	1.30017e-18
HMMR	TRDC	0.250129	0.028237
HMMR	FCGR3A	0.465418	1.99872e-05
HMMR	KLK1	-0.0594842	0.607329
HMMR	ASCL2	-0.0088192	0.939321
HMMR	MAF	0.582045	2.82272e-08
HMMR	COL1A1	0.361827	0.0012233
HMMR	BCL6	0.0214463	0.853124
HMMR	LUM	0.396442	0.000357931
HMMR	DCN	0.182046	0.113059
HMMR	GATA3	-0.0156323	0.892661
HMMR	KRT5	0.142533	0.216238
HMMR	RORC	-0.158267	0.169209
HMMR	LPO	-0.124078	0.282317
HMMR	AQP5	-0.00771453	0.946909
HMMR	MUC5B	-0.191236	0.0957022
CASP6	NKG7	0.274942	0.0155212
CASP6	CXCL13	0.138634	0.229198
CASP6	CD3D	0.274087	0.0158584
CASP6	PDCD1	0.335452	0.0028603
CASP6	CXCR3	0.261326	0.021695
CASP6	CD3G	0.335605	0.00284684
CASP6	CTLA4	0.313615	0.00547976
CASP6	CXCR5	0.288992	0.0108014
CASP6	IL22	0.224139	0.0500369
CASP6	IL9	0.0548094	0.635899
CASP6	CCR6	0.227349	0.0467592
CASP6	IL17A	0.312982	0.00558015
CASP6	ICOS	0.267442	0.0187022
CASP6	CD3E	0.295737	0.00901914
CASP6	FOXP3	0.372527	0.000848703
CASP6	CD8A	0.360201	0.00129181
CASP6	CD4	0.327145	0.00368313
CASP6	TRDC	0.348427	0.00190049
CASP6	FCGR3A	0.32643	0.00376296
CASP6	KLK1	-0.000310777	0.99786
CASP6	ASCL2	-0.107254	0.353178
CASP6	MAF	0.501691	3.35027e-06
CASP6	COL1A1	0.392964	0.000407476
CASP6	BCL6	0.361596	0.00123285
CASP6	LUM	0.350766	0.00176224
CASP6	DCN	0.283222	0.0125623
CASP6	GATA3	0.00447864	0.969164
CASP6	KRT5	0.5349	5.40231e-07
CASP6	RORC	-0.0640428	0.580024
CASP6	LPO	-0.279952	0.0136665
CASP6	AQP5	-0.0873731	0.449888
CASP6	MUC5B	-0.0452413	0.696021
FAM162A	NKG7	0.300549	0.00791031
FAM162A	CXCL13	-0.0758486	0.512064
FAM162A	CD3D	0.190668	0.0967105
FAM162A	PDCD1	-0.0215779	0.852233
FAM162A	CXCR3	-0.0419079	0.717439
FAM162A	CD3G	-0.0321339	0.781447
FAM162A	CTLA4	-0.0361158	0.755167
FAM162A	CXCR5	-0.00935758	0.935624
FAM162A	IL22	0.0403853	0.727296
FAM162A	IL9	-0.0414617	0.720322
FAM162A	CCR6	-0.0193748	0.867175
FAM162A	IL17A	-0.0349425	0.762884
FAM162A	ICOS	-0.102096	0.37694
FAM162A	CD3E	-0.00919361	0.93675
FAM162A	FOXP3	-0.0494456	0.669344
FAM162A	CD8A	-0.0151706	0.895814
FAM162A	CD4	0.0529488	0.647423
FAM162A	TRDC	0.576931	3.97724e-08
FAM162A	FCGR3A	0.28091	0.0133345
FAM162A	KLK1	0.169561	0.140413
FAM162A	ASCL2	-0.0113135	0.922206
FAM162A	MAF	0.283458	0.0124854
FAM162A	COL1A1	0.359335	0.00132966
FAM162A	BCL6	0.266573	0.0191047
FAM162A	LUM	0.599543	8.34255e-09
FAM162A	DCN	0.651364	1.41205e-10
FAM162A	GATA3	-0.3798	0.000657217
FAM162A	KRT5	-0.190758	0.096551
FAM162A	RORC	-0.553649	1.76348e-07
FAM162A	LPO	-0.428236	0.000102237
FAM162A	AQP5	0.123335	0.285228
FAM162A	MUC5B	-0.216311	0.0588235
RBCK1	NKG7	0.542884	3.38176e-07
RBCK1	CXCL13	0.355257	0.00152188
RBCK1	CD3D	0.520813	1.19956e-06
RBCK1	PDCD1	0.534616	5.49166e-07
RBCK1	CXCR3	0.445893	4.82205e-05
RBCK1	CD3G	0.491598	5.62161e-06
RBCK1	CTLA4	0.509097	2.26733e-06
RBCK1	CXCR5	0.500641	3.5382e-06
RBCK1	IL22	0.276556	0.0149015
RBCK1	IL9	0.316963	0.00497494
RBCK1	CCR6	0.43127	9.01139e-05
RBCK1	IL17A	0.09708	0.40095
RBCK1	ICOS	0.357609	0.00140815
RBCK1	CD3E	0.527252	8.36743e-07
RBCK1	FOXP3	0.593241	1.30493e-08
RBCK1	CD8A	0.49493	4.74707e-06
RBCK1	CD4	0.526538	8.71166e-07
RBCK1	TRDC	0.621434	1.6313e-09
RBCK1	FCGR3A	0.312493	0.00565891
RBCK1	KLK1	-0.204053	0.0750672
RBCK1	ASCL2	-0.161989	0.159276
RBCK1	MAF	0.68093	9.49304e-12
RBCK1	COL1A1	0.775513	1.22754e-16
RBCK1	BCL6	0.533143	5.97932e-07
RBCK1	LUM	0.448277	4.34267e-05
RBCK1	DCN	0.434569	7.84528e-05
RBCK1	GATA3	0.195586	0.0882517
RBCK1	KRT5	0.423417	0.000124628
RBCK1	RORC	0.0686299	0.553131
RBCK1	LPO	-0.136829	0.235378
RBCK1	AQP5	-0.159542	0.165754
RBCK1	MUC5B	-0.0045657	0.968564
SDC2	NKG7	0.405909	0.000249686
SDC2	CXCL13	0.0269791	0.815831
SDC2	CD3D	0.242828	0.0333438
SDC2	PDCD1	0.107407	0.352491
SDC2	CXCR3	0.0221315	0.848487
SDC2	CD3G	0.107459	0.352257
SDC2	CTLA4	0.128932	0.263762
SDC2	CXCR5	0.159085	0.166987
SDC2	IL22	0.0661337	0.567691
SDC2	IL9	-0.0334224	0.772915
SDC2	CCR6	0.102174	0.376575
SDC2	IL17A	0.159257	0.166522
SDC2	ICOS	0.0857127	0.458579
SDC2	CD3E	0.103708	0.369411
SDC2	FOXP3	0.12859	0.265041
SDC2	CD8A	0.0835305	0.47014
SDC2	CD4	0.180685	0.115824
SDC2	TRDC	0.883438	2.09763e-26
SDC2	FCGR3A	0.113005	0.327812
SDC2	KLK1	-0.0850882	0.461871
SDC2	ASCL2	-0.274836	0.0155627
SDC2	MAF	0.614432	2.7872e-09
SDC2	COL1A1	0.739186	1.64071e-14
SDC2	BCL6	0.73669	2.22935e-14
SDC2	LUM	0.687942	4.77606e-12
SDC2	DCN	0.931128	1.373e-34
SDC2	GATA3	-0.342603	0.00228817
SDC2	KRT5	-0.0158776	0.890987
SDC2	RORC	-0.462919	2.24391e-05
SDC2	LPO	-0.260425	0.0221687
SDC2	AQP5	-0.345168	0.00210946
SDC2	MUC5B	-0.244022	0.0324595
GALK1	NKG7	0.392414	0.000415868
GALK1	CXCL13	0.106867	0.354929
GALK1	CD3D	0.330392	0.0033393
GALK1	PDCD1	0.228661	0.0454726
GALK1	CXCR3	0.234579	0.040024
GALK1	CD3G	0.150905	0.190182
GALK1	CTLA4	0.161992	0.159266
GALK1	CXCR5	0.195326	0.0886836
GALK1	IL22	0.0821746	0.477402
GALK1	IL9	-0.00366196	0.974785
GALK1	CCR6	0.15202	0.186889
GALK1	IL17A	-0.166631	0.147503
GALK1	ICOS	0.0552983	0.632885
GALK1	CD3E	0.216919	0.0580986
GALK1	FOXP3	0.149691	0.193811
GALK1	CD8A	0.176115	0.12549
GALK1	CD4	0.20109	0.0794894
GALK1	TRDC	0.455557	3.13917e-05
GALK1	FCGR3A	0.257143	0.0239692
GALK1	KLK1	-0.072102	0.533182
GALK1	ASCL2	0.356167	0.00147694
GALK1	MAF	0.208691	0.0685441
GALK1	COL1A1	0.331025	0.00327571
GALK1	BCL6	0.0533529	0.644913
GALK1	LUM	0.295551	0.00906458
GALK1	DCN	0.327355	0.00366001
GALK1	GATA3	-0.0110342	0.924121
GALK1	KRT5	-0.133052	0.248678
GALK1	RORC	-0.272352	0.0165625
GALK1	LPO	-0.114152	0.322892
GALK1	AQP5	0.361796	0.00122457
GALK1	MUC5B	-0.131743	0.253404
NSDHL	NKG7	0.357566	0.00141016
NSDHL	CXCL13	-0.00707189	0.951326
NSDHL	CD3D	0.222655	0.051614
NSDHL	PDCD1	0.106302	0.357493
NSDHL	CXCR3	0.0307446	0.790676
NSDHL	CD3G	0.0677438	0.558279
NSDHL	CTLA4	0.0852983	0.460762
NSDHL	CXCR5	0.122253	0.289511
NSDHL	IL22	0.00651479	0.955157
NSDHL	IL9	-0.177217	0.123105
NSDHL	CCR6	0.105648	0.360475
NSDHL	IL17A	0.0118912	0.918247
NSDHL	ICOS	0.0563639	0.626337
NSDHL	CD3E	0.0779103	0.500628
NSDHL	FOXP3	0.0830407	0.472756
NSDHL	CD8A	0.0642707	0.578674
NSDHL	CD4	0.163894	0.154363
NSDHL	TRDC	0.741696	1.20124e-14
NSDHL	FCGR3A	0.154279	0.180348
NSDHL	KLK1	-0.0307942	0.790346
NSDHL	ASCL2	-0.25722	0.0239254
NSDHL	MAF	0.490075	6.06958e-06
NSDHL	COL1A1	0.600391	7.84952e-09
NSDHL	BCL6	0.549862	2.22322e-07
NSDHL	LUM	0.638444	4.19529e-10
NSDHL	DCN	0.812586	2.92733e-19
NSDHL	GATA3	-0.360004	0.00130033
NSDHL	KRT5	-0.00956654	0.93419
NSDHL	RORC	-0.427631	0.000104827
NSDHL	LPO	-0.270406	0.017384
NSDHL	AQP5	-0.0851784	0.461395
NSDHL	MUC5B	-0.0201638	0.861818
PGM2	NKG7	0.392445	0.000415394
PGM2	CXCL13	0.376082	0.000749553
PGM2	CD3D	0.441024	5.95708e-05
PGM2	PDCD1	0.539901	4.03416e-07
PGM2	CXCR3	0.494637	4.81867e-06
PGM2	CD3G	0.584695	2.35774e-08
PGM2	CTLA4	0.564968	8.67219e-08
PGM2	CXCR5	0.53376	5.77041e-07
PGM2	IL22	0.371079	0.000892399
PGM2	IL9	-0.0968068	0.402283
PGM2	CCR6	0.480944	9.53903e-06
PGM2	IL17A	0.32815	0.00357347
PGM2	ICOS	0.591719	1.45169e-08
PGM2	CD3E	0.530641	6.9019e-07
PGM2	FOXP3	0.536158	5.02179e-07
PGM2	CD8A	0.585931	2.16664e-08
PGM2	CD4	0.600984	7.5209e-09
PGM2	TRDC	0.166647	0.147461
PGM2	FCGR3A	0.422713	0.000128256
PGM2	KLK1	-0.14898	0.195963
PGM2	ASCL2	-0.350771	0.00176194
PGM2	MAF	0.618558	2.03608e-09
PGM2	COL1A1	0.343224	0.00224368
PGM2	BCL6	0.292739	0.00977678
PGM2	LUM	0.425494	0.000114473
PGM2	DCN	0.216635	0.0584359
PGM2	GATA3	-0.171017	0.136988
PGM2	KRT5	0.56337	9.60155e-08
PGM2	RORC	-0.04318	0.709238
PGM2	LPO	-0.156569	0.173888
PGM2	AQP5	-0.104292	0.36671
PGM2	MUC5B	0.217998	0.0568304
SDHC	NKG7	0.257772	0.0236147
SDHC	CXCL13	0.074008	0.522385
SDHC	CD3D	0.275923	0.0151421
SDHC	PDCD1	0.196025	0.0875253
SDHC	CXCR3	0.177623	0.122234
SDHC	CD3G	0.231494	0.042792
SDHC	CTLA4	0.132228	0.251647
SDHC	CXCR5	0.186803	0.103794
SDHC	IL22	0.106059	0.3586
SDHC	IL9	-0.282807	0.012698
SDHC	CCR6	0.162451	0.158073
SDHC	IL17A	0.142876	0.215124
SDHC	ICOS	0.100044	0.386655
SDHC	CD3E	0.172109	0.134462
SDHC	FOXP3	0.1313	0.25502
SDHC	CD8A	0.232897	0.0415144
SDHC	CD4	0.226761	0.047346
SDHC	TRDC	0.256718	0.0242111
SDHC	FCGR3A	0.401488	0.000295802
SDHC	KLK1	0.0539302	0.641334
SDHC	ASCL2	-0.0611443	0.59732
SDHC	MAF	0.322454	0.00423559
SDHC	COL1A1	0.173221	0.131924
SDHC	BCL6	0.0501194	0.665106
SDHC	LUM	0.455987	3.07895e-05
SDHC	DCN	0.373745	0.000813484
SDHC	GATA3	-0.392125	0.000420332
SDHC	KRT5	0.136111	0.237865
SDHC	RORC	-0.308555	0.00632901
SDHC	LPO	-0.279115	0.0139623
SDHC	AQP5	0.21346	0.0623197
SDHC	MUC5B	0.0181997	0.875164
NASP	NKG7	0.373713	0.000814367
NASP	CXCL13	0.304077	0.00717505
NASP	CD3D	0.326066	0.00380422
NASP	PDCD1	0.284732	0.012079
NASP	CXCR3	0.243937	0.0325221
NASP	CD3G	0.328441	0.0035423
NASP	CTLA4	0.409845	0.000214282
NASP	CXCR5	0.348321	0.00190698
NASP	IL22	0.238714	0.0365481
NASP	IL9	0.307473	0.00652499
NASP	CCR6	0.218074	0.0567427
NASP	IL17A	0.324308	0.00400907
NASP	ICOS	0.438304	6.69446e-05
NASP	CD3E	0.363035	0.00117458
NASP	FOXP3	0.409989	0.000213079
NASP	CD8A	0.339439	0.0025273
NASP	CD4	0.36007	0.00129748
NASP	TRDC	0.586448	2.09127e-08
NASP	FCGR3A	0.211378	0.0649786
NASP	KLK1	-0.226346	0.0477639
NASP	ASCL2	-0.246998	0.03034
NASP	MAF	0.688764	4.40093e-12
NASP	COL1A1	0.694051	2.58383e-12
NASP	BCL6	0.825935	2.37579e-20
NASP	LUM	0.462537	2.28383e-05
NASP	DCN	0.494729	4.79618e-06
NASP	GATA3	-0.00962116	0.933815
NASP	KRT5	0.473555	1.36252e-05
NASP	RORC	-0.200562	0.0802984
NASP	LPO	-0.178303	0.120789
NASP	AQP5	-0.330364	0.00334211
NASP	MUC5B	-0.163265	0.155972
SLC16A3	NKG7	0.512325	1.90702e-06
SLC16A3	CXCL13	0.411957	0.000197247
SLC16A3	CD3D	0.53828	4.43712e-07
SLC16A3	PDCD1	0.538468	4.38851e-07
SLC16A3	CXCR3	0.483909	8.24832e-06
SLC16A3	CD3G	0.513657	1.77473e-06
SLC16A3	CTLA4	0.559563	1.22109e-07
SLC16A3	CXCR5	0.537371	4.67921e-07
SLC16A3	IL22	0.36001	0.00130005
SLC16A3	IL9	0.0680413	0.556548
SLC16A3	CCR6	0.488393	6.60303e-06
SLC16A3	IL17A	0.243495	0.0328473
SLC16A3	ICOS	0.478134	1.0935e-05
SLC16A3	CD3E	0.525544	9.21331e-07
SLC16A3	FOXP3	0.587062	2.00491e-08
SLC16A3	CD8A	0.511842	1.95725e-06
SLC16A3	CD4	0.569467	6.49193e-08
SLC16A3	TRDC	0.370709	0.000903905
SLC16A3	FCGR3A	0.474859	1.28018e-05
SLC16A3	KLK1	0.00881759	0.939332
SLC16A3	ASCL2	-0.123707	0.283769
SLC16A3	MAF	0.634055	6.00338e-10
SLC16A3	COL1A1	0.499044	3.84338e-06
SLC16A3	BCL6	0.297702	0.00855085
SLC16A3	LUM	0.500744	3.51932e-06
SLC16A3	DCN	0.26799	0.0184524
SLC16A3	GATA3	-0.0386725	0.738437
SLC16A3	KRT5	0.549496	2.27324e-07
SLC16A3	RORC	-0.298988	0.00825606
SLC16A3	LPO	-0.272009	0.0167047
SLC16A3	AQP5	-0.0911891	0.430265
SLC16A3	MUC5B	0.0682954	0.555072
MIF	NKG7	0.243911	0.0325412
MIF	CXCL13	0.0335256	0.772233
MIF	CD3D	0.273323	0.0161653
MIF	PDCD1	0.137035	0.234667
MIF	CXCR3	0.172402	0.133789
MIF	CD3G	0.120912	0.294871
MIF	CTLA4	0.0915316	0.428528
MIF	CXCR5	0.115894	0.315512
MIF	IL22	0.078426	0.497788
MIF	IL9	-0.0959576	0.406442
MIF	CCR6	0.164905	0.1518
MIF	IL17A	0.0687624	0.552364
MIF	ICOS	0.0135295	0.907031
MIF	CD3E	0.130536	0.257819
MIF	FOXP3	0.0686658	0.552923
MIF	CD8A	0.156929	0.172888
MIF	CD4	0.129471	0.261755
MIF	TRDC	0.0979732	0.39661
MIF	FCGR3A	0.426585	0.000109452
MIF	KLK1	0.278518	0.0141767
MIF	ASCL2	0.388581	0.000478836
MIF	MAF	0.080921	0.484169
MIF	COL1A1	-0.0517995	0.654583
MIF	BCL6	-0.270601	0.0173
MIF	LUM	0.156181	0.17497
MIF	DCN	0.0278115	0.810253
MIF	GATA3	-0.0827973	0.474059
MIF	KRT5	-0.123883	0.283077
MIF	RORC	-0.319106	0.00467372
MIF	LPO	-0.338082	0.00263652
MIF	AQP5	0.394411	0.000386142
MIF	MUC5B	-0.163178	0.156195
AURKA	NKG7	0.711691	4.01284e-13
AURKA	CXCL13	0.634715	5.69048e-10
AURKA	CD3D	0.733841	3.14991e-14
AURKA	PDCD1	0.745134	7.7911e-15
AURKA	CXCR3	0.744737	8.19362e-15
AURKA	CD3G	0.754652	2.26506e-15
AURKA	CTLA4	0.726741	7.31506e-14
AURKA	CXCR5	0.768273	3.49397e-16
AURKA	IL22	0.47447	1.30425e-05
AURKA	IL9	0.0272686	0.81389
AURKA	CCR6	0.586098	2.14206e-08
AURKA	IL17A	0.14813	0.198556
AURKA	ICOS	0.626821	1.07058e-09
AURKA	CD3E	0.76516	5.41597e-16
AURKA	FOXP3	0.689756	3.98601e-12
AURKA	CD8A	0.76394	6.41884e-16
AURKA	CD4	0.76041	1.04343e-15
AURKA	TRDC	0.283661	0.0124199
AURKA	FCGR3A	0.492358	5.40972e-06
AURKA	KLK1	0.0295131	0.79888
AURKA	ASCL2	-0.152407	0.185758
AURKA	MAF	0.615021	2.66566e-09
AURKA	COL1A1	0.42563	0.000113834
AURKA	BCL6	0.10868	0.346779
AURKA	LUM	0.390002	0.000454541
AURKA	DCN	0.186621	0.104136
AURKA	GATA3	-0.1124	0.330421
AURKA	KRT5	0.232302	0.042052
AURKA	RORC	-0.140064	0.224385
AURKA	LPO	-0.16105	0.161738
AURKA	AQP5	-0.0130727	0.910156
AURKA	MUC5B	-0.049872	0.666661
B3GAT3	NKG7	0.437304	6.98613e-05
B3GAT3	CXCL13	0.179936	0.117368
B3GAT3	CD3D	0.366507	0.00104412
B3GAT3	PDCD1	0.310446	0.00599887
B3GAT3	CXCR3	0.252553	0.0266949
B3GAT3	CD3G	0.244943	0.0317908
B3GAT3	CTLA4	0.262976	0.0208497
B3GAT3	CXCR5	0.304668	0.00705803
B3GAT3	IL22	0.0884796	0.444147
B3GAT3	IL9	0.155841	0.175921
B3GAT3	CCR6	0.244658	0.0319962
B3GAT3	IL17A	-0.00885746	0.939058
B3GAT3	ICOS	0.138927	0.228205
B3GAT3	CD3E	0.297744	0.00854104
B3GAT3	FOXP3	0.32189	0.00430674
B3GAT3	CD8A	0.270209	0.0174692
B3GAT3	CD4	0.295019	0.0091958
B3GAT3	TRDC	0.62527	1.2096e-09
B3GAT3	FCGR3A	0.334981	0.0029022
B3GAT3	KLK1	-0.0586693	0.612269
B3GAT3	ASCL2	0.0874789	0.449337
B3GAT3	MAF	0.468305	1.7466e-05
B3GAT3	COL1A1	0.583216	2.60739e-08
B3GAT3	BCL6	0.376723	0.000732845
B3GAT3	LUM	0.423824	0.000122576
B3GAT3	DCN	0.440537	6.0831e-05
B3GAT3	GATA3	0.000510395	0.996485
B3GAT3	KRT5	0.180933	0.115316
B3GAT3	RORC	-0.170281	0.138711
B3GAT3	LPO	-0.226906	0.0472008
B3GAT3	AQP5	0.169333	0.140956
B3GAT3	MUC5B	-0.00759612	0.947723
LDHA	NKG7	0.215388	0.0599372
LDHA	CXCL13	0.102814	0.373575
LDHA	CD3D	0.15587	0.175841
LDHA	PDCD1	0.12322	0.285682
LDHA	CXCR3	0.0650374	0.574142
LDHA	CD3G	0.137495	0.233082
LDHA	CTLA4	0.16005	0.164393
LDHA	CXCR5	0.142073	0.217741
LDHA	IL22	0.0423282	0.714725
LDHA	IL9	-0.175867	0.126033
LDHA	CCR6	0.0905965	0.43328
LDHA	IL17A	0.0833338	0.471189
LDHA	ICOS	0.165098	0.151316
LDHA	CD3E	0.110879	0.337051
LDHA	FOXP3	0.121049	0.294322
LDHA	CD8A	0.12874	0.264483
LDHA	CD4	0.209102	0.0679885
LDHA	TRDC	0.440611	6.06391e-05
LDHA	FCGR3A	0.209265	0.067769
LDHA	KLK1	-0.0950848	0.410744
LDHA	ASCL2	-0.402266	0.000287159
LDHA	MAF	0.446721	4.65022e-05
LDHA	COL1A1	0.432302	8.63046e-05
LDHA	BCL6	0.540839	3.81726e-07
LDHA	LUM	0.540929	3.79688e-07
LDHA	DCN	0.592617	1.36336e-08
LDHA	GATA3	-0.426803	0.000108472
LDHA	KRT5	0.291724	0.0100457
LDHA	RORC	-0.258682	0.0231098
LDHA	LPO	-0.167348	0.145744
LDHA	AQP5	-0.115144	0.318679
LDHA	MUC5B	0.256937	0.0240865
ARPP19	NKG7	0.407706	0.000232901
ARPP19	CXCL13	0.413373	0.000186529
ARPP19	CD3D	0.451303	3.79816e-05
ARPP19	PDCD1	0.491803	5.56369e-06
ARPP19	CXCR3	0.477598	1.12215e-05
ARPP19	CD3G	0.595346	1.12501e-08
ARPP19	CTLA4	0.611394	3.50214e-09
ARPP19	CXCR5	0.536232	5.00022e-07
ARPP19	IL22	0.371756	0.000871725
ARPP19	IL9	0.0028224	0.980564
ARPP19	CCR6	0.50761	2.45407e-06
ARPP19	IL17A	0.43729	6.99029e-05
ARPP19	ICOS	0.613256	3.0456e-09
ARPP19	CD3E	0.525666	9.15041e-07
ARPP19	FOXP3	0.567657	7.29763e-08
ARPP19	CD8A	0.583422	2.57123e-08
ARPP19	CD4	0.587858	1.89797e-08
ARPP19	TRDC	0.25911	0.0228757
ARPP19	FCGR3A	0.383367	0.000578503
ARPP19	KLK1	-0.182367	0.112415
ARPP19	ASCL2	-0.442003	5.71062e-05
ARPP19	MAF	0.679263	1.11459e-11
ARPP19	COL1A1	0.423365	0.000124891
ARPP19	BCL6	0.464479	2.08772e-05
ARPP19	LUM	0.451115	3.82992e-05
ARPP19	DCN	0.307355	0.00654652
ARPP19	GATA3	-0.0638261	0.581309
ARPP19	KRT5	0.538388	4.40908e-07
ARPP19	RORC	0.00320562	0.977926
ARPP19	LPO	-0.13047	0.258063
ARPP19	AQP5	-0.37658	0.000736536
ARPP19	MUC5B	0.0661328	0.567696
GAL3ST1	NKG7	0.366257	0.00105308
GAL3ST1	CXCL13	0.124192	0.281871
GAL3ST1	CD3D	0.265735	0.0194997
GAL3ST1	PDCD1	0.218967	0.0557111
GAL3ST1	CXCR3	0.123769	0.283525
GAL3ST1	CD3G	0.216064	0.0591193
GAL3ST1	CTLA4	0.252216	0.0269052
GAL3ST1	CXCR5	0.280013	0.0136451
GAL3ST1	IL22	0.0370423	0.749091
GAL3ST1	IL9	0.189458	0.0988866
GAL3ST1	CCR6	0.250682	0.0278791
GAL3ST1	IL17A	0.280554	0.0134572
GAL3ST1	ICOS	0.160137	0.164162
GAL3ST1	CD3E	0.209359	0.0676437
GAL3ST1	FOXP3	0.291091	0.0102167
GAL3ST1	CD8A	0.169609	0.1403
GAL3ST1	CD4	0.235214	0.0394728
GAL3ST1	TRDC	0.69236	3.06741e-12
GAL3ST1	FCGR3A	0.092375	0.424268
GAL3ST1	KLK1	-0.0543324	0.638846
GAL3ST1	ASCL2	-0.171746	0.135297
GAL3ST1	MAF	0.573314	5.05085e-08
GAL3ST1	COL1A1	0.702952	1.0269e-12
GAL3ST1	BCL6	0.618375	2.0647e-09
GAL3ST1	LUM	0.435901	7.41539e-05
GAL3ST1	DCN	0.642814	2.91942e-10
GAL3ST1	GATA3	-0.0483256	0.676413
GAL3ST1	KRT5	0.16275	0.157299
GAL3ST1	RORC	-0.15866	0.168137
GAL3ST1	LPO	-0.154465	0.179817
GAL3ST1	AQP5	-0.361789	0.00122489
GAL3ST1	MUC5B	-0.135276	0.240784
MDH1	NKG7	0.358045	0.00138794
MDH1	CXCL13	-0.00692644	0.952326
MDH1	CD3D	0.22612	0.0479925
MDH1	PDCD1	0.0990118	0.391599
MDH1	CXCR3	0.0226358	0.845077
MDH1	CD3G	0.0755763	0.513584
MDH1	CTLA4	0.0733578	0.526056
MDH1	CXCR5	0.117345	0.309453
MDH1	IL22	0.0153319	0.894712
MDH1	IL9	-0.163066	0.156483
MDH1	CCR6	0.0766929	0.507364
MDH1	IL17A	0.0249575	0.829415
MDH1	ICOS	0.0143026	0.901744
MDH1	CD3E	0.0657423	0.56999
MDH1	FOXP3	0.06465	0.57643
MDH1	CD8A	0.0561534	0.627628
MDH1	CD4	0.154564	0.179534
MDH1	TRDC	0.780427	5.90089e-17
MDH1	FCGR3A	0.157334	0.171766
MDH1	KLK1	-0.0876869	0.448256
MDH1	ASCL2	-0.300926	0.00782869
MDH1	MAF	0.514968	1.65294e-06
MDH1	COL1A1	0.61729	2.24342e-09
MDH1	BCL6	0.5758	4.28704e-08
MDH1	LUM	0.686564	5.47452e-12
MDH1	DCN	0.878721	8.49635e-26
MDH1	GATA3	-0.467364	1.82528e-05
MDH1	KRT5	0.00689664	0.952531
MDH1	RORC	-0.458665	2.72694e-05
MDH1	LPO	-0.259862	0.0224693
MDH1	AQP5	-0.106212	0.357905
MDH1	MUC5B	-0.0609489	0.598495
TPI1	NKG7	0.260605	0.0220733
TPI1	CXCL13	-0.00450359	0.968992
TPI1	CD3D	0.191367	0.0954703
TPI1	PDCD1	0.0747935	0.517968
TPI1	CXCR3	0.0216954	0.851438
TPI1	CD3G	0.0395932	0.732441
TPI1	CTLA4	0.0693389	0.549029
TPI1	CXCR5	0.0864237	0.454846
TPI1	IL22	0.0190016	0.869711
TPI1	IL9	-0.162578	0.157744
TPI1	CCR6	0.077987	0.500205
TPI1	IL17A	0.0605729	0.600757
TPI1	ICOS	0.0571555	0.621491
TPI1	CD3E	0.0597063	0.605986
TPI1	FOXP3	0.0746881	0.518559
TPI1	CD8A	0.0608938	0.598826
TPI1	CD4	0.114631	0.320851
TPI1	TRDC	0.452008	3.68069e-05
TPI1	FCGR3A	0.355831	0.00149337
TPI1	KLK1	0.144123	0.211105
TPI1	ASCL2	0.104048	0.367839
TPI1	MAF	0.317464	0.00490301
TPI1	COL1A1	0.327612	0.00363179
TPI1	BCL6	0.285327	0.011893
TPI1	LUM	0.469555	1.64689e-05
TPI1	DCN	0.43708	7.05305e-05
TPI1	GATA3	-0.275591	0.0152693
TPI1	KRT5	0.0890013	0.441455
TPI1	RORC	-0.48086	9.57822e-06
TPI1	LPO	-0.288811	0.0108533
TPI1	AQP5	0.207566	0.070083
TPI1	MUC5B	-0.0012786	0.991195
DEPDC1	NKG7	0.733384	3.32797e-14
DEPDC1	CXCL13	0.617888	2.14314e-09
DEPDC1	CD3D	0.720224	1.54959e-13
DEPDC1	PDCD1	0.691996	3.18248e-12
DEPDC1	CXCR3	0.717073	2.21107e-13
DEPDC1	CD3G	0.716559	2.34195e-13
DEPDC1	CTLA4	0.669142	2.88937e-11
DEPDC1	CXCR5	0.741475	1.23477e-14
DEPDC1	IL22	0.44062	6.06165e-05
DEPDC1	IL9	0.052559	0.649848
DEPDC1	CCR6	0.489413	6.27451e-06
DEPDC1	IL17A	0.0434099	0.70776
DEPDC1	ICOS	0.600847	7.59571e-09
DEPDC1	CD3E	0.7294	5.35249e-14
DEPDC1	FOXP3	0.639909	3.71735e-10
DEPDC1	CD8A	0.725331	8.62153e-14
DEPDC1	CD4	0.706395	7.12125e-13
DEPDC1	TRDC	0.34716	0.00197941
DEPDC1	FCGR3A	0.409805	0.00021461
DEPDC1	KLK1	-0.0383414	0.740597
DEPDC1	ASCL2	-0.0847934	0.46343
DEPDC1	MAF	0.550439	2.14653e-07
DEPDC1	COL1A1	0.424824	0.000117662
DEPDC1	BCL6	0.0823303	0.476565
DEPDC1	LUM	0.389267	0.00046697
DEPDC1	DCN	0.223423	0.0507926
DEPDC1	GATA3	0.042273	0.715082
DEPDC1	KRT5	0.0245	0.832495
DEPDC1	RORC	-0.184921	0.107386
DEPDC1	LPO	-0.0882284	0.445447
DEPDC1	AQP5	-0.0435267	0.707009
DEPDC1	MUC5B	-0.210468	0.0661689
LHPP	NKG7	0.392329	0.000417177
LHPP	CXCL13	0.171664	0.135486
LHPP	CD3D	0.366137	0.00105739
LHPP	PDCD1	0.329083	0.00347428
LHPP	CXCR3	0.229953	0.0442334
LHPP	CD3G	0.269161	0.0179274
LHPP	CTLA4	0.294314	0.00937217
LHPP	CXCR5	0.343813	0.00220224
LHPP	IL22	0.0961908	0.405298
LHPP	IL9	0.115821	0.315819
LHPP	CCR6	0.359645	0.001316
LHPP	IL17A	0.0788438	0.495493
LHPP	ICOS	0.190101	0.0977253
LHPP	CD3E	0.309171	0.00621964
LHPP	FOXP3	0.298734	0.00831364
LHPP	CD8A	0.263568	0.0205536
LHPP	CD4	0.30733	0.00655129
LHPP	TRDC	0.536983	4.78624e-07
LHPP	FCGR3A	0.250238	0.0281665
LHPP	KLK1	-0.105741	0.36005
LHPP	ASCL2	0.0341445	0.768145
LHPP	MAF	0.453665	3.41792e-05
LHPP	COL1A1	0.521641	1.14571e-06
LHPP	BCL6	0.427035	0.000107441
LHPP	LUM	0.441922	5.73061e-05
LHPP	DCN	0.438115	6.74863e-05
LHPP	GATA3	0.0562677	0.626927
LHPP	KRT5	0.273781	0.0159808
LHPP	RORC	-0.0991543	0.390914
LHPP	LPO	-0.116592	0.312589
LHPP	AQP5	0.183588	0.109989
LHPP	MUC5B	0.0695136	0.54802
CHST1	NKG7	0.351033	0.00174705
CHST1	CXCL13	0.29809	0.00846095
CHST1	CD3D	0.33894	0.00256694
CHST1	PDCD1	0.357941	0.00139275
CHST1	CXCR3	0.311922	0.00575198
CHST1	CD3G	0.368942	0.000960657
CHST1	CTLA4	0.370253	0.000918238
CHST1	CXCR5	0.374522	0.000791684
CHST1	IL22	0.289687	0.0106048
CHST1	IL9	0.0113776	0.921767
CHST1	CCR6	0.224269	0.0498999
CHST1	IL17A	0.189785	0.0982947
CHST1	ICOS	0.381824	0.000611443
CHST1	CD3E	0.372005	0.000864251
CHST1	FOXP3	0.321857	0.00431091
CHST1	CD8A	0.353696	0.00160185
CHST1	CD4	0.394456	0.000385504
CHST1	TRDC	0.308537	0.0063321
CHST1	FCGR3A	0.337421	0.0026912
CHST1	KLK1	-0.117613	0.30834
CHST1	ASCL2	-0.131111	0.25571
CHST1	MAF	0.428083	0.000102889
CHST1	COL1A1	0.281513	0.0131293
CHST1	BCL6	0.303411	0.00730911
CHST1	LUM	0.355161	0.00152665
CHST1	DCN	0.287519	0.011229
CHST1	GATA3	-0.148541	0.197299
CHST1	KRT5	0.20378	0.0754664
CHST1	RORC	-0.132535	0.250538
CHST1	LPO	0.162229	0.158651
CHST1	AQP5	0.0388136	0.737517
CHST1	MUC5B	0.00848216	0.941635
KIF20A	NKG7	0.70177	1.16306e-12
KIF20A	CXCL13	0.698764	1.59183e-12
KIF20A	CD3D	0.723947	1.01189e-13
KIF20A	PDCD1	0.794478	6.52397e-18
KIF20A	CXCR3	0.793226	7.99334e-18
KIF20A	CD3G	0.79014	1.31077e-17
KIF20A	CTLA4	0.758911	1.27934e-15
KIF20A	CXCR5	0.781879	4.73594e-17
KIF20A	IL22	0.558318	1.32008e-07
KIF20A	IL9	0.194451	0.0901492
KIF20A	CCR6	0.604067	6.01444e-09
KIF20A	IL17A	-0.00510148	0.964878
KIF20A	ICOS	0.590555	1.57446e-08
KIF20A	CD3E	0.802933	1.59394e-18
KIF20A	FOXP3	0.771169	2.30989e-16
KIF20A	CD8A	0.78644	2.34667e-17
KIF20A	CD4	0.802241	1.79341e-18
KIF20A	TRDC	0.233345	0.0411124
KIF20A	FCGR3A	0.30723	0.00656969
KIF20A	KLK1	-0.0828075	0.474004
KIF20A	ASCL2	-0.0653239	0.572453
KIF20A	MAF	0.540611	3.86897e-07
KIF20A	COL1A1	0.41998	0.000143276
KIF20A	BCL6	0.0264089	0.819657
KIF20A	LUM	0.32258	0.00421981
KIF20A	DCN	0.114395	0.321857
KIF20A	GATA3	0.117993	0.306769
KIF20A	KRT5	0.212205	0.0639112
KIF20A	RORC	-0.00778719	0.94641
KIF20A	LPO	-0.0537394	0.642516
KIF20A	AQP5	-0.0442871	0.702128
KIF20A	MUC5B	-0.069334	0.549057
TALDO1	NKG7	0.282454	0.0128143
TALDO1	CXCL13	-0.0491607	0.67114
TALDO1	CD3D	0.178578	0.120208
TALDO1	PDCD1	0.0577842	0.617654
TALDO1	CXCR3	-0.0230752	0.842107
TALDO1	CD3G	-0.00139096	0.990421
TALDO1	CTLA4	-0.0188272	0.870896
TALDO1	CXCR5	0.0513259	0.657542
TALDO1	IL22	-0.0117076	0.919505
TALDO1	IL9	-0.220125	0.0543972
TALDO1	CCR6	0.0427007	0.712324
TALDO1	IL17A	-0.127825	0.267921
TALDO1	ICOS	-0.0831695	0.472067
TALDO1	CD3E	0.0234508	0.839571
TALDO1	FOXP3	-0.00746819	0.948602
TALDO1	CD8A	-0.00620853	0.957263
TALDO1	CD4	0.0712749	0.537902
TALDO1	TRDC	0.555978	1.52715e-07
TALDO1	FCGR3A	0.234286	0.0402801
TALDO1	KLK1	-0.0476679	0.680576
TALDO1	ASCL2	0.0902209	0.435197
TALDO1	MAF	0.279913	0.0136801
TALDO1	COL1A1	0.412174	0.00019557
TALDO1	BCL6	0.281867	0.0130102
TALDO1	LUM	0.51831	1.37711e-06
TALDO1	DCN	0.609328	4.08475e-09
TALDO1	GATA3	-0.244173	0.0323491
TALDO1	KRT5	-0.073691	0.524173
TALDO1	RORC	-0.418163	0.00015414
TALDO1	LPO	-0.15114	0.189483
TALDO1	AQP5	0.256099	0.0245673
TALDO1	MUC5B	-0.0208756	0.856991
CACNA1H	NKG7	0.429023	9.89579e-05
CACNA1H	CXCL13	0.0501289	0.665046
CACNA1H	CD3D	0.2522	0.0269149
CACNA1H	PDCD1	0.209392	0.0675986
CACNA1H	CXCR3	0.0925458	0.423408
CACNA1H	CD3G	0.162615	0.157647
CACNA1H	CTLA4	0.185937	0.105436
CACNA1H	CXCR5	0.234091	0.0404512
CACNA1H	IL22	0.0559442	0.628913
CACNA1H	IL9	0.0259406	0.822802
CACNA1H	CCR6	0.177048	0.123469
CACNA1H	IL17A	0.0902755	0.434918
CACNA1H	ICOS	0.112905	0.328241
CACNA1H	CD3E	0.169913	0.13958
CACNA1H	FOXP3	0.231376	0.0429009
CACNA1H	CD8A	0.152865	0.184423
CACNA1H	CD4	0.228277	0.0458461
CACNA1H	TRDC	0.87131	6.8295e-25
CACNA1H	FCGR3A	0.0153077	0.894877
CACNA1H	KLK1	-0.0986457	0.39336
CACNA1H	ASCL2	-0.264884	0.0199078
CACNA1H	MAF	0.622142	1.54424e-09
CACNA1H	COL1A1	0.773279	1.70222e-16
CACNA1H	BCL6	0.743299	9.8245e-15
CACNA1H	LUM	0.548866	2.36181e-07
CACNA1H	DCN	0.812497	2.97476e-19
CACNA1H	GATA3	-0.21921	0.0554336
CACNA1H	KRT5	0.128471	0.265488
CACNA1H	RORC	-0.30341	0.00730927
CACNA1H	LPO	-0.12718	0.270363
CACNA1H	AQP5	-0.364487	0.00111833
CACNA1H	MUC5B	-0.1135	0.325683
PFKFB1	NKG7	0.332846	0.00309873
PFKFB1	CXCL13	-0.0351917	0.761243
PFKFB1	CD3D	0.140479	0.222999
PFKFB1	PDCD1	0.0119594	0.91778
PFKFB1	CXCR3	-0.0587406	0.611836
PFKFB1	CD3G	-0.0199976	0.862946
PFKFB1	CTLA4	0.0212463	0.854479
PFKFB1	CXCR5	0.0551499	0.6338
PFKFB1	IL22	-0.0391538	0.7353
PFKFB1	IL9	-0.0124211	0.914617
PFKFB1	CCR6	-0.00450538	0.96898
PFKFB1	IL17A	-0.00392133	0.972999
PFKFB1	ICOS	0.0019171	0.986798
PFKFB1	CD3E	0.00202391	0.986062
PFKFB1	FOXP3	0.0129793	0.910796
PFKFB1	CD8A	-0.0384062	0.740174
PFKFB1	CD4	0.0560652	0.62817
PFKFB1	TRDC	0.859885	1.33487e-23
PFKFB1	FCGR3A	-0.0418162	0.718031
PFKFB1	KLK1	-0.0980664	0.396159
PFKFB1	ASCL2	-0.16663	0.147505
PFKFB1	MAF	0.4839	8.2521e-06
PFKFB1	COL1A1	0.655993	9.43763e-11
PFKFB1	BCL6	0.738193	1.85436e-14
PFKFB1	LUM	0.5059	2.68663e-06
PFKFB1	DCN	0.834865	3.91745e-21
PFKFB1	GATA3	-0.279276	0.0139051
PFKFB1	KRT5	-0.151052	0.189744
PFKFB1	RORC	-0.384211	0.000561178
PFKFB1	LPO	-0.154447	0.179869
PFKFB1	AQP5	-0.315241	0.00522915
PFKFB1	MUC5B	-0.255261	0.0250566
B4GALT7	NKG7	0.338177	0.00262873
B4GALT7	CXCL13	0.182341	0.112467
B4GALT7	CD3D	0.330872	0.003291
B4GALT7	PDCD1	0.289167	0.0107516
B4GALT7	CXCR3	0.284056	0.0122931
B4GALT7	CD3G	0.240886	0.0348257
B4GALT7	CTLA4	0.252066	0.026999
B4GALT7	CXCR5	0.24924	0.0288214
B4GALT7	IL22	0.125536	0.276654
B4GALT7	IL9	0.205104	0.0735468
B4GALT7	CCR6	0.221278	0.0531141
B4GALT7	IL17A	-0.0742921	0.520785
B4GALT7	ICOS	0.0958339	0.407051
B4GALT7	CD3E	0.295769	0.00901134
B4GALT7	FOXP3	0.325634	0.00385368
B4GALT7	CD8A	0.272341	0.016567
B4GALT7	CD4	0.286666	0.0114837
B4GALT7	TRDC	0.399005	0.000325026
B4GALT7	FCGR3A	0.336829	0.00274107
B4GALT7	KLK1	-0.0379729	0.743003
B4GALT7	ASCL2	0.11034	0.33942
B4GALT7	MAF	0.324851	0.00394478
B4GALT7	COL1A1	0.412621	0.000192152
B4GALT7	BCL6	0.180689	0.115816
B4GALT7	LUM	0.287593	0.0112073
B4GALT7	DCN	0.213694	0.0620268
B4GALT7	GATA3	0.0375025	0.746078
B4GALT7	KRT5	0.217062	0.0579292
B4GALT7	RORC	-0.00488508	0.966367
B4GALT7	LPO	-0.140308	0.223571
B4GALT7	AQP5	0.331915	0.00318813
B4GALT7	MUC5B	0.141122	0.22087
TKTL1	NKG7	0.249115	0.0289043
TKTL1	CXCL13	0.176407	0.124854
TKTL1	CD3D	0.288298	0.0110011
TKTL1	PDCD1	0.197818	0.0846104
TKTL1	CXCR3	0.230441	0.0437726
TKTL1	CD3G	0.24175	0.0341602
TKTL1	CTLA4	0.262665	0.0210067
TKTL1	CXCR5	0.230174	0.044024
TKTL1	IL22	0.277777	0.0144467
TKTL1	IL9	0.0158183	0.891392
TKTL1	CCR6	0.228625	0.0455073
TKTL1	IL17A	0.242886	0.0333007
TKTL1	ICOS	0.218385	0.0563818
TKTL1	CD3E	0.235574	0.0391635
TKTL1	FOXP3	0.242517	0.0335781
TKTL1	CD8A	0.224413	0.0497501
TKTL1	CD4	0.264323	0.0201811
TKTL1	TRDC	0.26764	0.0186115
TKTL1	FCGR3A	0.352239	0.00167988
TKTL1	KLK1	-0.0774717	0.503049
TKTL1	ASCL2	0.0673391	0.560638
TKTL1	MAF	0.269703	0.0176891
TKTL1	COL1A1	0.193013	0.0926013
TKTL1	BCL6	0.161509	0.160531
TKTL1	LUM	0.279071	0.0139782
TKTL1	DCN	0.212408	0.0636519
TKTL1	GATA3	-0.027724	0.810839
TKTL1	KRT5	0.102159	0.376644
TKTL1	RORC	-0.358372	0.00137296
TKTL1	LPO	-0.0876792	0.448296
TKTL1	AQP5	0.0794619	0.492109
TKTL1	MUC5B	-0.194623	0.0898605
ENO1	NKG7	0.308653	0.00631151
ENO1	CXCL13	0.20556	0.072896
ENO1	CD3D	0.334722	0.0029254
ENO1	PDCD1	0.327783	0.00361316
ENO1	CXCR3	0.268228	0.0183445
ENO1	CD3G	0.32451	0.00398504
ENO1	CTLA4	0.342612	0.00228748
ENO1	CXCR5	0.325967	0.00381549
ENO1	IL22	0.212002	0.0641719
ENO1	IL9	-0.0856558	0.458878
ENO1	CCR6	0.303447	0.00730173
ENO1	IL17A	0.19907	0.0826208
ENO1	ICOS	0.296058	0.00894117
ENO1	CD3E	0.325605	0.00385698
ENO1	FOXP3	0.354241	0.00157346
ENO1	CD8A	0.348038	0.0019244
ENO1	CD4	0.382975	0.000586705
ENO1	TRDC	0.309001	0.00624961
ENO1	FCGR3A	0.445824	4.83643e-05
ENO1	KLK1	-0.0315884	0.785067
ENO1	ASCL2	-0.216445	0.0586631
ENO1	MAF	0.493855	5.01415e-06
ENO1	COL1A1	0.422716	0.000128235
ENO1	BCL6	0.3161	0.00510098
ENO1	LUM	0.539537	4.12164e-07
ENO1	DCN	0.344306	0.00216805
ENO1	GATA3	-0.234225	0.0403338
ENO1	KRT5	0.55121	2.04788e-07
ENO1	RORC	-0.231768	0.0425397
ENO1	LPO	-0.238507	0.0367162
ENO1	AQP5	0.163445	0.15551
ENO1	MUC5B	0.278495	0.0141852
COL5A1	NKG7	0.439442	6.37622e-05
COL5A1	CXCL13	0.195981	0.0875979
COL5A1	CD3D	0.353949	0.00158859
COL5A1	PDCD1	0.335854	0.00282505
COL5A1	CXCR3	0.241622	0.034258
COL5A1	CD3G	0.355908	0.00148958
COL5A1	CTLA4	0.345063	0.00211653
COL5A1	CXCR5	0.367004	0.00102659
COL5A1	IL22	0.148216	0.19829
COL5A1	IL9	0.231038	0.0432146
COL5A1	CCR6	0.282044	0.0129507
COL5A1	IL17A	0.220941	0.0534867
COL5A1	ICOS	0.231626	0.0426709
COL5A1	CD3E	0.346646	0.00201223
COL5A1	FOXP3	0.419752	0.000144594
COL5A1	CD8A	0.334423	0.00295246
COL5A1	CD4	0.382844	0.000589484
COL5A1	TRDC	0.763332	6.98293e-16
COL5A1	FCGR3A	0.166842	0.146981
COL5A1	KLK1	-0.180621	0.115956
COL5A1	ASCL2	-0.362768	0.00118521
COL5A1	MAF	0.737588	1.99735e-14
COL5A1	COL1A1	0.876179	1.76299e-25
COL5A1	BCL6	0.716489	2.36041e-13
COL5A1	LUM	0.62623	1.12169e-09
COL5A1	DCN	0.705972	7.45079e-13
COL5A1	GATA3	-0.109634	0.342535
COL5A1	KRT5	0.403239	0.000276677
COL5A1	RORC	-0.117932	0.307019
COL5A1	LPO	-0.219594	0.0549961
COL5A1	AQP5	-0.354079	0.00158185
COL5A1	MUC5B	-0.0231014	0.84193
CLN6	NKG7	0.195483	0.0884222
CLN6	CXCL13	0.252468	0.0267479
CLN6	CD3D	0.315689	0.00516193
CLN6	PDCD1	0.39779	0.000340266
CLN6	CXCR3	0.396698	0.000354515
CLN6	CD3G	0.464374	2.09789e-05
CLN6	CTLA4	0.393041	0.000406309
CLN6	CXCR5	0.35634	0.00146852
CLN6	IL22	0.25225	0.0268839
CLN6	IL9	0.0224226	0.846518
CLN6	CCR6	0.30175	0.00765298
CLN6	IL17A	0.267429	0.018708
CLN6	ICOS	0.336517	0.00276771
CLN6	CD3E	0.413687	0.000184232
CLN6	FOXP3	0.446958	4.60207e-05
CLN6	CD8A	0.462491	2.28865e-05
CLN6	CD4	0.426213	0.000111139
CLN6	TRDC	0.0657169	0.570139
CLN6	FCGR3A	0.363807	0.00114434
CLN6	KLK1	-0.293487	0.00958286
CLN6	ASCL2	-0.239817	0.0356648
CLN6	MAF	0.425322	0.000115285
CLN6	COL1A1	0.325998	0.00381198
CLN6	BCL6	0.135478	0.240078
CLN6	LUM	0.245133	0.0316545
CLN6	DCN	0.0666519	0.564654
CLN6	GATA3	0.0552484	0.633193
CLN6	KRT5	0.635629	5.28274e-10
CLN6	RORC	0.271719	0.016826
CLN6	LPO	-0.0173012	0.881281
CLN6	AQP5	0.0704994	0.542346
CLN6	MUC5B	0.284965	0.0120058
FUT8	NKG7	0.269466	0.017793
FUT8	CXCL13	0.35206	0.00168968
FUT8	CD3D	0.324942	0.0039341
FUT8	PDCD1	0.397849	0.000339505
FUT8	CXCR3	0.443458	5.36189e-05
FUT8	CD3G	0.453427	3.45454e-05
FUT8	CTLA4	0.396359	0.000359049
FUT8	CXCR5	0.381329	0.000622366
FUT8	IL22	0.234792	0.0398387
FUT8	IL9	-0.0538996	0.641523
FUT8	CCR6	0.345264	0.002103
FUT8	IL17A	-0.000804907	0.994457
FUT8	ICOS	0.316338	0.00506584
FUT8	CD3E	0.38763	0.000495751
FUT8	FOXP3	0.382904	0.000588205
FUT8	CD8A	0.444931	5.02879e-05
FUT8	CD4	0.445922	4.81587e-05
FUT8	TRDC	0.122757	0.287513
FUT8	FCGR3A	0.318657	0.00473553
FUT8	KLK1	-0.240531	0.0351024
FUT8	ASCL2	-0.305757	0.00684659
FUT8	MAF	0.36057	0.00127597
FUT8	COL1A1	0.231727	0.0425775
FUT8	BCL6	0.0619009	0.592783
FUT8	LUM	0.269458	0.0177964
FUT8	DCN	0.176103	0.125517
FUT8	GATA3	-0.16907	0.141583
FUT8	KRT5	0.176698	0.124225
FUT8	RORC	0.116877	0.3114
FUT8	LPO	-0.0284435	0.806025
FUT8	AQP5	-0.0171025	0.882635
FUT8	MUC5B	0.231119	0.0431389
NDUFV3	NKG7	0.253409	0.0261674
NDUFV3	CXCL13	-0.0877221	0.448073
NDUFV3	CD3D	0.147077	0.2018
NDUFV3	PDCD1	-0.00656133	0.954837
NDUFV3	CXCR3	-0.0366531	0.751642
NDUFV3	CD3G	-0.0396203	0.732264
NDUFV3	CTLA4	-0.03987	0.730641
NDUFV3	CXCR5	-0.00673183	0.953664
NDUFV3	IL22	0.0674263	0.560129
NDUFV3	IL9	-0.13517	0.241157
NDUFV3	CCR6	-0.0106565	0.926711
NDUFV3	IL17A	-0.100541	0.384289
NDUFV3	ICOS	-0.0929688	0.421282
NDUFV3	CD3E	-0.00845639	0.941812
NDUFV3	FOXP3	-0.0297069	0.797588
NDUFV3	CD8A	-0.022698	0.844656
NDUFV3	CD4	0.0347742	0.763993
NDUFV3	TRDC	0.513719	1.76873e-06
NDUFV3	FCGR3A	0.182984	0.111184
NDUFV3	KLK1	0.319939	0.00456111
NDUFV3	ASCL2	0.104734	0.364671
NDUFV3	MAF	0.212511	0.0635203
NDUFV3	COL1A1	0.285433	0.01186
NDUFV3	BCL6	0.177791	0.121877
NDUFV3	LUM	0.392858	0.000409085
NDUFV3	DCN	0.464722	2.06431e-05
NDUFV3	GATA3	-0.390515	0.000446053
NDUFV3	KRT5	-0.144919	0.208569
NDUFV3	RORC	-0.468641	1.71921e-05
NDUFV3	LPO	-0.398182	0.000335268
NDUFV3	AQP5	0.249923	0.0283717
NDUFV3	MUC5B	-0.0452002	0.696284
STC2	NKG7	0.343543	0.00222116
STC2	CXCL13	0.135788	0.238992
STC2	CD3D	0.195979	0.0876008
STC2	PDCD1	0.128471	0.265491
STC2	CXCR3	0.0774233	0.503317
STC2	CD3G	0.10912	0.344821
STC2	CTLA4	0.171773	0.135235
STC2	CXCR5	0.181035	0.115109
STC2	IL22	0.0555368	0.631417
STC2	IL9	0.0650166	0.574265
STC2	CCR6	0.0563929	0.62616
STC2	IL17A	0.0936912	0.417667
STC2	ICOS	0.224575	0.0495808
STC2	CD3E	0.136494	0.236538
STC2	FOXP3	0.11959	0.300221
STC2	CD8A	0.0880309	0.44647
STC2	CD4	0.182276	0.112597
STC2	TRDC	0.626299	1.11557e-09
STC2	FCGR3A	0.0633048	0.584406
STC2	KLK1	-0.151489	0.188452
STC2	ASCL2	-0.102316	0.375909
STC2	MAF	0.469651	1.63949e-05
STC2	COL1A1	0.539173	4.21077e-07
STC2	BCL6	0.648974	1.73389e-10
STC2	LUM	0.349223	0.00185239
STC2	DCN	0.573293	5.05759e-08
STC2	GATA3	-0.114654	0.320753
STC2	KRT5	0.00391293	0.973057
STC2	RORC	-0.276909	0.0147687
STC2	LPO	-0.238586	0.036652
STC2	AQP5	-0.219228	0.0554129
STC2	MUC5B	-0.113215	0.326907
EXT1	NKG7	0.267134	0.0188438
EXT1	CXCL13	0.275072	0.0154707
EXT1	CD3D	0.299732	0.00808975
EXT1	PDCD1	0.319011	0.00468673
EXT1	CXCR3	0.291114	0.0102104
EXT1	CD3G	0.390736	0.000442444
EXT1	CTLA4	0.430513	9.30081e-05
EXT1	CXCR5	0.36371	0.00114811
EXT1	IL22	0.199133	0.082521
EXT1	IL9	0.10595	0.359099
EXT1	CCR6	0.341506	0.00236865
EXT1	IL17A	0.323263	0.00413533
EXT1	ICOS	0.466023	1.9432e-05
EXT1	CD3E	0.37617	0.00074723
EXT1	FOXP3	0.439658	6.31744e-05
[truncated: 337 more rows]

## Sheet: Fig.5-Hypoxia
gene	immune_cells	cor	p.value
HMOX1	NKG7	0.806065	9.29435e-19
HMOX1	CXCL13	0.630732	7.84565e-10
HMOX1	CD3D	0.763932	6.42608e-16
HMOX1	PDCD1	0.665393	4.07379e-11
HMOX1	CXCR3	0.645881	2.25571e-10
HMOX1	CD3G	0.678414	1.20906e-11
HMOX1	CTLA4	0.725196	8.75752e-14
HMOX1	CXCR5	0.689065	4.2708e-12
HMOX1	IL22	0.466064	1.93946e-05
HMOX1	IL9	0.0460402	0.690922
HMOX1	CCR6	0.520657	1.20993e-06
HMOX1	IL17A	0.203052	0.0765393
HMOX1	ICOS	0.664744	4.32113e-11
HMOX1	CD3E	0.703887	9.30242e-13
HMOX1	FOXP3	0.679235	1.11754e-11
HMOX1	CD8A	0.653718	1.15142e-10
HMOX1	CD4	0.757471	1.55407e-15
HMOX1	TRDC	0.706734	6.86713e-13
HMOX1	FCGR3A	0.497679	4.12365e-06
HMOX1	KLK1	-0.178355	0.120678
HMOX1	ASCL2	-0.189469	0.0988656
HMOX1	MAF	0.840092	1.2969e-21
HMOX1	COL1A1	0.778704	7.64486e-17
HMOX1	BCL6	0.538183	4.46236e-07
HMOX1	LUM	0.692126	3.14092e-12
HMOX1	DCN	0.636783	4.80804e-10
HMOX1	GATA3	-0.19335	0.0920226
HMOX1	KRT5	0.148795	0.196524
HMOX1	RORC	-0.514133	1.72954e-06
HMOX1	LPO	-0.188111	0.101353
HMOX1	AQP5	-0.364672	0.00111134
HMOX1	MUC5B	-0.308867	0.00627335
CXCR4	NKG7	0.742966	1.0245e-14
CXCR4	CXCL13	0.85081	1.18128e-22
CXCR4	CD3D	0.815417	1.74815e-19
CXCR4	PDCD1	0.809776	4.84261e-19
CXCR4	CXCR3	0.831144	8.41006e-21
CXCR4	CD3G	0.862411	7.0799e-24
CXCR4	CTLA4	0.927584	8.44404e-34
CXCR4	CXCR5	0.839701	1.41069e-21
CXCR4	IL22	0.654993	1.0302e-10
CXCR4	IL9	0.173147	0.132091
CXCR4	CCR6	0.645063	2.41715e-10
CXCR4	IL17A	0.354005	0.00158569
CXCR4	ICOS	0.918351	6.41037e-32
CXCR4	CD3E	0.871733	6.08465e-25
CXCR4	FOXP3	0.799977	2.62905e-18
CXCR4	CD8A	0.84562	3.85501e-22
CXCR4	CD4	0.856809	2.84258e-23
CXCR4	TRDC	0.266105	0.0193242
CXCR4	FCGR3A	0.510382	2.11686e-06
CXCR4	KLK1	-0.12595	0.275059
CXCR4	ASCL2	-0.165019	0.151514
CXCR4	MAF	0.728416	6.01112e-14
CXCR4	COL1A1	0.436036	7.37294e-05
CXCR4	BCL6	0.270994	0.0171319
CXCR4	LUM	0.440937	5.9793e-05
CXCR4	DCN	0.199479	0.0819788
CXCR4	GATA3	-0.00601206	0.958614
CXCR4	KRT5	0.326374	0.00376927
CXCR4	RORC	-0.286531	0.0115242
CXCR4	LPO	-0.115702	0.316324
CXCR4	AQP5	-0.255692	0.0248041
CXCR4	MUC5B	-0.26939	0.0178267
PLAC8	NKG7	0.760539	1.02528e-15
PLAC8	CXCL13	0.618095	2.10955e-09
PLAC8	CD3D	0.838254	1.92164e-21
PLAC8	PDCD1	0.791814	1.00332e-17
PLAC8	CXCR3	0.749474	4.46602e-15
PLAC8	CD3G	0.792369	9.17848e-18
PLAC8	CTLA4	0.792997	8.29429e-18
PLAC8	CXCR5	0.734596	2.8753e-14
PLAC8	IL22	0.546486	2.7267e-07
PLAC8	IL9	0.096577	0.403406
PLAC8	CCR6	0.680068	1.03156e-11
PLAC8	IL17A	0.285849	0.0117319
PLAC8	ICOS	0.678106	1.24514e-11
PLAC8	CD3E	0.779704	6.58085e-17
PLAC8	FOXP3	0.718493	1.88479e-13
PLAC8	CD8A	0.750449	3.9352e-15
PLAC8	CD4	0.793003	8.28683e-18
PLAC8	TRDC	0.324294	0.00401064
PLAC8	FCGR3A	0.61469	2.73332e-09
PLAC8	KLK1	0.0393444	0.73406
PLAC8	ASCL2	-0.00519288	0.964249
PLAC8	MAF	0.648398	1.82147e-10
PLAC8	COL1A1	0.382779	0.000590864
PLAC8	BCL6	0.0379288	0.743291
PLAC8	LUM	0.481048	9.49059e-06
PLAC8	DCN	0.247559	0.0299537
PLAC8	GATA3	0.0129313	0.911125
PLAC8	KRT5	0.146507	0.203571
PLAC8	RORC	-0.260578	0.0220875
PLAC8	LPO	-0.218215	0.0565787
PLAC8	AQP5	-0.10915	0.344687
PLAC8	MUC5B	-0.341448	0.00237301
BTG1	NKG7	0.552505	1.89195e-07
BTG1	CXCL13	0.50233	3.24039e-06
BTG1	CD3D	0.585729	2.19682e-08
BTG1	PDCD1	0.516866	1.49047e-06
BTG1	CXCR3	0.535722	5.15084e-07
BTG1	CD3G	0.612903	3.12742e-09
BTG1	CTLA4	0.61718	2.26232e-09
BTG1	CXCR5	0.522545	1.08956e-06
BTG1	IL22	0.476328	1.193e-05
BTG1	IL9	0.024502	0.832482
BTG1	CCR6	0.392393	0.000416188
BTG1	IL17A	0.377213	0.00072029
BTG1	ICOS	0.630156	8.21509e-10
BTG1	CD3E	0.585635	2.21108e-08
BTG1	FOXP3	0.503005	3.12803e-06
BTG1	CD8A	0.629819	8.43918e-10
BTG1	CD4	0.619236	1.93283e-09
BTG1	TRDC	0.410167	0.000211601
BTG1	FCGR3A	0.591308	1.49396e-08
BTG1	KLK1	-0.0984178	0.39446
BTG1	ASCL2	-0.292645	0.00980138
BTG1	MAF	0.740137	1.4585e-14
BTG1	COL1A1	0.47087	1.54777e-05
BTG1	BCL6	0.452836	3.54705e-05
BTG1	LUM	0.61155	3.46146e-09
BTG1	DCN	0.439785	6.28304e-05
BTG1	GATA3	-0.297365	0.0086297
BTG1	KRT5	0.337986	0.00264443
BTG1	RORC	-0.410517	0.000208716
BTG1	LPO	-0.361147	0.00125154
BTG1	AQP5	-0.262128	0.0212805
BTG1	MUC5B	-0.202948	0.0766936
TPST2	NKG7	0.795111	5.8838e-18
TPST2	CXCL13	0.571196	5.80167e-08
TPST2	CD3D	0.738341	1.82092e-14
TPST2	PDCD1	0.615236	2.62265e-09
TPST2	CXCR3	0.655284	1.00429e-10
TPST2	CD3G	0.611667	3.43134e-09
TPST2	CTLA4	0.623425	1.39746e-09
TPST2	CXCR5	0.610881	3.6389e-09
TPST2	IL22	0.464709	2.06556e-05
TPST2	IL9	0.0695736	0.547674
TPST2	CCR6	0.459354	2.64262e-05
TPST2	IL17A	0.0256949	0.824453
TPST2	ICOS	0.473555	1.36248e-05
TPST2	CD3E	0.623495	1.38983e-09
TPST2	FOXP3	0.570851	5.93365e-08
TPST2	CD8A	0.605489	5.42124e-09
TPST2	CD4	0.656873	8.7342e-11
TPST2	TRDC	0.780412	5.91497e-17
TPST2	FCGR3A	0.48494	7.83925e-06
TPST2	KLK1	-0.189348	0.0990852
TPST2	ASCL2	0.00828882	0.942964
TPST2	MAF	0.74619	6.8115e-15
TPST2	COL1A1	0.676535	1.44611e-11
TPST2	BCL6	0.359368	0.00132819
TPST2	LUM	0.634912	5.60013e-10
TPST2	DCN	0.660879	6.12079e-11
TPST2	GATA3	-0.185	0.107233
TPST2	KRT5	-0.0364553	0.752939
TPST2	RORC	-0.528874	7.63305e-07
TPST2	LPO	-0.246908	0.0304024
TPST2	AQP5	-0.240614	0.035038
TPST2	MUC5B	-0.364755	0.00110823
SLC2A3	NKG7	0.463409	2.19378e-05
SLC2A3	CXCL13	0.534416	5.5557e-07
SLC2A3	CD3D	0.466262	1.92165e-05
SLC2A3	PDCD1	0.431615	8.8825e-05
SLC2A3	CXCR3	0.463117	2.22355e-05
SLC2A3	CD3G	0.504443	2.90085e-06
SLC2A3	CTLA4	0.609107	4.15222e-09
SLC2A3	CXCR5	0.487114	7.03793e-06
SLC2A3	IL22	0.410643	0.000207692
SLC2A3	IL9	0.122876	0.287038
SLC2A3	CCR6	0.334462	0.00294894
SLC2A3	IL17A	0.358157	0.00138282
SLC2A3	ICOS	0.737623	1.98867e-14
SLC2A3	CD3E	0.518989	1.32664e-06
SLC2A3	FOXP3	0.482819	8.7023e-06
SLC2A3	CD8A	0.50283	3.15689e-06
SLC2A3	CD4	0.531108	6.71999e-07
SLC2A3	TRDC	0.304543	0.00708256
SLC2A3	FCGR3A	0.327331	0.00366258
SLC2A3	KLK1	-0.143023	0.214649
SLC2A3	ASCL2	-0.262437	0.0211226
SLC2A3	MAF	0.58231	2.77265e-08
SLC2A3	COL1A1	0.427514	0.000105335
SLC2A3	BCL6	0.502959	3.13558e-06
SLC2A3	LUM	0.363092	0.0011723
SLC2A3	DCN	0.272489	0.016506
SLC2A3	GATA3	-0.172967	0.132501
SLC2A3	KRT5	0.290993	0.0102432
SLC2A3	RORC	-0.31962	0.004604
SLC2A3	LPO	-0.177926	0.121589
SLC2A3	AQP5	-0.304782	0.00703568
SLC2A3	MUC5B	-0.20027	0.0807493
ETS1	NKG7	0.856266	3.24224e-23
ETS1	CXCL13	0.818854	9.23689e-20
ETS1	CD3D	0.884337	1.59578e-26
ETS1	PDCD1	0.875866	1.92664e-25
ETS1	CXCR3	0.880261	5.41732e-26
ETS1	CD3G	0.938445	2.32604e-36
ETS1	CTLA4	0.935649	1.169e-35
ETS1	CXCR5	0.925094	2.86552e-33
ETS1	IL22	0.626196	1.12466e-09
ETS1	IL9	0.203019	0.0765879
ETS1	CCR6	0.720655	1.47553e-13
ETS1	IL17A	0.311337	0.00584877
ETS1	ICOS	0.830745	9.11746e-21
ETS1	CD3E	0.92607	1.78422e-33
ETS1	FOXP3	0.877157	1.33384e-25
ETS1	CD8A	0.913397	5.32505e-31
ETS1	CD4	0.922913	8.07602e-33
ETS1	TRDC	0.52787	8.08024e-07
ETS1	FCGR3A	0.536045	5.05486e-07
ETS1	KLK1	-0.183965	0.109248
ETS1	ASCL2	-0.200975	0.0796653
ETS1	MAF	0.86822	1.56839e-24
ETS1	COL1A1	0.68596	5.81061e-12
ETS1	BCL6	0.36432	0.00112466
ETS1	LUM	0.579477	3.35551e-08
ETS1	DCN	0.425831	0.000112902
ETS1	GATA3	0.0141769	0.902604
ETS1	KRT5	0.309964	0.00608156
ETS1	RORC	-0.228245	0.0458776
ETS1	LPO	-0.110727	0.337718
ETS1	AQP5	-0.332728	0.00310993
ETS1	MUC5B	-0.254087	0.0257563
ISG20	NKG7	0.489	6.40563e-06
ISG20	CXCL13	0.465106	2.02789e-05
ISG20	CD3D	0.550468	2.14268e-07
ISG20	PDCD1	0.45023	3.98344e-05
ISG20	CXCR3	0.5333	5.92544e-07
ISG20	CD3G	0.435158	7.65245e-05
ISG20	CTLA4	0.525142	9.42374e-07
ISG20	CXCR5	0.393871	0.000393988
ISG20	IL22	0.384028	0.000564896
ISG20	IL9	-0.00626725	0.956859
ISG20	CCR6	0.336682	0.0027536
ISG20	IL17A	0.11233	0.330724
ISG20	ICOS	0.559202	1.24906e-07
ISG20	CD3E	0.466406	1.90884e-05
ISG20	FOXP3	0.381306	0.000622858
ISG20	CD8A	0.46161	2.38332e-05
ISG20	CD4	0.452716	3.56625e-05
ISG20	TRDC	0.164839	0.151966
ISG20	FCGR3A	0.482578	8.80608e-06
ISG20	KLK1	-0.0545196	0.637689
ISG20	ASCL2	0.245264	0.0315601
ISG20	MAF	0.306073	0.00678636
ISG20	COL1A1	0.105777	0.359889
ISG20	BCL6	-0.0405174	0.726438
ISG20	LUM	0.183305	0.110547
ISG20	DCN	0.018294	0.874522
ISG20	GATA3	-0.0649512	0.574651
ISG20	KRT5	-0.00568704	0.960849
ISG20	RORC	-0.388791	0.00047518
ISG20	LPO	-0.0994025	0.389723
ISG20	AQP5	0.126068	0.274609
ISG20	MUC5B	-0.203392	0.0760362
PIM1	NKG7	0.719588	1.66559e-13
PIM1	CXCL13	0.610014	3.88156e-09
PIM1	CD3D	0.700711	1.29953e-12
PIM1	PDCD1	0.63034	8.0951e-10
PIM1	CXCR3	0.625232	1.21324e-09
PIM1	CD3G	0.683865	7.13693e-12
PIM1	CTLA4	0.766552	4.4555e-16
PIM1	CXCR5	0.675576	1.58378e-11
PIM1	IL22	0.527868	8.08114e-07
PIM1	IL9	0.138012	0.231315
PIM1	CCR6	0.524546	9.74379e-07
PIM1	IL17A	0.394053	0.000391335
PIM1	ICOS	0.754299	2.37342e-15
PIM1	CD3E	0.69691	1.92805e-12
PIM1	FOXP3	0.708559	5.64197e-13
PIM1	CD8A	0.674708	1.71918e-11
PIM1	CD4	0.736302	2.33732e-14
PIM1	TRDC	0.651707	1.37079e-10
PIM1	FCGR3A	0.437927	6.80304e-05
PIM1	KLK1	-0.14848	0.197483
PIM1	ASCL2	-0.258823	0.0230328
PIM1	MAF	0.901846	4.70043e-29
PIM1	COL1A1	0.735423	2.60125e-14
PIM1	BCL6	0.670405	2.57072e-11
PIM1	LUM	0.609299	4.09341e-09
PIM1	DCN	0.562626	1.00659e-07
PIM1	GATA3	-0.0793958	0.49247
PIM1	KRT5	0.364744	0.00110863
PIM1	RORC	-0.348308	0.0019078
PIM1	LPO	-0.22802	0.0460979
PIM1	AQP5	-0.426846	0.000108282
PIM1	MUC5B	-0.330016	0.0033776
BCL2	NKG7	0.744615	8.3206e-15
BCL2	CXCL13	0.479646	1.01619e-05
BCL2	CD3D	0.710063	4.79337e-13
BCL2	PDCD1	0.605919	5.25277e-09
BCL2	CXCR3	0.570264	6.16448e-08
BCL2	CD3G	0.664724	4.32899e-11
BCL2	CTLA4	0.675715	1.5631e-11
BCL2	CXCR5	0.658489	7.57213e-11
BCL2	IL22	0.474737	1.28767e-05
BCL2	IL9	0.0688912	0.551618
BCL2	CCR6	0.573887	4.86397e-08
BCL2	IL17A	0.328136	0.00357495
BCL2	ICOS	0.553435	1.78691e-07
BCL2	CD3E	0.64485	2.46074e-10
BCL2	FOXP3	0.657643	8.16118e-11
BCL2	CD8A	0.660082	6.57233e-11
BCL2	CD4	0.684362	6.79849e-12
BCL2	TRDC	0.806322	8.88751e-19
BCL2	FCGR3A	0.514398	1.70488e-06
BCL2	KLK1	-0.155551	0.176738
BCL2	ASCL2	-0.250696	0.0278701
BCL2	MAF	0.902094	4.29486e-29
BCL2	COL1A1	0.797205	4.17158e-18
BCL2	BCL6	0.63433	5.87122e-10
BCL2	LUM	0.74889	4.81661e-15
BCL2	DCN	0.74816	5.29199e-15
BCL2	GATA3	-0.142581	0.216085
BCL2	KRT5	0.310661	0.00596231
BCL2	RORC	-0.393191	0.000404062
BCL2	LPO	-0.254566	0.0254686
BCL2	AQP5	-0.390587	0.000444867
BCL2	MUC5B	-0.298073	0.00846505
ENO2	NKG7	0.648175	1.85641e-10
ENO2	CXCL13	0.57629	4.15013e-08
ENO2	CD3D	0.638815	4.06904e-10
ENO2	PDCD1	0.539048	4.24177e-07
ENO2	CXCR3	0.549994	2.20545e-07
ENO2	CD3G	0.621048	1.68075e-09
ENO2	CTLA4	0.655134	1.01757e-10
ENO2	CXCR5	0.605488	5.42149e-09
ENO2	IL22	0.470771	1.55503e-05
ENO2	IL9	0.307099	0.00659393
ENO2	CCR6	0.420981	0.000137591
ENO2	IL17A	0.253626	0.026035
ENO2	ICOS	0.563523	9.50889e-08
ENO2	CD3E	0.647051	2.04276e-10
ENO2	FOXP3	0.681025	9.4058e-12
ENO2	CD8A	0.607315	4.74032e-09
ENO2	CD4	0.625023	1.23329e-09
ENO2	TRDC	0.668888	2.95788e-11
ENO2	FCGR3A	0.41956	0.000145721
ENO2	KLK1	-0.221122	0.0532854
ENO2	ASCL2	-0.190264	0.0974328
ENO2	MAF	0.826738	2.02897e-20
ENO2	COL1A1	0.807732	6.94667e-19
ENO2	BCL6	0.61615	2.44693e-09
ENO2	LUM	0.598586	8.93445e-09
ENO2	DCN	0.556346	1.4927e-07
ENO2	GATA3	0.0203123	0.860811
ENO2	KRT5	0.367725	0.00100159
ENO2	RORC	-0.309273	0.0062018
ENO2	LPO	-0.231363	0.0429129
ENO2	AQP5	-0.356626	0.0014547
ENO2	MUC5B	-0.28062	0.0134344
PNRC1	NKG7	0.39083	0.000440902
PNRC1	CXCL13	0.390648	0.000443866
PNRC1	CD3D	0.410877	0.000205793
PNRC1	PDCD1	0.377377	0.000716134
PNRC1	CXCR3	0.396348	0.000359193
PNRC1	CD3G	0.472945	1.40268e-05
PNRC1	CTLA4	0.49737	4.18961e-06
PNRC1	CXCR5	0.392339	0.000417013
PNRC1	IL22	0.408106	0.000229306
PNRC1	IL9	0.0531718	0.646037
PNRC1	CCR6	0.233048	0.0413784
PNRC1	IL17A	0.438931	6.51731e-05
PNRC1	ICOS	0.553321	1.79947e-07
PNRC1	CD3E	0.461657	2.37821e-05
PNRC1	FOXP3	0.415394	0.000172169
PNRC1	CD8A	0.495202	4.68164e-06
PNRC1	CD4	0.508226	2.37499e-06
PNRC1	TRDC	0.327497	0.00364439
PNRC1	FCGR3A	0.480377	9.80672e-06
PNRC1	KLK1	-0.170496	0.138206
PNRC1	ASCL2	-0.355352	0.00151713
PNRC1	MAF	0.641819	3.17239e-10
PNRC1	COL1A1	0.425928	0.00011245
PNRC1	BCL6	0.55437	1.68683e-07
PNRC1	LUM	0.44903	4.20087e-05
PNRC1	DCN	0.348755	0.00188051
PNRC1	GATA3	-0.260698	0.0220239
PNRC1	KRT5	0.379769	0.00065794
PNRC1	RORC	-0.192936	0.0927336
PNRC1	LPO	-0.270147	0.0174958
PNRC1	AQP5	-0.316943	0.0049777
PNRC1	MUC5B	-0.148329	0.197945
PDK1	NKG7	0.39735	0.000345941
PDK1	CXCL13	0.567713	7.27138e-08
PDK1	CD3D	0.518796	1.34076e-06
PDK1	PDCD1	0.485919	7.46833e-06
PDK1	CXCR3	0.606237	5.13152e-09
PDK1	CD3G	0.572099	5.46945e-08
PDK1	CTLA4	0.544762	3.02359e-07
PDK1	CXCR5	0.466458	1.90423e-05
PDK1	IL22	0.420605	0.000139704
PDK1	IL9	0.0290397	0.80204
PDK1	CCR6	0.370985	0.000895329
PDK1	IL17A	0.0456328	0.69352
PDK1	ICOS	0.454619	3.27469e-05
PDK1	CD3E	0.524671	9.67573e-07
PDK1	FOXP3	0.48735	6.95569e-06
PDK1	CD8A	0.5537	1.758e-07
PDK1	CD4	0.539188	4.20694e-07
PDK1	TRDC	0.0998031	0.387806
PDK1	FCGR3A	0.467144	1.84416e-05
PDK1	KLK1	-0.280916	0.0133324
PDK1	ASCL2	0.0523552	0.651117
PDK1	MAF	0.370577	0.000908031
PDK1	COL1A1	0.156603	0.173792
PDK1	BCL6	-0.0861837	0.456104
PDK1	LUM	0.247927	0.0297028
PDK1	DCN	0.0745684	0.519231
PDK1	GATA3	0.129465	0.261777
PDK1	KRT5	0.0605463	0.600917
PDK1	RORC	-0.133979	0.245368
PDK1	LPO	-0.0717626	0.535116
PDK1	AQP5	-0.162621	0.157634
PDK1	MUC5B	-0.245473	0.0314108
PGF	NKG7	0.722662	1.17324e-13
PGF	CXCL13	0.412545	0.000192733
PGF	CD3D	0.637346	4.59129e-10
PGF	PDCD1	0.470732	1.5579e-05
PGF	CXCR3	0.44046	6.10349e-05
PGF	CD3G	0.499925	3.67219e-06
PGF	CTLA4	0.515923	1.5692e-06
PGF	CXCR5	0.523908	1.00983e-06
PGF	IL22	0.440151	6.18507e-05
PGF	IL9	0.0868334	0.452703
PGF	CCR6	0.410955	0.000205163
PGF	IL17A	0.0534564	0.64427
PGF	ICOS	0.363601	0.00115237
PGF	CD3E	0.532985	6.03388e-07
PGF	FOXP3	0.508147	2.38499e-06
PGF	CD8A	0.501243	3.42934e-06
PGF	CD4	0.545403	2.90979e-07
PGF	TRDC	0.822867	4.31041e-20
PGF	FCGR3A	0.425952	0.000112342
PGF	KLK1	-0.0492616	0.670503
PGF	ASCL2	-0.0739037	0.522973
PGF	MAF	0.723968	1.00943e-13
PGF	COL1A1	0.782167	4.53287e-17
PGF	BCL6	0.555572	1.5661e-07
PGF	LUM	0.742637	1.06766e-14
PGF	DCN	0.757841	1.47851e-15
PGF	GATA3	-0.233727	0.0407729
PGF	KRT5	0.124264	0.281588
PGF	RORC	-0.464384	2.09699e-05
PGF	LPO	-0.259525	0.0226507
PGF	AQP5	-0.114887	0.319765
PGF	MUC5B	-0.230498	0.0437195
TGM2	NKG7	0.672097	2.19621e-11
TGM2	CXCL13	0.675096	1.65729e-11
TGM2	CD3D	0.692601	2.99354e-12
TGM2	PDCD1	0.754971	2.17099e-15
TGM2	CXCR3	0.718697	1.842e-13
TGM2	CD3G	0.752299	3.08993e-15
TGM2	CTLA4	0.783316	3.80277e-17
TGM2	CXCR5	0.753815	2.53069e-15
TGM2	IL22	0.537486	4.648e-07
TGM2	IL9	0.118279	0.305589
TGM2	CCR6	0.60027	7.91775e-09
TGM2	IL17A	0.183937	0.109302
TGM2	ICOS	0.700054	1.39196e-12
TGM2	CD3E	0.760306	1.05844e-15
TGM2	FOXP3	0.755306	2.07626e-15
TGM2	CD8A	0.744986	7.93878e-15
TGM2	CD4	0.788009	1.83567e-17
TGM2	TRDC	0.288823	0.0108497
TGM2	FCGR3A	0.435314	7.60191e-05
TGM2	KLK1	-0.103971	0.368194
TGM2	ASCL2	-0.208866	0.0683075
TGM2	MAF	0.66847	3.07404e-11
TGM2	COL1A1	0.483101	8.58278e-06
TGM2	BCL6	0.259519	0.0226537
TGM2	LUM	0.36973	0.000934948
TGM2	DCN	0.22112	0.0532879
TGM2	GATA3	0.021802	0.850716
TGM2	KRT5	0.394178	0.000389508
TGM2	RORC	-0.139858	0.225072
TGM2	LPO	-0.0584628	0.613523
TGM2	AQP5	-0.285976	0.011693
TGM2	MUC5B	-0.0175396	0.879657
CDKN1B	NKG7	0.654566	1.06938e-10
CDKN1B	CXCL13	0.523184	1.05145e-06
CDKN1B	CD3D	0.679808	1.05775e-11
CDKN1B	PDCD1	0.641481	3.26282e-10
CDKN1B	CXCR3	0.617246	2.25095e-09
CDKN1B	CD3G	0.722453	1.20165e-13
CDKN1B	CTLA4	0.677109	1.36932e-11
CDKN1B	CXCR5	0.691784	3.25114e-12
CDKN1B	IL22	0.461371	2.40957e-05
CDKN1B	IL9	0.0585173	0.613192
CDKN1B	CCR6	0.551603	1.99937e-07
CDKN1B	IL17A	0.350412	0.00178256
CDKN1B	ICOS	0.541383	3.69641e-07
CDKN1B	CD3E	0.677888	1.27141e-11
CDKN1B	FOXP3	0.686446	5.53867e-12
CDKN1B	CD8A	0.714192	3.04734e-13
CDKN1B	CD4	0.700101	1.38509e-12
CDKN1B	TRDC	0.596795	1.01514e-08
CDKN1B	FCGR3A	0.593828	1.25218e-08
CDKN1B	KLK1	-0.236826	0.0381028
CDKN1B	ASCL2	-0.253216	0.0262854
CDKN1B	MAF	0.850712	1.20842e-22
CDKN1B	COL1A1	0.687332	5.07398e-12
CDKN1B	BCL6	0.483533	8.40235e-06
CDKN1B	LUM	0.651084	1.44653e-10
CDKN1B	DCN	0.554758	1.64691e-07
CDKN1B	GATA3	-0.0338309	0.770216
CDKN1B	KRT5	0.457782	2.8386e-05
CDKN1B	RORC	-0.167533	0.145291
CDKN1B	LPO	-0.23252	0.0418545
CDKN1B	AQP5	-0.330276	0.00335107
CDKN1B	MUC5B	-0.129262	0.262532
NR3C1	NKG7	0.615067	2.65648e-09
NR3C1	CXCL13	0.465763	1.96689e-05
NR3C1	CD3D	0.605085	5.5837e-09
NR3C1	PDCD1	0.565987	8.1248e-08
NR3C1	CXCR3	0.547506	2.56411e-07
NR3C1	CD3G	0.652477	1.28244e-10
NR3C1	CTLA4	0.67311	1.99783e-11
NR3C1	CXCR5	0.611142	3.5686e-09
NR3C1	IL22	0.403387	0.000275113
NR3C1	IL9	0.120733	0.295592
NR3C1	CCR6	0.547587	2.55163e-07
NR3C1	IL17A	0.411377	0.000201792
NR3C1	ICOS	0.646781	2.09014e-10
NR3C1	CD3E	0.605635	5.36325e-09
NR3C1	FOXP3	0.612883	3.13223e-09
NR3C1	CD8A	0.644571	2.51941e-10
NR3C1	CD4	0.657444	8.30593e-11
NR3C1	TRDC	0.63921	3.93866e-10
NR3C1	FCGR3A	0.453465	3.4487e-05
NR3C1	KLK1	-0.1892	0.0993548
NR3C1	ASCL2	-0.36661	0.00104048
NR3C1	MAF	0.881406	3.86048e-26
NR3C1	COL1A1	0.693163	2.82785e-12
NR3C1	BCL6	0.658117	7.82592e-11
NR3C1	LUM	0.654417	1.08332e-10
NR3C1	DCN	0.594114	1.22724e-08
NR3C1	GATA3	-0.136039	0.238118
NR3C1	KRT5	0.403741	0.000271401
NR3C1	RORC	-0.227941	0.0461755
NR3C1	LPO	-0.282054	0.0129474
NR3C1	AQP5	-0.47725	1.14117e-05
NR3C1	MUC5B	-0.240201	0.0353616
IL6	NKG7	0.0536201	0.643255
IL6	CXCL13	0.206998	0.0708698
IL6	CD3D	0.103407	0.37081
IL6	PDCD1	0.0706292	0.541601
IL6	CXCR3	0.141386	0.219997
IL6	CD3G	0.126463	0.273093
IL6	CTLA4	0.308193	0.00639393
IL6	CXCR5	0.0886144	0.443451
IL6	IL22	0.152348	0.18593
IL6	IL9	0.000892565	0.993853
IL6	CCR6	0.17488	0.128206
IL6	IL17A	0.363691	0.00114887
IL6	ICOS	0.567548	7.34939e-08
IL6	CD3E	0.13067	0.257325
IL6	FOXP3	0.110002	0.340911
IL6	CD8A	0.141421	0.219882
IL6	CD4	0.156267	0.174729
IL6	TRDC	-0.0114261	0.921434
IL6	FCGR3A	0.104136	0.36743
IL6	KLK1	-0.0206455	0.858551
IL6	ASCL2	-0.0820857	0.47788
IL6	MAF	0.233964	0.0405632
IL6	COL1A1	0.00789612	0.945661
IL6	BCL6	0.329661	0.00341408
IL6	LUM	0.0072215	0.950298
IL6	DCN	-0.0560899	0.628018
IL6	GATA3	-0.1565	0.174079
IL6	KRT5	0.25613	0.0245495
IL6	RORC	-0.214358	0.061201
IL6	LPO	-0.153456	0.182711
IL6	AQP5	-0.203706	0.0755746
IL6	MUC5B	-0.139786	0.225315
NFIL3	NKG7	0.364878	0.00110362
NFIL3	CXCL13	0.224382	0.0497821
NFIL3	CD3D	0.267959	0.0184663
NFIL3	PDCD1	0.221188	0.0532132
NFIL3	CXCR3	0.181854	0.113445
NFIL3	CD3G	0.263139	0.0207677
NFIL3	CTLA4	0.346693	0.00200926
NFIL3	CXCR5	0.261331	0.0216924
NFIL3	IL22	0.175667	0.126471
NFIL3	IL9	-0.0579258	0.616791
NFIL3	CCR6	0.179156	0.118992
NFIL3	IL17A	0.43022	9.41526e-05
NFIL3	ICOS	0.453573	3.43208e-05
NFIL3	CD3E	0.253482	0.026123
NFIL3	FOXP3	0.252891	0.0264856
NFIL3	CD8A	0.254642	0.0254237
NFIL3	CD4	0.328477	0.00353846
NFIL3	TRDC	0.575137	4.4793e-08
NFIL3	FCGR3A	0.228615	0.0455166
NFIL3	KLK1	-0.153436	0.18277
NFIL3	ASCL2	-0.404366	0.00026497
NFIL3	MAF	0.657058	8.59327e-11
NFIL3	COL1A1	0.556213	1.50501e-07
NFIL3	BCL6	0.810979	3.9082e-19
NFIL3	LUM	0.51549	1.60664e-06
NFIL3	DCN	0.613852	2.91183e-09
NFIL3	GATA3	-0.363107	0.00117173
NFIL3	KRT5	0.210275	0.0664232
NFIL3	RORC	-0.366396	0.00104811
NFIL3	LPO	-0.223016	0.0512261
NFIL3	AQP5	-0.395537	0.000370259
NFIL3	MUC5B	-0.234888	0.039755
TGFBI	NKG7	0.644976	2.43481e-10
TGFBI	CXCL13	0.242856	0.0333229
TGFBI	CD3D	0.536193	5.01167e-07
TGFBI	PDCD1	0.36546	0.00108202
TGFBI	CXCR3	0.300516	0.00791746
TGFBI	CD3G	0.381554	0.000617373
TGFBI	CTLA4	0.403934	0.000269406
TGFBI	CXCR5	0.417819	0.000156282
TGFBI	IL22	0.273408	0.0161311
TGFBI	IL9	-0.0112877	0.922383
TGFBI	CCR6	0.375188	0.000773454
TGFBI	IL17A	0.132714	0.249892
TGFBI	ICOS	0.256559	0.0243023
TGFBI	CD3E	0.38312	0.000583671
TGFBI	FOXP3	0.393531	0.000399
TGFBI	CD8A	0.358368	0.00137315
TGFBI	CD4	0.458057	2.80339e-05
TGFBI	TRDC	0.904269	1.92618e-29
TGFBI	FCGR3A	0.365721	0.00107245
TGFBI	KLK1	-0.13214	0.251965
TGFBI	ASCL2	-0.226615	0.0474932
TGFBI	MAF	0.774152	1.49872e-16
TGFBI	COL1A1	0.83165	7.58865e-21
TGFBI	BCL6	0.666946	3.53561e-11
TGFBI	LUM	0.825546	2.56402e-20
TGFBI	DCN	0.927736	7.82384e-34
TGFBI	GATA3	-0.212813	0.0631363
TGFBI	KRT5	0.0725249	0.530777
TGFBI	RORC	-0.463998	2.13482e-05
TGFBI	LPO	-0.303137	0.00736482
TGFBI	AQP5	-0.346995	0.0019899
TGFBI	MUC5B	-0.281503	0.0131328
SRPX	NKG7	0.569374	6.5314e-08
SRPX	CXCL13	0.264178	0.0202519
SRPX	CD3D	0.528174	7.94209e-07
SRPX	PDCD1	0.377833	0.000704692
SRPX	CXCR3	0.361315	0.00124452
SRPX	CD3G	0.459928	2.57422e-05
SRPX	CTLA4	0.408383	0.000226853
SRPX	CXCR5	0.385574	0.00053421
SRPX	IL22	0.515564	1.60018e-06
SRPX	IL9	-0.00371382	0.974428
SRPX	CCR6	0.319681	0.00459576
SRPX	IL17A	0.0941532	0.415365
SRPX	ICOS	0.247314	0.0301219
SRPX	CD3E	0.435921	7.40902e-05
SRPX	FOXP3	0.420841	0.000138372
SRPX	CD8A	0.478517	1.07339e-05
SRPX	CD4	0.50212	3.27616e-06
SRPX	TRDC	0.638681	4.11429e-10
SRPX	FCGR3A	0.450057	4.01414e-05
SRPX	KLK1	-0.14517	0.207774
SRPX	ASCL2	-0.246445	0.0307249
SRPX	MAF	0.646621	2.1187e-10
SRPX	COL1A1	0.610951	3.61978e-09
SRPX	BCL6	0.442636	5.55624e-05
SRPX	LUM	0.802262	1.78708e-18
SRPX	DCN	0.758958	1.27135e-15
SRPX	GATA3	-0.242225	0.0337981
SRPX	KRT5	0.297325	0.00863918
SRPX	RORC	-0.358724	0.001357
SRPX	LPO	-0.198375	0.0837212
SRPX	AQP5	-0.181319	0.11453
SRPX	MUC5B	-0.140804	0.221922
TNFAIP3	NKG7	0.207323	0.0704191
TNFAIP3	CXCL13	0.35522	0.00152372
TNFAIP3	CD3D	0.282834	0.0126889
TNFAIP3	PDCD1	0.293613	0.00955041
TNFAIP3	CXCR3	0.337535	0.00268173
TNFAIP3	CD3G	0.402025	0.000289816
TNFAIP3	CTLA4	0.516928	1.48539e-06
TNFAIP3	CXCR5	0.310776	0.0059429
TNFAIP3	IL22	0.369457	0.000943777
TNFAIP3	IL9	0.0435096	0.707119
TNFAIP3	CCR6	0.326809	0.0037204
TNFAIP3	IL17A	0.476981	1.15606e-05
TNFAIP3	ICOS	0.713008	3.47272e-13
TNFAIP3	CD3E	0.389154	0.000468904
TNFAIP3	FOXP3	0.392791	0.000410105
TNFAIP3	CD8A	0.403706	0.000271771
TNFAIP3	CD4	0.420314	0.000141352
TNFAIP3	TRDC	0.0159486	0.890503
TNFAIP3	FCGR3A	0.251561	0.0273173
TNFAIP3	KLK1	-0.0956354	0.408027
TNFAIP3	ASCL2	-0.297599	0.00857482
TNFAIP3	MAF	0.437831	6.83096e-05
TNFAIP3	COL1A1	0.177595	0.122295
TNFAIP3	BCL6	0.421533	0.000134552
TNFAIP3	LUM	0.143105	0.214382
TNFAIP3	DCN	0.00309013	0.978721
TNFAIP3	GATA3	-0.0688282	0.551982
TNFAIP3	KRT5	0.430709	9.225e-05
TNFAIP3	RORC	-0.0513725	0.657251
TNFAIP3	LPO	-0.119208	0.301781
TNFAIP3	AQP5	-0.306221	0.00675833
TNFAIP3	MUC5B	-0.102606	0.374549
AMPD3	NKG7	0.564109	9.16059e-08
AMPD3	CXCL13	0.699298	1.50602e-12
AMPD3	CD3D	0.69069	3.62971e-12
AMPD3	PDCD1	0.701532	1.19241e-12
AMPD3	CXCR3	0.728012	6.30347e-14
AMPD3	CD3G	0.819321	8.46039e-20
AMPD3	CTLA4	0.824662	3.04614e-20
AMPD3	CXCR5	0.756773	1.70666e-15
AMPD3	IL22	0.568816	6.77177e-08
AMPD3	IL9	0.267154	0.0188347
AMPD3	CCR6	0.642901	2.89826e-10
AMPD3	IL17A	0.416119	0.00016727
AMPD3	ICOS	0.740564	1.38321e-14
AMPD3	CD3E	0.797045	4.28298e-18
AMPD3	FOXP3	0.814819	1.95094e-19
AMPD3	CD8A	0.799691	2.75823e-18
AMPD3	CD4	0.765435	5.21174e-16
AMPD3	TRDC	0.15961	0.165572
AMPD3	FCGR3A	0.471942	1.47119e-05
AMPD3	KLK1	-0.141024	0.221191
AMPD3	ASCL2	-0.250594	0.0279358
AMPD3	MAF	0.690731	3.61478e-12
AMPD3	COL1A1	0.465938	1.95094e-05
AMPD3	BCL6	0.230517	0.0437011
AMPD3	LUM	0.381518	0.000618175
AMPD3	DCN	0.100879	0.382687
AMPD3	GATA3	0.130199	0.259059
AMPD3	KRT5	0.56774	7.2589e-08
AMPD3	RORC	-0.0145588	0.899993
AMPD3	LPO	-0.0719797	0.533878
AMPD3	AQP5	-0.299741	0.00808761
AMPD3	MUC5B	-0.140827	0.221845
TGFB3	NKG7	0.527055	8.46127e-07
TGFB3	CXCL13	0.355194	0.001525
TGFB3	CD3D	0.538448	4.39359e-07
TGFB3	PDCD1	0.445137	4.98391e-05
TGFB3	CXCR3	0.419734	0.0001447
TGFB3	CD3G	0.547301	2.59606e-07
TGFB3	CTLA4	0.574605	4.63933e-08
TGFB3	CXCR5	0.47808	1.09632e-05
TGFB3	IL22	0.40211	0.000288874
TGFB3	IL9	0.133522	0.246997
TGFB3	CCR6	0.4468	4.63411e-05
TGFB3	IL17A	0.380373	0.000643945
TGFB3	ICOS	0.537202	4.72557e-07
TGFB3	CD3E	0.530155	7.09607e-07
TGFB3	FOXP3	0.570065	6.24488e-08
TGFB3	CD8A	0.537664	4.59985e-07
TGFB3	CD4	0.598044	9.2871e-09
TGFB3	TRDC	0.579511	3.34787e-08
TGFB3	FCGR3A	0.469586	1.64453e-05
TGFB3	KLK1	-0.163342	0.155774
TGFB3	ASCL2	-0.400593	0.000306044
TGFB3	MAF	0.837828	2.10384e-21
TGFB3	COL1A1	0.754537	2.29973e-15
TGFB3	BCL6	0.636323	4.99226e-10
TGFB3	LUM	0.727493	6.69941e-14
TGFB3	DCN	0.598025	9.29994e-09
TGFB3	GATA3	-0.184132	0.108921
TGFB3	KRT5	0.48587	7.48641e-06
TGFB3	RORC	-0.226256	0.0478552
TGFB3	LPO	-0.306271	0.00674886
TGFB3	AQP5	-0.310188	0.00604308
TGFB3	MUC5B	-0.149341	0.19487
DCN	NKG7	0.51556	1.60055e-06
DCN	CXCL13	0.115591	0.316789
DCN	CD3D	0.386343	0.00051952
DCN	PDCD1	0.22284	0.0514155
DCN	CXCR3	0.153442	0.182751
DCN	CD3G	0.243117	0.0331279
DCN	CTLA4	0.24001	0.0355122
DCN	CXCR5	0.260447	0.0221569
DCN	IL22	0.204172	0.0748944
DCN	IL9	-0.104226	0.367016
DCN	CCR6	0.218842	0.0558539
DCN	IL17A	0.109862	0.34153
DCN	ICOS	0.121993	0.290543
DCN	CD3E	0.222066	0.0522506
DCN	FOXP3	0.221485	0.0528859
DCN	CD8A	0.213766	0.0619365
DCN	CD4	0.318732	0.00472515
DCN	TRDC	0.856309	3.2081e-23
DCN	FCGR3A	0.230773	0.0434612
DCN	KLK1	-0.10963	0.342554
DCN	ASCL2	-0.303672	0.00725624
DCN	MAF	0.650329	1.54366e-10
DCN	COL1A1	0.736166	2.37634e-14
DCN	BCL6	0.628729	9.20412e-10
DCN	LUM	0.834183	4.51303e-21
DCN	DCN	1	0
DCN	GATA3	-0.362502	0.00119584
DCN	KRT5	-0.0147157	0.898921
DCN	RORC	-0.493989	4.98015e-06
DCN	LPO	-0.243634	0.0327448
DCN	AQP5	-0.322469	0.00423373
DCN	MUC5B	-0.243317	0.032979
CHST2	NKG7	0.507261	2.49995e-06
CHST2	CXCL13	0.451519	3.76176e-05
CHST2	CD3D	0.524378	9.83606e-07
CHST2	PDCD1	0.547295	2.59706e-07
CHST2	CXCR3	0.550395	2.15222e-07
CHST2	CD3G	0.514069	1.73557e-06
CHST2	CTLA4	0.462739	2.26263e-05
CHST2	CXCR5	0.505862	2.69201e-06
CHST2	IL22	0.280363	0.0135234
CHST2	IL9	0.0547347	0.63636
CHST2	CCR6	0.424278	0.000120322
CHST2	IL17A	-0.0775967	0.502359
CHST2	ICOS	0.380079	0.000650722
CHST2	CD3E	0.511875	1.95387e-06
CHST2	FOXP3	0.470018	1.61135e-05
CHST2	CD8A	0.496756	4.32397e-06
CHST2	CD4	0.524063	1.00106e-06
CHST2	TRDC	0.366746	0.00103567
CHST2	FCGR3A	0.315996	0.00511632
CHST2	KLK1	-0.241415	0.034417
CHST2	ASCL2	-0.0559439	0.628915
CHST2	MAF	0.416523	0.000164598
CHST2	COL1A1	0.435903	7.41467e-05
CHST2	BCL6	0.0268741	0.816535
CHST2	LUM	0.273672	0.0160245
CHST2	DCN	0.229442	0.0447197
CHST2	GATA3	0.0124731	0.914261
CHST2	KRT5	-0.0330696	0.775249
CHST2	RORC	-0.0923894	0.424195
CHST2	LPO	-0.0312437	0.787357
CHST2	AQP5	-0.0854478	0.459974
CHST2	MUC5B	-0.112436	0.330267
SAP30	NKG7	0.30126	0.00775706
SAP30	CXCL13	0.0830165	0.472886
SAP30	CD3D	0.245154	0.0316393
SAP30	PDCD1	0.155512	0.176849
SAP30	CXCR3	0.158562	0.168405
SAP30	CD3G	0.161178	0.161401
SAP30	CTLA4	0.115696	0.316349
SAP30	CXCR5	0.146608	0.203256
SAP30	IL22	0.135127	0.24131
SAP30	IL9	-0.180448	0.116311
SAP30	CCR6	0.00922	0.936568
SAP30	IL17A	-0.0862054	0.45599
SAP30	ICOS	0.13603	0.238149
SAP30	CD3E	0.180115	0.116997
SAP30	FOXP3	0.0543075	0.638999
SAP30	CD8A	0.196821	0.0862224
SAP30	CD4	0.164251	0.153454
SAP30	TRDC	0.413627	0.000184668
SAP30	FCGR3A	0.353522	0.00161097
SAP30	KLK1	-0.16365	0.154985
SAP30	ASCL2	0.0738712	0.523156
SAP30	MAF	0.280056	0.0136301
SAP30	COL1A1	0.238317	0.0368706
SAP30	BCL6	0.248595	0.0292516
SAP30	LUM	0.347421	0.00196294
SAP30	DCN	0.377202	0.000720565
SAP30	GATA3	-0.339846	0.00249531
SAP30	KRT5	0.0568099	0.623605
SAP30	RORC	-0.354051	0.00158332
SAP30	LPO	-0.0103065	0.929112
SAP30	AQP5	0.118824	0.303352
SAP30	MUC5B	-0.0858302	0.45796
GLRX	NKG7	0.0701393	0.544415
GLRX	CXCL13	-0.0221508	0.848356
GLRX	CD3D	0.0788351	0.495541
GLRX	PDCD1	-0.0642375	0.57887
GLRX	CXCR3	0.00110074	0.992419
GLRX	CD3G	-0.0342654	0.767347
GLRX	CTLA4	-0.0600153	0.604119
GLRX	CXCR5	-0.115897	0.3155
GLRX	IL22	0.10289	0.373222
GLRX	IL9	-0.190061	0.0977978
GLRX	CCR6	-0.131032	0.255997
GLRX	IL17A	-0.0251921	0.827836
GLRX	ICOS	-0.0131362	0.909722
GLRX	CD3E	-0.0334159	0.772958
GLRX	FOXP3	-0.135703	0.239291
GLRX	CD8A	-0.000309745	0.997867
GLRX	CD4	-0.0156045	0.892851
GLRX	TRDC	-0.0148631	0.897914
GLRX	FCGR3A	0.194386	0.0902597
GLRX	KLK1	0.214078	0.0615475
GLRX	ASCL2	-0.0949764	0.41128
GLRX	MAF	-0.0762344	0.509913
GLRX	COL1A1	-0.167298	0.145866
GLRX	BCL6	-0.130979	0.256194
GLRX	LUM	0.170788	0.137522
GLRX	DCN	0.123604	0.284171
GLRX	GATA3	-0.530727	6.86812e-07
GLRX	KRT5	-0.231705	0.0425983
GLRX	RORC	-0.33621	0.00279417
GLRX	LPO	-0.102864	0.373344
GLRX	AQP5	0.334458	0.00294925
GLRX	MUC5B	0.0105634	0.92735
MT2A	NKG7	0.418831	0.000150059
MT2A	CXCL13	0.0308815	0.789766
MT2A	CD3D	0.264968	0.019867
MT2A	PDCD1	0.0671847	0.561539
MT2A	CXCR3	0.0313309	0.786778
MT2A	CD3G	0.0560715	0.628131
MT2A	CTLA4	0.10467	0.364966
MT2A	CXCR5	0.113013	0.327774
MT2A	IL22	0.0872223	0.450673
MT2A	IL9	-0.0677219	0.558407
MT2A	CCR6	0.0515054	0.65642
MT2A	IL17A	-0.00569	0.960829
MT2A	ICOS	0.0766112	0.507818
MT2A	CD3E	0.0845637	0.464646
MT2A	FOXP3	0.0635262	0.58309
MT2A	CD8A	0.0715792	0.536163
MT2A	CD4	0.147951	0.199105
MT2A	TRDC	0.793508	7.63714e-18
MT2A	FCGR3A	0.261016	0.0218567
MT2A	KLK1	0.0391157	0.735549
MT2A	ASCL2	-0.0470199	0.684688
MT2A	MAF	0.484962	7.83064e-06
MT2A	COL1A1	0.55023	2.17394e-07
MT2A	BCL6	0.586034	2.15149e-08
MT2A	LUM	0.604141	5.98211e-09
MT2A	DCN	0.766495	4.49156e-16
MT2A	GATA3	-0.351189	0.00173824
MT2A	KRT5	-0.140582	0.222656
MT2A	RORC	-0.576843	4.00031e-08
MT2A	LPO	-0.312927	0.00558898
MT2A	AQP5	-0.156095	0.17521
MT2A	MUC5B	-0.262379	0.0211524
AKAP12	NKG7	0.502672	3.183e-06
AKAP12	CXCL13	0.0920234	0.42604
AKAP12	CD3D	0.349337	0.00184559
AKAP12	PDCD1	0.200416	0.0805241
AKAP12	CXCR3	0.121031	0.294394
AKAP12	CD3G	0.196147	0.087324
AKAP12	CTLA4	0.242873	0.03331
AKAP12	CXCR5	0.252639	0.0266416
AKAP12	IL22	0.139277	0.227026
AKAP12	IL9	-0.0251985	0.827793
AKAP12	CCR6	0.24256	0.0335453
AKAP12	IL17A	0.114842	0.319957
AKAP12	ICOS	0.168077	0.143971
AKAP12	CD3E	0.199887	0.0813428
AKAP12	FOXP3	0.227741	0.0463715
AKAP12	CD8A	0.175352	0.127163
AKAP12	CD4	0.276282	0.0150052
AKAP12	TRDC	0.923119	7.32958e-33
AKAP12	FCGR3A	0.136795	0.235493
AKAP12	KLK1	-0.0945606	0.413341
AKAP12	ASCL2	-0.259221	0.0228151
AKAP12	MAF	0.660984	6.06391e-11
AKAP12	COL1A1	0.771216	2.29448e-16
AKAP12	BCL6	0.75108	3.62458e-15
AKAP12	LUM	0.706694	6.89659e-13
AKAP12	DCN	0.938627	2.08932e-36
AKAP12	GATA3	-0.295336	0.00911754
AKAP12	KRT5	-0.00697695	0.951979
AKAP12	RORC	-0.455422	3.15843e-05
AKAP12	LPO	-0.229188	0.0449634
AKAP12	AQP5	-0.371008	0.0008946
AKAP12	MUC5B	-0.262379	0.0211523
IDS	NKG7	0.448902	4.22463e-05
IDS	CXCL13	0.39024	0.000450588
IDS	CD3D	0.495725	4.55828e-06
IDS	PDCD1	0.526645	8.65936e-07
IDS	CXCR3	0.53737	4.67944e-07
IDS	CD3G	0.536224	5.00278e-07
IDS	CTLA4	0.583604	2.53965e-08
IDS	CXCR5	0.501851	3.32244e-06
IDS	IL22	0.252949	0.0264495
IDS	IL9	-0.0491135	0.671437
IDS	CCR6	0.591832	1.44033e-08
IDS	IL17A	0.203586	0.0757506
IDS	ICOS	0.59694	1.00476e-08
IDS	CD3E	0.490966	5.80341e-06
IDS	FOXP3	0.531243	6.66836e-07
IDS	CD8A	0.5226	1.08627e-06
IDS	CD4	0.571453	5.70533e-08
IDS	TRDC	0.24578	0.0311929
IDS	FCGR3A	0.42693	0.000107908
IDS	KLK1	-0.107183	0.353501
IDS	ASCL2	-0.214034	0.0616023
IDS	MAF	0.48639	7.29586e-06
IDS	COL1A1	0.294644	0.00928933
IDS	BCL6	0.168863	0.142078
IDS	LUM	0.327996	0.0035901
IDS	DCN	0.136378	0.236939
IDS	GATA3	-0.00256058	0.982367
IDS	KRT5	0.188435	0.100755
IDS	RORC	-0.0349159	0.763059
IDS	LPO	-0.158649	0.168168
IDS	AQP5	-0.203662	0.0756391
IDS	MUC5B	0.100559	0.384203
ANXA2	NKG7	0.228271	0.0458522
ANXA2	CXCL13	0.000818299	0.994365
ANXA2	CD3D	0.140038	0.224469
ANXA2	PDCD1	0.00562287	0.961291
ANXA2	CXCR3	-0.0423293	0.714718
ANXA2	CD3G	0.0240095	0.835802
ANXA2	CTLA4	0.0948136	0.412086
ANXA2	CXCR5	0.0313233	0.786828
ANXA2	IL22	0.0897724	0.437493
ANXA2	IL9	-0.162639	0.157586
ANXA2	CCR6	0.0147561	0.898645
ANXA2	IL17A	0.198692	0.0832177
ANXA2	ICOS	0.177736	0.121994
ANXA2	CD3E	0.0319823	0.782453
ANXA2	FOXP3	0.0331498	0.774718
ANXA2	CD8A	0.022916	0.843183
ANXA2	CD4	0.128271	0.266242
ANXA2	TRDC	0.549728	2.24139e-07
ANXA2	FCGR3A	0.197968	0.0843707
ANXA2	KLK1	-0.0256756	0.824583
ANXA2	ASCL2	-0.371031	0.000893903
ANXA2	MAF	0.458985	2.68745e-05
ANXA2	COL1A1	0.477072	1.15105e-05
ANXA2	BCL6	0.650924	1.46667e-10
ANXA2	LUM	0.639101	3.97404e-10
ANXA2	DCN	0.695908	2.13731e-12
ANXA2	GATA3	-0.516257	1.54084e-06
ANXA2	KRT5	0.143175	0.214157
ANXA2	RORC	-0.514993	1.65068e-06
ANXA2	LPO	-0.252565	0.0266871
ANXA2	AQP5	-0.0961279	0.405607
ANXA2	MUC5B	0.00297468	0.979516
B3GALT6	NKG7	0.509703	2.19521e-06
B3GALT6	CXCL13	0.253856	0.0258957
B3GALT6	CD3D	0.440084	6.20282e-05
B3GALT6	PDCD1	0.334668	0.00293025
B3GALT6	CXCR3	0.276913	0.0147672
B3GALT6	CD3G	0.307611	0.00649964
B3GALT6	CTLA4	0.310315	0.00602132
B3GALT6	CXCR5	0.364793	0.00110681
B3GALT6	IL22	0.233159	0.0412792
B3GALT6	IL9	0.0934784	0.41873
B3GALT6	CCR6	0.258047	0.0234611
B3GALT6	IL17A	0.0201704	0.861774
B3GALT6	ICOS	0.181753	0.11365
B3GALT6	CD3E	0.353272	0.0016242
B3GALT6	FOXP3	0.348352	0.00190509
B3GALT6	CD8A	0.337695	0.00266841
B3GALT6	CD4	0.354655	0.00155225
B3GALT6	TRDC	0.674556	1.74396e-11
B3GALT6	FCGR3A	0.414496	0.00017842
B3GALT6	KLK1	-0.039354	0.733997
B3GALT6	ASCL2	0.0381809	0.741645
B3GALT6	MAF	0.552994	1.83601e-07
B3GALT6	COL1A1	0.639926	3.7122e-10
B3GALT6	BCL6	0.41292	0.000189896
B3GALT6	LUM	0.586991	2.01461e-08
B3GALT6	DCN	0.575881	4.26403e-08
B3GALT6	GATA3	-0.153245	0.183321
B3GALT6	KRT5	0.205575	0.0728747
B3GALT6	RORC	-0.369276	0.00094966
B3GALT6	LPO	-0.277571	0.0145224
B3GALT6	AQP5	0.114982	0.319365
B3GALT6	MUC5B	-0.0265438	0.818751
MAP3K1	NKG7	0.375303	0.000770321
MAP3K1	CXCL13	0.404133	0.000267354
MAP3K1	CD3D	0.462649	2.27205e-05
MAP3K1	PDCD1	0.519021	1.32429e-06
MAP3K1	CXCR3	0.506584	2.59123e-06
MAP3K1	CD3G	0.595692	1.0978e-08
MAP3K1	CTLA4	0.611815	3.39348e-09
MAP3K1	CXCR5	0.542958	3.36692e-07
MAP3K1	IL22	0.339915	0.00248994
MAP3K1	IL9	0.121625	0.292014
MAP3K1	CCR6	0.570951	5.89507e-08
MAP3K1	IL17A	0.384974	0.000545929
MAP3K1	ICOS	0.568473	6.9234e-08
MAP3K1	CD3E	0.539191	4.20631e-07
MAP3K1	FOXP3	0.595728	1.09499e-08
MAP3K1	CD8A	0.586624	2.06614e-08
MAP3K1	CD4	0.567268	7.48282e-08
MAP3K1	TRDC	0.196753	0.0863328
MAP3K1	FCGR3A	0.377652	0.000709199
MAP3K1	KLK1	-0.163021	0.156599
MAP3K1	ASCL2	-0.287302	0.0112934
MAP3K1	MAF	0.591191	1.50621e-08
MAP3K1	COL1A1	0.344431	0.00215948
MAP3K1	BCL6	0.324248	0.00401617
MAP3K1	LUM	0.306612	0.00668458
MAP3K1	DCN	0.157385	0.171626
MAP3K1	GATA3	0.182666	0.111817
MAP3K1	KRT5	0.422724	0.000128194
MAP3K1	RORC	0.136799	0.235482
MAP3K1	LPO	-0.132991	0.248895
MAP3K1	AQP5	-0.329295	0.00345215
MAP3K1	MUC5B	-0.0406592	0.725519
SLC2A5	NKG7	0.555408	1.5821e-07
SLC2A5	CXCL13	0.161007	0.161852
SLC2A5	CD3D	0.379858	0.000655876
SLC2A5	PDCD1	0.254992	0.0252156
SLC2A5	CXCR3	0.172042	0.134615
SLC2A5	CD3G	0.208462	0.0688545
SLC2A5	CTLA4	0.245936	0.0310823
SLC2A5	CXCR5	0.296666	0.00879502
SLC2A5	IL22	0.113527	0.325566
SLC2A5	IL9	-0.00251937	0.982651
SLC2A5	CCR6	0.22416	0.0500142
SLC2A5	IL17A	0.00681505	0.953092
SLC2A5	ICOS	0.158854	0.167611
SLC2A5	CD3E	0.232628	0.0417569
SLC2A5	FOXP3	0.231795	0.0425157
SLC2A5	CD8A	0.183519	0.110125
SLC2A5	CD4	0.290269	0.0104423
SLC2A5	TRDC	0.9183	6.55649e-32
SLC2A5	FCGR3A	0.115885	0.315553
SLC2A5	KLK1	-0.0978182	0.397361
SLC2A5	ASCL2	-0.152623	0.185125
SLC2A5	MAF	0.630742	7.83937e-10
SLC2A5	COL1A1	0.755235	2.09603e-15
SLC2A5	BCL6	0.685374	6.15571e-12
SLC2A5	LUM	0.615529	2.56507e-09
SLC2A5	DCN	0.878819	8.25813e-26
SLC2A5	GATA3	-0.23016	0.0440379
SLC2A5	KRT5	-0.132154	0.251914
SLC2A5	RORC	-0.435953	7.39902e-05
SLC2A5	LPO	-0.163282	0.155928
SLC2A5	AQP5	-0.326609	0.00374284
SLC2A5	MUC5B	-0.288223	0.011023
RORA	NKG7	0.212971	0.0629358
RORA	CXCL13	0.346973	0.00199131
RORA	CD3D	0.298329	0.00840614
RORA	PDCD1	0.302169	0.00756482
RORA	CXCR3	0.343503	0.00222396
RORA	CD3G	0.450067	4.01231e-05
RORA	CTLA4	0.492163	5.46328e-06
RORA	CXCR5	0.347824	0.0019377
RORA	IL22	0.313633	0.00547695
RORA	IL9	0.108456	0.34778
RORA	CCR6	0.344925	0.00212582
RORA	IL17A	0.464543	2.08151e-05
RORA	ICOS	0.603942	6.06966e-09
RORA	CD3E	0.383948	0.00056654
RORA	FOXP3	0.4223	0.000130423
RORA	CD8A	0.444152	5.20244e-05
RORA	CD4	0.387977	0.000489518
RORA	TRDC	0.0979552	0.396697
RORA	FCGR3A	0.25286	0.0265046
RORA	KLK1	-0.197598	0.0849639
RORA	ASCL2	-0.290818	0.0102911
RORA	MAF	0.480983	9.52098e-06
RORA	COL1A1	0.240157	0.0353962
RORA	BCL6	0.399384	0.000320397
RORA	LUM	0.20966	0.06724
RORA	DCN	0.102137	0.376747
RORA	GATA3	0.0296633	0.797879
RORA	KRT5	0.418144	0.000154259
RORA	RORC	0.0438271	0.705079
RORA	LPO	-0.142002	0.217973
RORA	AQP5	-0.406469	0.000244338
RORA	MUC5B	-0.124634	0.280148
CCN5	NKG7	0.41588	0.00016887
CCN5	CXCL13	-0.0101675	0.930065
CCN5	CD3D	0.260476	0.0221415
CCN5	PDCD1	0.0968576	0.402035
CCN5	CXCR3	0.0167826	0.884815
CCN5	CD3G	0.0948074	0.412117
CCN5	CTLA4	0.120591	0.296167
CCN5	CXCR5	0.141922	0.218236
CCN5	IL22	0.0877265	0.44805
CCN5	IL9	-0.0582456	0.614844
CCN5	CCR6	0.1382	0.230672
CCN5	IL17A	0.0724397	0.531261
CCN5	ICOS	0.0309432	0.789355
CCN5	CD3E	0.0911226	0.430603
CCN5	FOXP3	0.119317	0.301335
CCN5	CD8A	0.0688891	0.55163
CCN5	CD4	0.17172	0.135357
CCN5	TRDC	0.874687	2.68564e-25
CCN5	FCGR3A	0.128498	0.265387
CCN5	KLK1	-0.108951	0.345569
CCN5	ASCL2	-0.215627	0.0596474
CCN5	MAF	0.571529	5.67679e-08
CCN5	COL1A1	0.711553	4.07397e-13
CCN5	BCL6	0.678941	1.14955e-11
CCN5	LUM	0.704911	8.34337e-13
CCN5	DCN	0.944844	4.26507e-38
CCN5	GATA3	-0.305913	0.00681681
CCN5	KRT5	-0.0699808	0.545327
CCN5	RORC	-0.456447	3.01555e-05
CCN5	LPO	-0.217201	0.0577647
CCN5	AQP5	-0.274682	0.0156231
CCN5	MUC5B	-0.221059	0.0533552
CASP6	NKG7	0.274942	0.0155212
CASP6	CXCL13	0.138634	0.229198
CASP6	CD3D	0.274087	0.0158584
CASP6	PDCD1	0.335452	0.0028603
CASP6	CXCR3	0.261326	0.021695
CASP6	CD3G	0.335605	0.00284684
CASP6	CTLA4	0.313615	0.00547976
CASP6	CXCR5	0.288992	0.0108014
CASP6	IL22	0.224139	0.0500369
CASP6	IL9	0.0548094	0.635899
CASP6	CCR6	0.227349	0.0467592
CASP6	IL17A	0.312982	0.00558015
CASP6	ICOS	0.267442	0.0187022
CASP6	CD3E	0.295737	0.00901914
CASP6	FOXP3	0.372527	0.000848703
CASP6	CD8A	0.360201	0.00129181
CASP6	CD4	0.327145	0.00368313
CASP6	TRDC	0.348427	0.00190049
CASP6	FCGR3A	0.32643	0.00376296
CASP6	KLK1	-0.000310777	0.99786
CASP6	ASCL2	-0.107254	0.353178
CASP6	MAF	0.501691	3.35027e-06
CASP6	COL1A1	0.392964	0.000407476
CASP6	BCL6	0.361596	0.00123285
CASP6	LUM	0.350766	0.00176224
CASP6	DCN	0.283222	0.0125623
CASP6	GATA3	0.00447864	0.969164
CASP6	KRT5	0.5349	5.40231e-07
CASP6	RORC	-0.0640428	0.580024
CASP6	LPO	-0.279952	0.0136665
CASP6	AQP5	-0.0873731	0.449888
CASP6	MUC5B	-0.0452413	0.696021
PKLR	NKG7	0.168304	0.143422
PKLR	CXCL13	0.231435	0.0428466
PKLR	CD3D	0.19638	0.0869416
PKLR	PDCD1	0.276151	0.015055
PKLR	CXCR3	0.222265	0.0520349
PKLR	CD3G	0.254764	0.0253508
PKLR	CTLA4	0.220616	0.0538472
PKLR	CXCR5	0.224071	0.0501081
PKLR	IL22	-0.0177573	0.878175
PKLR	IL9	0.139369	0.226715
PKLR	CCR6	0.0703228	0.54336
PKLR	IL17A	0.232165	0.0421767
PKLR	ICOS	0.261394	0.0216595
PKLR	CD3E	0.218166	0.0566352
PKLR	FOXP3	0.229313	0.0448438
PKLR	CD8A	0.181085	0.115007
PKLR	CD4	0.265785	0.0194756
PKLR	TRDC	0.230229	0.0439726
PKLR	FCGR3A	0.227034	0.0470734
PKLR	KLK1	-0.0816795	0.480068
PKLR	ASCL2	-0.185979	0.105354
PKLR	MAF	0.324594	0.00397504
PKLR	COL1A1	0.255076	0.0251661
PKLR	BCL6	0.136503	0.236504
PKLR	LUM	0.18548	0.10631
PKLR	DCN	0.1465	0.203595
PKLR	GATA3	0.0504748	0.662874
PKLR	KRT5	0.0913567	0.429414
PKLR	RORC	-0.125871	0.275366
PKLR	LPO	0.00247346	0.982967
PKLR	AQP5	-0.110383	0.339229
PKLR	MUC5B	0.00434772	0.970065
XPNPEP1	NKG7	0.223638	0.050564
XPNPEP1	CXCL13	0.303648	0.00726117
XPNPEP1	CD3D	0.288117	0.0110539
XPNPEP1	PDCD1	0.364276	0.00112637
XPNPEP1	CXCR3	0.323152	0.00414904
XPNPEP1	CD3G	0.410266	0.000210779
XPNPEP1	CTLA4	0.450349	3.96246e-05
XPNPEP1	CXCR5	0.339227	0.00254404
XPNPEP1	IL22	0.236227	0.0386074
XPNPEP1	IL9	0.110666	0.337986
XPNPEP1	CCR6	0.296342	0.00887276
XPNPEP1	IL17A	0.270399	0.017387
XPNPEP1	ICOS	0.479445	1.02615e-05
XPNPEP1	CD3E	0.390581	0.000444968
XPNPEP1	FOXP3	0.449552	4.10492e-05
XPNPEP1	CD8A	0.414371	0.000179307
XPNPEP1	CD4	0.405503	0.000253628
XPNPEP1	TRDC	0.113453	0.325883
XPNPEP1	FCGR3A	0.240958	0.0347701
XPNPEP1	KLK1	-0.316037	0.00511024
XPNPEP1	ASCL2	-0.290511	0.0103754
XPNPEP1	MAF	0.440973	5.9701e-05
XPNPEP1	COL1A1	0.364864	0.00110415
XPNPEP1	BCL6	0.388952	0.000472379
XPNPEP1	LUM	0.248728	0.0291625
XPNPEP1	DCN	0.121031	0.294392
XPNPEP1	GATA3	0.178205	0.120996
XPNPEP1	KRT5	0.541907	3.58361e-07
XPNPEP1	RORC	0.210288	0.0664055
XPNPEP1	LPO	0.043655	0.706185
XPNPEP1	AQP5	-0.133103	0.248496
XPNPEP1	MUC5B	0.160404	0.163452
FAM162A	NKG7	0.300549	0.00791031
FAM162A	CXCL13	-0.0758486	0.512064
FAM162A	CD3D	0.190668	0.0967105
FAM162A	PDCD1	-0.0215779	0.852233
FAM162A	CXCR3	-0.0419079	0.717439
FAM162A	CD3G	-0.0321339	0.781447
FAM162A	CTLA4	-0.0361158	0.755167
FAM162A	CXCR5	-0.00935758	0.935624
FAM162A	IL22	0.0403853	0.727296
FAM162A	IL9	-0.0414617	0.720322
FAM162A	CCR6	-0.0193748	0.867175
FAM162A	IL17A	-0.0349425	0.762884
FAM162A	ICOS	-0.102096	0.37694
FAM162A	CD3E	-0.00919361	0.93675
FAM162A	FOXP3	-0.0494456	0.669344
FAM162A	CD8A	-0.0151706	0.895814
FAM162A	CD4	0.0529488	0.647423
FAM162A	TRDC	0.576931	3.97724e-08
FAM162A	FCGR3A	0.28091	0.0133345
FAM162A	KLK1	0.169561	0.140413
FAM162A	ASCL2	-0.0113135	0.922206
FAM162A	MAF	0.283458	0.0124854
FAM162A	COL1A1	0.359335	0.00132966
FAM162A	BCL6	0.266573	0.0191047
FAM162A	LUM	0.599543	8.34255e-09
FAM162A	DCN	0.651364	1.41205e-10
FAM162A	GATA3	-0.3798	0.000657217
FAM162A	KRT5	-0.190758	0.096551
FAM162A	RORC	-0.553649	1.76348e-07
FAM162A	LPO	-0.428236	0.000102237
FAM162A	AQP5	0.123335	0.285228
FAM162A	MUC5B	-0.216311	0.0588235
PFKFB3	NKG7	0.224666	0.0494864
PFKFB3	CXCL13	0.177942	0.121554
PFKFB3	CD3D	0.224744	0.049405
PFKFB3	PDCD1	0.284752	0.0120725
PFKFB3	CXCR3	0.232647	0.0417398
PFKFB3	CD3G	0.338859	0.0025735
PFKFB3	CTLA4	0.350765	0.00176226
PFKFB3	CXCR5	0.282472	0.0128083
PFKFB3	IL22	0.224804	0.0493429
PFKFB3	IL9	0.0850513	0.462066
PFKFB3	CCR6	0.197066	0.085823
PFKFB3	IL17A	0.447418	4.50996e-05
PFKFB3	ICOS	0.424559	0.000118948
PFKFB3	CD3E	0.301283	0.00775221
PFKFB3	FOXP3	0.393569	0.000398438
PFKFB3	CD8A	0.358616	0.00136187
PFKFB3	CD4	0.327455	0.00364901
PFKFB3	TRDC	0.220869	0.053566
PFKFB3	FCGR3A	0.257025	0.0240363
PFKFB3	KLK1	0.0563226	0.62659
PFKFB3	ASCL2	-0.33115	0.00326329
PFKFB3	MAF	0.533394	5.89336e-07
PFKFB3	COL1A1	0.362271	0.00120518
PFKFB3	BCL6	0.456857	2.96025e-05
PFKFB3	LUM	0.275086	0.0154652
PFKFB3	DCN	0.17206	0.134572
PFKFB3	GATA3	-0.135575	0.239736
PFKFB3	KRT5	0.652469	1.28336e-10
PFKFB3	RORC	-0.0799331	0.489538
PFKFB3	LPO	-0.153516	0.182538
PFKFB3	AQP5	-0.199588	0.0818085
PFKFB3	MUC5B	0.150932	0.1901
RBPJ	NKG7	0.529519	7.35797e-07
RBPJ	CXCL13	0.324963	0.00393153
RBPJ	CD3D	0.512764	1.86242e-06
RBPJ	PDCD1	0.390645	0.000443924
RBPJ	CXCR3	0.357114	0.00143146
RBPJ	CD3G	0.457637	2.85731e-05
RBPJ	CTLA4	0.494309	4.89971e-06
RBPJ	CXCR5	0.447708	4.45298e-05
RBPJ	IL22	0.316148	0.00509379
RBPJ	IL9	0.157499	0.171314
RBPJ	CCR6	0.418985	0.000149135
RBPJ	IL17A	0.212961	0.062949
RBPJ	ICOS	0.415146	0.000173876
RBPJ	CD3E	0.463917	2.14278e-05
RBPJ	FOXP3	0.494559	4.83773e-06
RBPJ	CD8A	0.469857	1.62364e-05
RBPJ	CD4	0.490792	5.85457e-06
RBPJ	TRDC	0.66047	6.34853e-11
RBPJ	FCGR3A	0.454234	3.33181e-05
RBPJ	KLK1	-0.144641	0.209453
RBPJ	ASCL2	-0.321299	0.00438248
RBPJ	MAF	0.754369	2.3515e-15
RBPJ	COL1A1	0.69454	2.45818e-12
RBPJ	BCL6	0.656944	8.67972e-11
RBPJ	LUM	0.704696	8.53675e-13
RBPJ	DCN	0.616205	2.43664e-09
RBPJ	GATA3	-0.0848092	0.463346
RBPJ	KRT5	0.356324	0.00146928
RBPJ	RORC	-0.291171	0.0101949
RBPJ	LPO	-0.291554	0.0100914
RBPJ	AQP5	-0.245039	0.0317216
RBPJ	MUC5B	-0.0861479	0.456292
SDC2	NKG7	0.405909	0.000249686
SDC2	CXCL13	0.0269791	0.815831
SDC2	CD3D	0.242828	0.0333438
SDC2	PDCD1	0.107407	0.352491
SDC2	CXCR3	0.0221315	0.848487
SDC2	CD3G	0.107459	0.352257
SDC2	CTLA4	0.128932	0.263762
SDC2	CXCR5	0.159085	0.166987
SDC2	IL22	0.0661337	0.567691
SDC2	IL9	-0.0334224	0.772915
SDC2	CCR6	0.102174	0.376575
SDC2	IL17A	0.159257	0.166522
SDC2	ICOS	0.0857127	0.458579
SDC2	CD3E	0.103708	0.369411
SDC2	FOXP3	0.12859	0.265041
SDC2	CD8A	0.0835305	0.47014
SDC2	CD4	0.180685	0.115824
SDC2	TRDC	0.883438	2.09763e-26
SDC2	FCGR3A	0.113005	0.327812
SDC2	KLK1	-0.0850882	0.461871
SDC2	ASCL2	-0.274836	0.0155627
SDC2	MAF	0.614432	2.7872e-09
SDC2	COL1A1	0.739186	1.64071e-14
SDC2	BCL6	0.73669	2.22935e-14
SDC2	LUM	0.687942	4.77606e-12
SDC2	DCN	0.931128	1.373e-34
SDC2	GATA3	-0.342603	0.00228817
SDC2	KRT5	-0.0158776	0.890987
SDC2	RORC	-0.462919	2.24391e-05
SDC2	LPO	-0.260425	0.0221687
SDC2	AQP5	-0.345168	0.00210946
SDC2	MUC5B	-0.244022	0.0324595
GALK1	NKG7	0.392414	0.000415868
GALK1	CXCL13	0.106867	0.354929
GALK1	CD3D	0.330392	0.0033393
GALK1	PDCD1	0.228661	0.0454726
GALK1	CXCR3	0.234579	0.040024
GALK1	CD3G	0.150905	0.190182
GALK1	CTLA4	0.161992	0.159266
GALK1	CXCR5	0.195326	0.0886836
GALK1	IL22	0.0821746	0.477402
GALK1	IL9	-0.00366196	0.974785
GALK1	CCR6	0.15202	0.186889
GALK1	IL17A	-0.166631	0.147503
GALK1	ICOS	0.0552983	0.632885
GALK1	CD3E	0.216919	0.0580986
GALK1	FOXP3	0.149691	0.193811
GALK1	CD8A	0.176115	0.12549
GALK1	CD4	0.20109	0.0794894
GALK1	TRDC	0.455557	3.13917e-05
GALK1	FCGR3A	0.257143	0.0239692
GALK1	KLK1	-0.072102	0.533182
GALK1	ASCL2	0.356167	0.00147694
GALK1	MAF	0.208691	0.0685441
GALK1	COL1A1	0.331025	0.00327571
GALK1	BCL6	0.0533529	0.644913
GALK1	LUM	0.295551	0.00906458
GALK1	DCN	0.327355	0.00366001
GALK1	GATA3	-0.0110342	0.924121
GALK1	KRT5	-0.133052	0.248678
GALK1	RORC	-0.272352	0.0165625
GALK1	LPO	-0.114152	0.322892
GALK1	AQP5	0.361796	0.00122457
GALK1	MUC5B	-0.131743	0.253404
GRHPR	NKG7	0.395232	0.000374512
GRHPR	CXCL13	0.0290004	0.802303
GRHPR	CD3D	0.295273	0.0091331
GRHPR	PDCD1	0.212012	0.0641589
GRHPR	CXCR3	0.141415	0.219901
GRHPR	CD3G	0.144334	0.210431
GRHPR	CTLA4	0.13243	0.250917
GRHPR	CXCR5	0.188072	0.101425
GRHPR	IL22	0.0794507	0.492171
GRHPR	IL9	-0.231506	0.042781
GRHPR	CCR6	0.152897	0.18433
GRHPR	IL17A	-0.00038774	0.99733
GRHPR	ICOS	0.0480191	0.678352
GRHPR	CD3E	0.157803	0.170478
GRHPR	FOXP3	0.150965	0.190003
GRHPR	CD8A	0.160665	0.162757
GRHPR	CD4	0.248171	0.029537
GRHPR	TRDC	0.614853	2.69973e-09
GRHPR	FCGR3A	0.36149	0.00123724
GRHPR	KLK1	0.0569934	0.622482
GRHPR	ASCL2	-0.04405	0.703649
GRHPR	MAF	0.448499	4.30037e-05
GRHPR	COL1A1	0.497598	4.14091e-06
GRHPR	BCL6	0.319806	0.00457889
GRHPR	LUM	0.599107	8.60732e-09
GRHPR	DCN	0.639325	3.9014e-10
GRHPR	GATA3	-0.346215	0.00204018
GRHPR	KRT5	0.068632	0.553119
GRHPR	RORC	-0.384459	0.000556181
GRHPR	LPO	-0.286886	0.0114174
GRHPR	AQP5	0.241136	0.0346325
GRHPR	MUC5B	0.0534405	0.644369
BHLHE40	NKG7	0.224167	0.0500067
BHLHE40	CXCL13	0.32729	0.0036671
BHLHE40	CD3D	0.251128	0.0275928
BHLHE40	PDCD1	0.305128	0.00696801
BHLHE40	CXCR3	0.296038	0.008946
BHLHE40	CD3G	0.364869	0.00110394
BHLHE40	CTLA4	0.465452	1.99553e-05
BHLHE40	CXCR5	0.348753	0.00188064
BHLHE40	IL22	0.271751	0.0168126
BHLHE40	IL9	0.169496	0.140569
BHLHE40	CCR6	0.274417	0.0157276
BHLHE40	IL17A	0.537707	4.58829e-07
BHLHE40	ICOS	0.631796	7.20367e-10
BHLHE40	CD3E	0.353614	0.00160615
BHLHE40	FOXP3	0.403931	0.000269432
BHLHE40	CD8A	0.380837	0.000633385
BHLHE40	CD4	0.381339	0.000622128
BHLHE40	TRDC	0.159363	0.166238
BHLHE40	FCGR3A	0.220337	0.0541589
BHLHE40	KLK1	-0.106581	0.356225
BHLHE40	ASCL2	-0.277529	0.0145379
BHLHE40	MAF	0.561782	1.06181e-07
BHLHE40	COL1A1	0.344656	0.00214411
BHLHE40	BCL6	0.551674	1.9907e-07
BHLHE40	LUM	0.247028	0.030319
BHLHE40	DCN	0.135583	0.23971
BHLHE40	GATA3	-0.0507173	0.661353
BHLHE40	KRT5	0.674044	1.82995e-11
BHLHE40	RORC	-0.143926	0.211736
BHLHE40	LPO	-0.188	0.101557
BHLHE40	AQP5	-0.274558	0.0156719
BHLHE40	MUC5B	0.0578915	0.617
PRDX5	NKG7	0.183468	0.110225
PRDX5	CXCL13	-0.0925817	0.423227
PRDX5	CD3D	0.153682	0.182061
PRDX5	PDCD1	-0.0336665	0.771302
PRDX5	CXCR3	-0.0434371	0.707585
PRDX5	CD3G	-0.05193	0.653768
PRDX5	CTLA4	-0.0606059	0.600558
PRDX5	CXCR5	-0.0480952	0.67787
PRDX5	IL22	0.0427875	0.711765
PRDX5	IL9	-0.162556	0.1578
PRDX5	CCR6	-0.0200854	0.86235
PRDX5	IL17A	-0.0270606	0.815284
PRDX5	ICOS	-0.1063	0.357502
PRDX5	CD3E	-0.028271	0.807178
PRDX5	FOXP3	-0.0608989	0.598795
PRDX5	CD8A	-0.0308268	0.790129
PRDX5	CD4	0.0124822	0.914199
PRDX5	TRDC	0.305635	0.00687004
PRDX5	FCGR3A	0.410161	0.000211646
PRDX5	KLK1	0.184355	0.108486
PRDX5	ASCL2	0.218478	0.0562741
PRDX5	MAF	0.140882	0.221661
PRDX5	COL1A1	0.104158	0.36733
PRDX5	BCL6	-0.0154658	0.893798
PRDX5	LUM	0.385961	0.000526769
PRDX5	DCN	0.303744	0.00724182
PRDX5	GATA3	-0.245959	0.0310661
PRDX5	KRT5	-0.153503	0.182576
PRDX5	RORC	-0.509028	2.27567e-06
PRDX5	LPO	-0.332058	0.0031742
PRDX5	AQP5	0.281036	0.0132914
PRDX5	MUC5B	-0.204096	0.0750047
GCK	NKG7	0.374366	0.000796022
GCK	CXCL13	0.0519782	0.653468
GCK	CD3D	0.264518	0.0200855
GCK	PDCD1	0.115879	0.315577
GCK	CXCR3	0.0525124	0.650138
GCK	CD3G	0.130394	0.258342
GCK	CTLA4	0.1099	0.34136
GCK	CXCR5	0.139276	0.227029
GCK	IL22	0.0497001	0.667742
GCK	IL9	-0.00474171	0.967353
GCK	CCR6	0.0901959	0.435325
GCK	IL17A	0.00819224	0.943627
GCK	ICOS	0.0536715	0.642937
GCK	CD3E	0.138517	0.229594
GCK	FOXP3	0.0850544	0.46205
GCK	CD8A	0.125038	0.27858
GCK	CD4	0.176702	0.124216
GCK	TRDC	0.670498	2.54855e-11
GCK	FCGR3A	0.267483	0.0186832
GCK	KLK1	-0.0624113	0.589732
GCK	ASCL2	-0.157462	0.171415
GCK	MAF	0.541183	3.7404e-07
GCK	COL1A1	0.631648	7.28992e-10
GCK	BCL6	0.55987	1.19779e-07
GCK	LUM	0.670036	2.66006e-11
GCK	DCN	0.745298	7.63066e-15
GCK	GATA3	-0.255863	0.0247043
GCK	KRT5	0.013502	0.907219
GCK	RORC	-0.417692	0.000157077
GCK	LPO	-0.266404	0.0191837
GCK	AQP5	-0.195638	0.0881658
GCK	MUC5B	-0.288957	0.0108114
PGM2	NKG7	0.392445	0.000415394
PGM2	CXCL13	0.376082	0.000749553
PGM2	CD3D	0.441024	5.95708e-05
PGM2	PDCD1	0.539901	4.03416e-07
PGM2	CXCR3	0.494637	4.81867e-06
PGM2	CD3G	0.584695	2.35774e-08
PGM2	CTLA4	0.564968	8.67219e-08
PGM2	CXCR5	0.53376	5.77041e-07
PGM2	IL22	0.371079	0.000892399
PGM2	IL9	-0.0968068	0.402283
PGM2	CCR6	0.480944	9.53903e-06
PGM2	IL17A	0.32815	0.00357347
PGM2	ICOS	0.591719	1.45169e-08
PGM2	CD3E	0.530641	6.9019e-07
PGM2	FOXP3	0.536158	5.02179e-07
PGM2	CD8A	0.585931	2.16664e-08
PGM2	CD4	0.600984	7.5209e-09
PGM2	TRDC	0.166647	0.147461
PGM2	FCGR3A	0.422713	0.000128256
PGM2	KLK1	-0.14898	0.195963
PGM2	ASCL2	-0.350771	0.00176194
PGM2	MAF	0.618558	2.03608e-09
PGM2	COL1A1	0.343224	0.00224368
PGM2	BCL6	0.292739	0.00977678
PGM2	LUM	0.425494	0.000114473
PGM2	DCN	0.216635	0.0584359
PGM2	GATA3	-0.171017	0.136988
PGM2	KRT5	0.56337	9.60155e-08
PGM2	RORC	-0.04318	0.709238
PGM2	LPO	-0.156569	0.173888
PGM2	AQP5	-0.104292	0.36671
PGM2	MUC5B	0.217998	0.0568304
CSRP2	NKG7	0.297032	0.00870822
CSRP2	CXCL13	-0.0194069	0.866957
CSRP2	CD3D	0.131338	0.254881
CSRP2	PDCD1	-0.00746102	0.948652
CSRP2	CXCR3	-0.072342	0.531816
CSRP2	CD3G	-0.00919223	0.936759
CSRP2	CTLA4	0.0172979	0.881304
CSRP2	CXCR5	0.0426629	0.712567
CSRP2	IL22	0.0124735	0.914258
CSRP2	IL9	-0.0607477	0.599705
CSRP2	CCR6	-0.056814	0.62358
CSRP2	IL17A	0.0195012	0.866317
CSRP2	ICOS	0.0264419	0.819435
CSRP2	CD3E	0.00728506	0.949861
CSRP2	FOXP3	-0.00277531	0.980889
CSRP2	CD8A	-0.0176089	0.879186
CSRP2	CD4	0.0639051	0.58084
CSRP2	TRDC	0.779247	7.04851e-17
CSRP2	FCGR3A	0.0740792	0.521984
CSRP2	KLK1	-0.0270493	0.81536
CSRP2	ASCL2	-0.165475	0.150372
CSRP2	MAF	0.47336	1.37523e-05
CSRP2	COL1A1	0.591306	1.4942e-08
CSRP2	BCL6	0.681049	9.38392e-12
CSRP2	LUM	0.541169	3.74349e-07
CSRP2	DCN	0.799575	2.81232e-18
CSRP2	GATA3	-0.431305	8.99854e-05
CSRP2	KRT5	-0.119166	0.301951
CSRP2	RORC	-0.458689	2.72399e-05
CSRP2	LPO	-0.262228	0.0212292
CSRP2	AQP5	-0.175948	0.125855
CSRP2	MUC5B	-0.177344	0.122833
CAVIN3	NKG7	0.427166	0.000106862
CAVIN3	CXCL13	0.0598038	0.605396
CAVIN3	CD3D	0.269694	0.017693
CAVIN3	PDCD1	0.120947	0.294733
CAVIN3	CXCR3	0.0690439	0.550734
CAVIN3	CD3G	0.102763	0.373817
CAVIN3	CTLA4	0.135932	0.238491
CAVIN3	CXCR5	0.165185	0.151098
CAVIN3	IL22	0.0630044	0.586194
CAVIN3	IL9	0.0890693	0.441105
CAVIN3	CCR6	0.0881939	0.445626
CAVIN3	IL17A	0.0433994	0.707827
CAVIN3	ICOS	0.0647138	0.576053
CAVIN3	CD3E	0.137046	0.23463
CAVIN3	FOXP3	0.154677	0.179213
CAVIN3	CD8A	0.0940311	0.415973
CAVIN3	CD4	0.196403	0.086905
CAVIN3	TRDC	0.852427	8.0957e-23
CAVIN3	FCGR3A	0.167025	0.146533
CAVIN3	KLK1	-0.0836948	0.469264
CAVIN3	ASCL2	-0.168825	0.14217
CAVIN3	MAF	0.564491	8.94036e-08
CAVIN3	COL1A1	0.727511	6.68482e-14
CAVIN3	BCL6	0.678706	1.17576e-11
CAVIN3	LUM	0.645872	2.25752e-10
CAVIN3	DCN	0.833138	5.59778e-21
CAVIN3	GATA3	-0.278176	0.0143009
CAVIN3	KRT5	-0.0203253	0.860722
CAVIN3	RORC	-0.44543	4.92061e-05
CAVIN3	LPO	-0.291297	0.0101607
CAVIN3	AQP5	-0.133667	0.246476
CAVIN3	MUC5B	-0.152725	0.18483
MIF	NKG7	0.243911	0.0325412
MIF	CXCL13	0.0335256	0.772233
MIF	CD3D	0.273323	0.0161653
MIF	PDCD1	0.137035	0.234667
MIF	CXCR3	0.172402	0.133789
MIF	CD3G	0.120912	0.294871
MIF	CTLA4	0.0915316	0.428528
MIF	CXCR5	0.115894	0.315512
MIF	IL22	0.078426	0.497788
MIF	IL9	-0.0959576	0.406442
MIF	CCR6	0.164905	0.1518
MIF	IL17A	0.0687624	0.552364
MIF	ICOS	0.0135295	0.907031
MIF	CD3E	0.130536	0.257819
MIF	FOXP3	0.0686658	0.552923
MIF	CD8A	0.156929	0.172888
MIF	CD4	0.129471	0.261755
MIF	TRDC	0.0979732	0.39661
MIF	FCGR3A	0.426585	0.000109452
MIF	KLK1	0.278518	0.0141767
MIF	ASCL2	0.388581	0.000478836
MIF	MAF	0.080921	0.484169
MIF	COL1A1	-0.0517995	0.654583
MIF	BCL6	-0.270601	0.0173
MIF	LUM	0.156181	0.17497
MIF	DCN	0.0278115	0.810253
MIF	GATA3	-0.0827973	0.474059
MIF	KRT5	-0.123883	0.283077
MIF	RORC	-0.319106	0.00467372
MIF	LPO	-0.338082	0.00263652
MIF	AQP5	0.394411	0.000386142
MIF	MUC5B	-0.163178	0.156195
BCAN	NKG7	0.174491	0.129071
BCAN	CXCL13	0.0494001	0.669631
BCAN	CD3D	0.209803	0.0670502
BCAN	PDCD1	0.134291	0.244259
BCAN	CXCR3	0.133585	0.246769
BCAN	CD3G	0.170774	0.137554
BCAN	CTLA4	0.156594	0.173818
BCAN	CXCR5	0.102272	0.376114
BCAN	IL22	0.153532	0.182493
BCAN	IL9	-0.0532396	0.645616
BCAN	CCR6	0.165462	0.150404
BCAN	IL17A	0.0137721	0.905371
BCAN	ICOS	0.0528294	0.648165
BCAN	CD3E	0.13301	0.248829
BCAN	FOXP3	0.195609	0.0882133
BCAN	CD8A	0.15556	0.176711
BCAN	CD4	0.174224	0.129666
BCAN	TRDC	0.355406	0.00151442
BCAN	FCGR3A	0.301784	0.00764565
BCAN	KLK1	-0.177944	0.121551
BCAN	ASCL2	-0.111447	0.334565
BCAN	MAF	0.33184	0.00319541
BCAN	COL1A1	0.313139	0.00555515
BCAN	BCL6	0.209968	0.0668306
BCAN	LUM	0.435922	7.40874e-05
BCAN	DCN	0.363086	0.00117255
BCAN	GATA3	0.0555133	0.631562
BCAN	KRT5	0.143279	0.21382
BCAN	RORC	-0.267325	0.0187558
BCAN	LPO	-0.177625	0.122231
BCAN	AQP5	-0.0804376	0.486792
BCAN	MUC5B	-0.0673278	0.560704
KLF6	NKG7	0.157218	0.172087
KLF6	CXCL13	0.153287	0.183198
KLF6	CD3D	0.168032	0.14408
KLF6	PDCD1	0.119428	0.300882
KLF6	CXCR3	0.136476	0.2366
KLF6	CD3G	0.215621	0.059654
KLF6	CTLA4	0.303132	0.00736594
KLF6	CXCR5	0.129648	0.261097
KLF6	IL22	0.29918	0.00821286
KLF6	IL9	0.0180884	0.875921
KLF6	CCR6	0.167927	0.144333
KLF6	IL17A	0.293329	0.00962353
KLF6	ICOS	0.400663	0.000305237
KLF6	CD3E	0.209324	0.0676906
KLF6	FOXP3	0.253927	0.0258527
KLF6	CD8A	0.221958	0.0523686
KLF6	CD4	0.270113	0.0175104
KLF6	TRDC	0.265637	0.0195461
KLF6	FCGR3A	0.174172	0.129783
KLF6	KLK1	-0.136079	0.237978
KLF6	ASCL2	-0.28917	0.0107507
KLF6	MAF	0.406136	0.000247504
KLF6	COL1A1	0.280646	0.0134252
KLF6	BCL6	0.593623	1.27033e-08
KLF6	LUM	0.252227	0.0268979
KLF6	DCN	0.260814	0.0219631
KLF6	GATA3	-0.139112	0.227582
KLF6	KRT5	0.298391	0.00839186
KLF6	RORC	-0.116016	0.315001
KLF6	LPO	-0.086139	0.456339
KLF6	AQP5	-0.345734	0.00207175
KLF6	MUC5B	-0.154715	0.179103
HAS1	NKG7	0.361823	0.0012235
HAS1	CXCL13	0.383453	0.00057671
HAS1	CD3D	0.374037	0.000805232
HAS1	PDCD1	0.238333	0.0368572
HAS1	CXCR3	0.327881	0.00360255
HAS1	CD3G	0.35065	0.00176885
HAS1	CTLA4	0.352768	0.00165114
HAS1	CXCR5	0.351412	0.00172567
HAS1	IL22	0.218189	0.0566085
HAS1	IL9	0.188671	0.100321
HAS1	CCR6	0.167451	0.145491
HAS1	IL17A	0.103432	0.370696
HAS1	ICOS	0.310168	0.00604643
HAS1	CD3E	0.379973	0.0006532
HAS1	FOXP3	0.288274	0.0110082
HAS1	CD8A	0.393008	0.000406817
HAS1	CD4	0.311916	0.00575289
HAS1	TRDC	0.303338	0.00732398
HAS1	FCGR3A	0.378163	0.000696514
HAS1	KLK1	-0.0888136	0.442422
HAS1	ASCL2	0.0617742	0.593542
HAS1	MAF	0.332201	0.00316038
HAS1	COL1A1	0.312292	0.00569148
HAS1	BCL6	0.254371	0.0255856
HAS1	LUM	0.316641	0.00502157
HAS1	DCN	0.217269	0.0576852
HAS1	GATA3	-0.0542568	0.639313
HAS1	KRT5	0.0176085	0.879188
HAS1	RORC	-0.25458	0.0254605
HAS1	LPO	-0.085206	0.461249
HAS1	AQP5	0.0110101	0.924286
HAS1	MUC5B	-0.249965	0.0283442
S100A4	NKG7	0.400869	0.000302854
S100A4	CXCL13	0.0264069	0.81967
S100A4	CD3D	0.247557	0.029955
S100A4	PDCD1	0.0509224	0.660068
S100A4	CXCR3	0.00140275	0.99034
S100A4	CD3G	0.0534281	0.644446
S100A4	CTLA4	0.0917119	0.427615
S100A4	CXCR5	0.110267	0.339739
S100A4	IL22	0.055015	0.634631
S100A4	IL9	-0.0140896	0.9032
S100A4	CCR6	0.0521214	0.652574
S100A4	IL17A	0.0205927	0.858909
S100A4	ICOS	0.0332393	0.774126
S100A4	CD3E	0.0754671	0.514194
S100A4	FOXP3	0.0986422	0.393377
S100A4	CD8A	0.0366875	0.751417
S100A4	CD4	0.132555	0.250466
S100A4	TRDC	0.865459	3.23867e-24
S100A4	FCGR3A	0.151473	0.188499
S100A4	KLK1	-0.0772554	0.504246
S100A4	ASCL2	-0.177565	0.12236
S100A4	MAF	0.537692	4.59219e-07
S100A4	COL1A1	0.683336	7.51521e-12
S100A4	BCL6	0.668467	3.07475e-11
S100A4	LUM	0.657314	8.40171e-11
S100A4	DCN	0.863373	5.54322e-24
S100A4	GATA3	-0.288114	0.0110546
S100A4	KRT5	-0.123143	0.285987
S100A4	RORC	-0.523978	1.00584e-06
S100A4	LPO	-0.250557	0.0279592
S100A4	AQP5	-0.296225	0.00890083
S100A4	MUC5B	-0.279242	0.013917
CAV1	NKG7	0.387972	0.000489606
CAV1	CXCL13	0.0194237	0.866843
CAV1	CD3D	0.217505	0.057407
CAV1	PDCD1	0.104993	0.363481
CAV1	CXCR3	0.0157092	0.892136
CAV1	CD3G	0.0884403	0.444351
CAV1	CTLA4	0.117584	0.30846
CAV1	CXCR5	0.146977	0.20211
CAV1	IL22	0.0289289	0.80278
CAV1	IL9	0.0185005	0.873118
CAV1	CCR6	0.0871719	0.450936
CAV1	IL17A	0.108497	0.347596
CAV1	ICOS	0.0715961	0.536067
CAV1	CD3E	0.0977643	0.397622
CAV1	FOXP3	0.134184	0.244639
CAV1	CD8A	0.0730814	0.52762
CAV1	CD4	0.156339	0.174527
CAV1	TRDC	0.894152	6.89894e-28
CAV1	FCGR3A	0.058944	0.610602
CAV1	KLK1	-0.112947	0.32806
CAV1	ASCL2	-0.216226	0.0589249
CAV1	MAF	0.594655	1.18128e-08
CAV1	COL1A1	0.749327	4.5519e-15
CAV1	BCL6	0.770614	2.50169e-16
CAV1	LUM	0.611675	3.42906e-09
CAV1	DCN	0.874804	2.5994e-25
CAV1	GATA3	-0.266999	0.0189066
CAV1	KRT5	0.0391678	0.735209
CAV1	RORC	-0.403395	0.000275025
CAV1	LPO	-0.191642	0.0949864
CAV1	AQP5	-0.344514	0.00215376
CAV1	MUC5B	-0.224788	0.0493596
MT1E	NKG7	0.189548	0.0987223
MT1E	CXCL13	-0.0509239	0.660059
MT1E	CD3D	0.0969891	0.401393
MT1E	PDCD1	-0.0626177	0.588499
MT1E	CXCR3	-0.0694439	0.548422
MT1E	CD3G	-0.0589566	0.610525
MT1E	CTLA4	-0.00866667	0.940368
MT1E	CXCR5	-0.0402943	0.727886
MT1E	IL22	0.0918465	0.426935
MT1E	IL9	-0.109984	0.34099
MT1E	CCR6	-0.0422599	0.715166
MT1E	IL17A	-0.0470719	0.684358
MT1E	ICOS	-0.0201015	0.862241
MT1E	CD3E	-0.0333918	0.773118
MT1E	FOXP3	-0.0654849	0.571505
MT1E	CD8A	-0.020984	0.856256
MT1E	CD4	0.00834193	0.942599
MT1E	TRDC	0.357679	0.00140491
MT1E	FCGR3A	0.261635	0.0215346
MT1E	KLK1	0.295686	0.00903158
MT1E	ASCL2	0.24395	0.0325119
MT1E	MAF	0.17336	0.131609
MT1E	COL1A1	0.144251	0.210698
MT1E	BCL6	0.25523	0.0250749
MT1E	LUM	0.329403	0.00344088
MT1E	DCN	0.356894	0.00144187
MT1E	GATA3	-0.279899	0.0136853
MT1E	KRT5	-0.0957627	0.407401
MT1E	RORC	-0.455598	3.1334e-05
MT1E	LPO	-0.364087	0.0011336
MT1E	AQP5	0.173421	0.131471
MT1E	MUC5B	-0.15118	0.189366
CCNG2	NKG7	0.34685	0.00199917
CCNG2	CXCL13	0.358634	0.00136106
CCNG2	CD3D	0.437118	7.04156e-05
CCNG2	PDCD1	0.458583	2.73712e-05
CCNG2	CXCR3	0.446036	4.79191e-05
CCNG2	CD3G	0.573749	4.90845e-08
CCNG2	CTLA4	0.552551	1.88656e-07
CCNG2	CXCR5	0.490169	6.04089e-06
CCNG2	IL22	0.371508	0.000879251
CCNG2	IL9	0.100098	0.3864
CCNG2	CCR6	0.441483	5.84033e-05
CCNG2	IL17A	0.487959	6.74786e-06
CCNG2	ICOS	0.53016	7.09407e-07
CCNG2	CD3E	0.521596	1.14858e-06
CCNG2	FOXP3	0.538981	4.25843e-07
CCNG2	CD8A	0.586552	2.0764e-08
CCNG2	CD4	0.547456	2.57193e-07
CCNG2	TRDC	0.2161	0.0590761
CCNG2	FCGR3A	0.468944	1.69491e-05
CCNG2	KLK1	-0.118439	0.304933
CCNG2	ASCL2	-0.38559	0.0005339
CCNG2	MAF	0.66701	3.51474e-11
CCNG2	COL1A1	0.411559	0.000200359
CCNG2	BCL6	0.412311	0.000194517
CCNG2	LUM	0.42715	0.000106933
CCNG2	DCN	0.231779	0.04253
CCNG2	GATA3	-0.0859124	0.457528
CCNG2	KRT5	0.658442	7.60377e-11
CCNG2	RORC	0.038625	0.738746
CCNG2	LPO	-0.241548	0.0343144
CCNG2	AQP5	-0.25133	0.027464
CCNG2	MUC5B	0.0441335	0.703114
BGN	NKG7	0.546304	2.75654e-07
BGN	CXCL13	0.369593	0.000939382
BGN	CD3D	0.560402	1.15839e-07
BGN	PDCD1	0.485484	7.63085e-06
BGN	CXCR3	0.432486	8.56405e-05
BGN	CD3G	0.541843	3.59726e-07
BGN	CTLA4	0.515084	1.64254e-06
BGN	CXCR5	0.522564	1.08842e-06
BGN	IL22	0.332703	0.0031123
BGN	IL9	0.280896	0.0133395
BGN	CCR6	0.471258	1.51963e-05
BGN	IL17A	0.181746	0.113664
BGN	ICOS	0.327769	0.00361467
BGN	CD3E	0.541638	3.64121e-07
BGN	FOXP3	0.606119	5.1765e-09
BGN	CD8A	0.515286	1.62459e-06
BGN	CD4	0.564812	8.75915e-08
BGN	TRDC	0.565855	8.19385e-08
BGN	FCGR3A	0.479835	1.00686e-05
BGN	KLK1	-0.160291	0.163752
BGN	ASCL2	-0.25751	0.023762
BGN	MAF	0.696067	2.10267e-12
BGN	COL1A1	0.748261	5.22329e-15
BGN	BCL6	0.40774	0.000232596
BGN	LUM	0.668676	3.01621e-11
BGN	DCN	0.5095	2.21905e-06
BGN	GATA3	0.0389298	0.736759
BGN	KRT5	0.458802	2.71e-05
BGN	RORC	-0.183028	0.111095
BGN	LPO	-0.178706	0.119936
BGN	AQP5	-0.192426	0.093617
BGN	MUC5B	0.0375513	0.74576
ACKR3	NKG7	0.446535	4.68833e-05
ACKR3	CXCL13	0.0544815	0.637924
ACKR3	CD3D	0.282321	0.0128585
ACKR3	PDCD1	0.184552	0.108102
ACKR3	CXCR3	0.0829	0.473509
ACKR3	CD3G	0.150497	0.191396
ACKR3	CTLA4	0.174829	0.128319
ACKR3	CXCR5	0.210159	0.0665762
ACKR3	IL22	0.0982649	0.395198
ACKR3	IL9	-0.0429133	0.710955
ACKR3	CCR6	0.174777	0.128434
ACKR3	IL17A	0.0649874	0.574437
ACKR3	ICOS	0.0927894	0.422183
ACKR3	CD3E	0.156558	0.173918
ACKR3	FOXP3	0.187809	0.101912
ACKR3	CD8A	0.123514	0.284524
ACKR3	CD4	0.233324	0.0411319
ACKR3	TRDC	0.886087	9.31078e-27
ACKR3	FCGR3A	0.059212	0.608978
ACKR3	KLK1	-0.162241	0.158618
ACKR3	ASCL2	-0.233476	0.0409957
ACKR3	MAF	0.611487	3.47763e-09
ACKR3	COL1A1	0.776973	9.89306e-17
ACKR3	BCL6	0.733472	3.2931e-14
ACKR3	LUM	0.662306	5.38569e-11
ACKR3	DCN	0.918906	5.01369e-32
ACKR3	GATA3	-0.235165	0.0395155
ACKR3	KRT5	0.0274287	0.812817
ACKR3	RORC	-0.365567	0.00107807
ACKR3	LPO	-0.145432	0.206945
ACKR3	AQP5	-0.336704	0.00275172
ACKR3	MUC5B	-0.16779	0.144666
LDHA	NKG7	0.215388	0.0599372
LDHA	CXCL13	0.102814	0.373575
LDHA	CD3D	0.15587	0.175841
LDHA	PDCD1	0.12322	0.285682
LDHA	CXCR3	0.0650374	0.574142
LDHA	CD3G	0.137495	0.233082
LDHA	CTLA4	0.16005	0.164393
LDHA	CXCR5	0.142073	0.217741
LDHA	IL22	0.0423282	0.714725
LDHA	IL9	-0.175867	0.126033
LDHA	CCR6	0.0905965	0.43328
LDHA	IL17A	0.0833338	0.471189
LDHA	ICOS	0.165098	0.151316
LDHA	CD3E	0.110879	0.337051
LDHA	FOXP3	0.121049	0.294322
[truncated: 977 more rows]

## Sheet: Figure6-CIBERSORT-Results77
Mixture	B cells naive	B cells memory	Plasma cells	T cells CD8	T cells CD4 naive	T cells CD4 memory resting	T cells CD4 memory activated	T cells follicular helper	T cells regulatory (Tregs)	T cells gamma delta	NK cells resting	NK cells activated	Monocytes	Macrophages M0	Macrophages M1	Macrophages M2	Dendritic cells resting	Dendritic cells activated	Mast cells resting	Mast cells activated	Eosinophils	Neutrophils	P-value	Correlation	RMSE
Tfh-low	0.0508978	0	0.373792	0.0558283	0	0.345433	0	0	0	0	0	0	0.0659739	0.0172883	0	0	0	0	0	0.0653773	0.0254093	0	0.011	0.276692	1.02802
Tfh-low	0.0901385	0	0.380258	0	0	0.147064	0	0	0	0	0.089529	0	0.001423	0	0	0.152197	0.0398475	0.000220659	0.0942065	0	0	0.005116	0.003	0.405293	0.942
Tfh-low	0.0595482	0	0.71691	0.0557351	0	0.108386	0	0	0	0	0	0.00656328	0.0105205	0.00256163	0	0	0	0.00796394	0.0318117	0	0	0	0.003	0.391673	1.14439
Tfh-low	0	0.0620578	0.174218	0.0354861	0	0.446042	0	0.0714181	0	0	0	0.0504882	0.0729213	0	0	0.0218539	0.0135021	0.0120279	0.0260983	0	0.013886	0	0.052	0.151492	1.05381
Tfh-low	0.154453	0	0.61954	0.0555989	0.0103009	0.000295418	0	0	0	0.0518799	0	0.0190598	0.00799466	0	0	0	0	0.00999048	0.0671105	0	0.00377656	0	0	0.455133	1.04117
Tfh-low	0.0716678	0	0.482278	0.0278914	0	0.239952	0	0.0119264	0	0	0	0.0473061	0.0379145	0.0179618	0	0	0	0	0.0621167	0	0.000986007	0	0.041	0.162994	1.15802
Tfh-low	0.0163099	0	0.649842	0.0678728	0	0.0531819	0.0139445	0.0235167	0	0.0151983	0	0.0191638	0.000457869	0	0.0194756	0.0610374	0.01985	0	0.0401495	0	0	0	0.004	0.374064	1.09258
Tfh-low	0.0583373	0	0.376844	0.0659883	0	0.117558	0	0.0283208	0.0144764	0	0.0481771	0	0.038743	0	0	0.102212	0	0.0399892	0.086144	0.0232098	0	0	0.03	0.178928	1.07701
Tfh-low	0.0230412	0	0.700836	0.0922613	0	0.0275865	0	0.0111971	0.0170418	0	0	0.0383291	0.0214748	0	0.00344553	0	0.0036658	0	0.0550535	0	0.00606749	0	0.004	0.37019	1.13925
Tfh-low	0	0.160597	0.344145	0.0260365	0.026301	0.00755682	0	0	0.0556628	0	0.0119293	0	0.0440776	0	0	0.0560634	0.026822	0.028499	0.170224	0.0325621	0.00952421	0	0.002	0.425095	0.928543
Tfh-low	0.0857817	0	0.0242477	0.0421051	0	0.161856	0	0.0250762	0.0168398	0	0.00654905	0.0387494	0.0220694	0.00478473	0.0924108	0.317114	0.016478	0	0.145939	0	0	0	0.782	-0.0251715	1.08393
Tfh-low	0.0886855	0	0.238104	0.124491	0	0.34252	0.0142367	0.0222344	0	0	0	0	0.0226271	0	0	0.0310215	0	0.0163328	0.0972999	0	0.00244679	0	0.024	0.214723	1.03134
Tfh-low	0.0846296	0	0.357158	0.106185	0	0.122057	0	0.0302397	0.0397917	0	0	0.011806	0.0236375	0	0.0286929	0.0511588	0.0505248	0	0.0726096	0.0215094	0	0	0.005	0.332473	0.984695
Tfh-low	0.0522838	0	0.578017	0.0728814	0	0.110875	0	0	0.0240598	0	0	0	0.0179477	0	0	0.0388228	0	0.00324523	0.0725387	0.0293293	0	0	0.002	0.429451	1.00793
Tfh-low	0.13156	0	0.28248	0.0759307	0	0.0878715	0	0.0492325	0.0409856	0	0.137107	0	0.0411917	0.101839	0	0	0	0	0	0.0230666	0.0287367	0	0.084	0.117381	1.09414
Tfh-low	0.0225865	0.0985778	0.255399	0.0507897	0	0.303818	0	0.0576454	0.0491937	0	0.0176366	0	0.0626133	0	0	0.0248391	0.01521	0	0.0144292	0	0.0272617	0	0.005	0.339543	0.967152
Tfh-low	0.0909023	0	0.679799	0.0610612	0	0.0148157	0.0144859	0	0	0.0365091	0	0	0.0149423	0	0	0.040855	0	0.0112363	0.0353936	0	0	0	0.001	0.44635	1.07161
Tfh-low	0	0.0164558	0.349917	0.129173	0	0.21211	0	0.0313628	0.0409713	0	0	0	0.0399867	0.0339326	0	0	0.0102605	0	0.13583	0	0	0	0.004	0.36955	0.95744
Tfh-low	0.0281676	0	0.475425	0.188541	0	0.132753	0	0.0307132	0	0	0	0	0.00959333	0	0.0492583	0.00326861	0	0	0.0704373	0.0118419	0	0	0.008	0.291195	1.0617
Tfh-low	0	0.0408371	0.298944	0.190628	0	0.0159538	0.00859002	0	0.0486699	0.00614856	0	0	0.00749061	0.0319237	0	0.0387491	0	0.000707384	0.303957	0.00740149	0	0	0.006	0.317231	0.981634
Tfh-low	0.0389145	0	0.557079	0.0702447	0	0.162946	0.00539444	0.0206865	0.0233654	0	0.0517406	0	0.0296279	0	0	0.0135204	0.00324639	0.00520703	0	0.014915	0.00311273	0	0.003	0.386721	1.03263
Tfh-low	0	0.346553	0.020739	0.0204638	0	0.205188	0	0.0744559	0.0110013	0	0	0.0645719	0.0182412	0.132292	0	0	0.012493	0	0.0940007	0	0	0	0.019	0.235079	1.00037
Tfh-low	0.0495831	0.0252733	0.155002	0.104413	0	0.176251	0	0.123743	0.102094	0	0.0538396	0	0.0386081	0.131295	0	0	0.0013151	0.00340418	0	0	0.035179	0	0.075	0.124796	1.0592
Tfh-low	0.115927	0	0.475202	0.108619	0	0.100811	0.00830383	0	0.0461669	0	0	0	0.0325126	0.0545434	0.0349959	0.00478893	0.0181288	0	0	0	0	0	0.008	0.294613	1.07328
Tfh-low	0.11038	0	0.213451	0.141608	0	0.197515	0	0.0486357	0.0122594	0	0.0295478	0	0.00427122	0	0.0678922	0.0468313	0.0153054	0	0.0964993	0.015804	0	0	0.038	0.168296	1.04362
Tfh-low	0.153792	0	0.468427	0.0853545	0	0.0327519	0	0.0820641	0.0256902	0	0.0324643	0	0.0346735	0.0176225	0	0	0	0.0119275	0	0.039622	0.0156098	0	0	0.474249	0.937918
Tfh-low	0.00450296	0.0329267	0.308436	0.0534682	0	0.181009	0	0.0770077	0.0274674	0.00994375	0	0.0524041	0.018729	0.0633377	0.127325	0.00620375	0.0216626	0	0.0155753	0	0	0	0.008	0.288844	0.999167
Tfh-low	0	0.0318315	0.445346	0.126789	0	0.064766	0.00908756	0.048209	0.0051283	0	0	0.0594817	0.00616335	0.00852164	0	0.0431803	0.00113277	0	0.150363	0	0	0	0.004	0.36614	0.990002
Tfh-low	0.165036	0	0.13201	0.0478875	0	0.258677	0	0.0854333	0.0600304	0	0.00166355	0.0301978	0.0276824	0.0200128	0.0409976	0.0849274	0.00417245	0	0.0412715	0	0	0	0.018	0.252327	0.994736
Tfh-low	0.138167	0	0.537788	0.0657195	0	0.0827595	0	0.0102235	0.0204424	0	0	0.015753	0.0151428	0.00984576	0.0432355	0	0	0	0.0609235	0	0	0	0	0.453575	0.985629
Tfh-low	0.0421768	0	0.504665	0.106276	0	0.0986427	0	0.0673152	0.00922481	0	0	0.0518615	0.0104516	0.00712004	0.0204328	0.026549	0	0	0	0.0525839	0	0.00270085	0.004	0.342242	1.04015
Tfh-low	0.0363678	0.0017331	0.398356	0.128834	0	0.102327	0	0.0919172	0.0330338	0.0315236	0	0.013233	0.0143481	0.051783	0.0293847	0.00855936	0.00642025	0	0.0366496	0	0.0155298	0	0.003	0.386497	0.962279
Tfh-low	0.00808213	0.0203461	0.283229	0.134816	0	0.186247	0	0.0627517	0.0166934	0	0	0.0680993	0.030538	0.0623903	0.0262534	0	0	0	0.0838409	0	0.014162	0.00255061	0.005	0.328224	0.968467
Tfh-low	0.0686209	0	0.488837	0.065499	0	0.0913505	0	0.0265359	0.0276451	0	0	0.0268254	0.0322394	0.0174711	0.0401258	0.0285555	0.00457912	0	0.0817151	0	0	0	0.003	0.400737	0.986338
Tfh-low	0	0.103681	0.425923	0.106625	0	0.0818943	0	0.0400465	0.0268115	0	0	0.0617195	0.017439	0.047772	0.0134416	0.0251936	0.000565841	0.00282175	0.0435307	0	0.00253527	0	0.003	0.409466	0.961389
Tfh-low	0.0389633	0	0.524634	0.10298	0	0.158438	0	0.0359156	0.0302508	0	0	0.00839704	0.0164949	0.027166	0.0126068	0	0.00541221	0	0.0281872	0	0.0105535	0	0.002	0.418413	0.989884
Tfh-low	0.00709633	0.0623503	0.222191	0.138925	0	0.158543	0	0.0558096	0.0477044	0	0.026872	0	0.0337515	0	0.0265084	0.0660156	0.0218151	0	0.0752648	0	0	0.0571526	0.005	0.340461	0.951175
Tfh-low	0.0486594	0	0.415569	0.106932	0	0.154706	0	0.0436069	0.0221707	0	0	0.043282	0.0123873	0	0.0425725	0.0524837	0	0	0.0571831	0.000447281	0	0	0.001	0.437086	0.93155
Tfh-high	0.00814635	0	0.23221	0.231703	0	0.13496	0.0168586	0.036647	0.0345321	0	0	0.0133375	0	0	0.0653234	0.101703	0.0507404	0	0.0651598	0.00789088	0.000788605	0	0.013	0.27219	0.98667
Tfh-high	0	0.183805	0.24478	0.0937654	0	0.123929	0	0.0966766	0.0717464	0	0.00876988	0	0	0.0172955	0	0.121525	0.0055374	0	0.0142864	0	0.00525964	0.0126235	0.002	0.424358	0.916217
Tfh-high	0.00350603	0	0.363383	0.176739	0	0.129538	0	0.0857371	0.0281222	0	0	0.0606451	0.0176788	0.0669589	0.0401983	0	0	0	0.00956191	0	0.0179316	0	0.005	0.329234	0.99025
Tfh-high	0.0517023	0.00495897	0.0610133	0.329346	0	0.157012	0.0112072	0.0651643	0.0574763	0.0257853	0	0.0201571	0.00928534	0	0.0907506	0.0378124	0.0447362	0	0.0335926	0	0	0	0.137	0.0646035	1.09718
Tfh-high	0.0924318	0	0.185139	0.215644	0	0.201727	0	0.0726857	0	0	0.00832569	0	0.00337477	0	0.0173275	0.0735317	0.0431362	0	0.071081	0.0155949	0	0	0.026	0.203785	1.02308
Tfh-high	0.00377942	0	0.635913	0.0827652	0	0.0892829	0	0.0282606	0.0307941	0.0302793	0	0.0154329	0.001945	0.0144135	0.00628847	0.00463121	0	0	0.0325187	0.0236961	0	0	0.004	0.363913	1.0926
Tfh-high	0.0724615	0	0.469053	0.0879852	0	0.122978	0	0.0462356	0.021699	0	0	0.0406864	0.035439	0.0208469	0	0.0131641	0	0.00129981	0.0546371	0.013514	0	0	0.003	0.399607	0.982531
Tfh-high	0.0562386	0	0.587226	0.112063	0	0.0718545	0	0.00590885	0.0319813	0	0	0.0089514	0.0115145	0	0.00393256	0.0494095	0.0227999	0.00322048	0.0266021	0.00829717	0	0	0	0.460052	0.987843
Tfh-high	0.0273884	0	0.0189292	0.118057	0	0.120806	0	0	0	0.0590651	0	0.0549338	0	0	0.00176506	0.213583	0.0125777	0.00645523	0.359622	0	0	0.00681729	0.143	0.058595	1.07475
Tfh-high	0.0864345	0	0.406073	0.0777345	0	0.131112	0	0.0347159	0.0318595	0	0	0.0691826	0.0235095	0.00279987	0.0265416	0.0280335	0	0	0.0820042	0	0	0	0.001	0.440596	0.930137
Tfh-high	0.0898623	0	0.340558	0.0913757	0	0.142053	0	0.0928432	0.0202953	0	0	0.0633518	0.0313783	0.00816134	0.0822758	0.00509116	0.00026582	0	0	0.0197162	0.0127713	0	0.003	0.396981	0.947442
Tfh-high	0.0900794	0	0.36252	0.0704067	0	0.160683	0.000772273	0.0766526	0.00469892	0	0	0.0312879	0.00962179	0	0.015199	0.0686705	0	0.0116753	0.0527261	0.0384177	0.00658889	0	0.003	0.399794	0.945634
Tfh-high	0	0	0.530691	0.0957191	0	0.152805	0	0.0650379	0.044426	0	0	0.0204196	0.0232225	0.0287166	0	0	0	0	0.0173753	0.0184294	0	0.00315732	0.002	0.423498	0.983073
Tfh-high	0	0.164521	0.171857	0.0939335	0	0.125209	0	0.0436759	0.017287	0.0314394	0	0.0291424	0.0265612	0	0.0301117	0.085464	0.0265096	0.011908	0.109294	0	0	0.0330867	0.002	0.423893	0.905729
Tfh-high	0	0.131638	0.374217	0.0776585	0	0.145029	0	0.0437153	0.00967535	0	0	0.0722	0.00998025	0.0342752	0.0134037	0.00426704	0.015666	0	0.0597798	0	0	0.00849515	0	0.512599	0.872215
Tfh-high	0	0.0934114	0.424535	0.123202	0	0.112149	0.0184452	0	0.021986	0.044283	0	0.00922093	0.00771567	0.0307623	0.0192472	0.00492082	0	0	0.0901225	0	0	0	0	0.466263	0.916691
Tfh-high	0	0.0793286	0.271963	0.119031	0	0.154561	0	0.0238904	0.0339423	0	0	0.00194582	0.0238141	0.0342518	0.0672158	0.0941151	0.0344551	0	0.0414668	0.0200189	0	0	0.002	0.433998	0.904711
Tfh-high	0.0371033	0	0.399301	0.0462416	0	0.179994	0	0.00603056	0.0462372	0.0411493	0	0.0119637	0.00712934	0	0.0513762	0.0435541	0.0332714	0	0.0966477	0	0	0	0.002	0.417013	0.936496
Tfh-high	0.0529803	0	0.420272	0.0862286	0	0.111247	0	0.0206553	0.0494206	0	0	0.0385007	0.0152725	0.0271567	0.0875935	0.0382825	0.00595706	0	0.0464339	0	0	0	0.003	0.397283	0.961192
Tfh-high	0.092486	0	0.0281895	0.192213	0	0.237392	0	0.0371922	0.0923969	0	0	0.0461537	0.0218796	0.00893693	0.0676591	0.0177409	0.00298585	0	0.154775	0	0	0	0.085	0.116072	1.05958
Tfh-high	0.14845	0	0.305642	0.0796186	0	0.176201	0.0191092	0.0624464	0.0270117	0	0.0256623	0	0.027329	0	0.0124674	0.010554	0.00178019	0.0126859	0	0.0759573	0.0150855	0	0.002	0.42004	0.92723
Tfh-high	0.0887779	0.0848396	0.0886564	0.199778	0	0.181793	0.0022978	0.015696	0	0.0414154	0	0.0154773	0	0	0.0430046	0.109801	0.0505689	0	0.0778947	0	0	0	0.011	0.277749	0.975905
Tfh-high	0.00638697	0.0726615	0.429363	0.0917042	0	0.11811	0	0.094955	0.0300473	0	0	0.0471694	0.0140148	0.0397054	0.0130044	0.0256296	0.0047045	0	0.0125446	0	0	0	0	0.462593	0.922014
Tfh-high	0	0.0615111	0.376411	0.100037	0	0.0655332	0	0.0527389	0	0.0418752	0	0.0504406	0	0	0.0500161	0.0996231	0.00478715	0	0.0970269	0	0	0	0.001	0.443611	0.914892
Tfh-high	0.0576819	0	0.418992	0.086099	0	0.0932386	0	0	0.0346071	0.0172042	0	0.0336662	0	0	0.0232442	0.0961694	0.0521158	0	0.0868863	0	0	9.56e-05	0.001	0.444698	0.923203
Tfh-high	0.0620314	0.0976831	0.182742	0.118442	0	0.233525	0	0.0636266	0.0444647	0.0205473	0	0.0248034	0.0103155	0.0355624	0.0401389	0.0292608	0	0	0.0368559	0	0	0	0.005	0.334907	0.961525
Tfh-high	0.026015	0	0.147552	0.154665	0	0.200625	0.0182322	0.0480653	0.0483194	0	0	0.0367472	0.00299884	0	0.0416727	0.112433	0.0746919	0	0.0879829	0	0	0	0.012	0.274135	0.975173
Tfh-high	0.0588078	0	0.400729	0.0903798	0	0.161706	0	0.0682279	0.0227136	0	0	0.00321897	0.0194923	0.0303586	0.0952597	0.000625076	0.00387561	0	0.0446061	0	0	0	0.002	0.435267	0.931409
Tfh-high	0.0584111	0.0724256	0.143789	0.0891175	0	0.171491	0	0.0787506	0.0237756	0.0211189	0	0.0403079	0	0.0462665	0.0786013	0.122492	0	0.00418993	0.0492637	0	0	0	0.004	0.346006	0.944351
Tfh-high	0.0032423	0.063658	0.342213	0.131771	0	0.0914106	0	0.0687961	0.029748	0.0155359	0	0.0518478	0	0	0.0626927	0.0588547	0.00930451	0	0.0547143	0	0	0.0162108	0.002	0.431165	0.919019
Tfh-high	0.0902586	0.0154613	0.147869	0.192792	0	0.133605	0.0364876	0.0483291	0.0835447	0	0.00534119	0	0.00235165	0	0.0524457	0.0840351	0.0549304	0	0.0525482	0	0	0	0.006	0.311097	0.962894
Tfh-high	0.00809093	0.113267	0.278043	0.120762	0	0.11867	0.0230072	0.0836958	0.0346577	0.0459473	0	0.00890501	0	0.010528	0.0936368	0.0212204	0	0	0.0395685	0	0	0	0.002	0.421067	0.920956
Tfh-high	0	0.11007	0.341576	0.0912963	0	0.149386	0.00627563	0.0493968	0.023009	0.0208447	0.00665635	0.00303834	0	0.019223	0.0544321	0.0923243	0	0	0.0324707	0	0	0	0	0.458078	0.902864
Tfh-high	0.0296374	0.102453	0.268944	0.116052	0	0.140841	0.0376019	0.0754041	0.0364298	0.00721242	0	0	0	0.0550031	0.0431664	0.0575739	0	0	0.0145618	0.00920459	0	0.00591469	0	0.45584	0.8958
Tfh-high	0.135449	0.0713317	0.280646	0.085257	0	0.13278	0.0061093	0.0908273	0.0173413	0	0	0	0	0.0675522	0.0420936	0.0569634	0	0.00247508	0.0111747	0	0	0	0	0.464203	0.897215
Tfh-high	0.0719421	0.146743	0.107816	0.204484	0	0.0891687	0.0295668	0.143233	0.0602366	0.013319	0	0	0	0.0369107	0.0352075	0.050686	0	0	0.00659254	0.0040948	0	0	0.004	0.363478	0.944419
Tfh-high	0.139695	0.130176	0.166971	0.171017	0	0.115762	0.0129089	0.121744	0.0302876	0.00949926	0	0	0	0.0418873	0.0356508	0.0244	0	0	0	0	0	0	0	0.487084	0.876989
Tfh-high	0.235916	0	0.194413	0.130942	0	0.068828	0.0383782	0.0265716	0.0699386	0.0691937	0	0	0	0.0618523	0.0234242	0.0550385	0	0	0.0255028	0	0	0	0	0.469601	0.886028
Tfh-high	0.114083	0.100501	0.0975854	0.162382	0	0.150051	0.0296826	0.109648	0.0866127	0	0	0	0	0.0653034	0.0270585	0.045895	0	0	0.00755553	0.00364212	0	0	0.004	0.373916	0.937146

## Sheet: Figure7
GeneSymbol	Tfh-low	Tfh-low	Tfh-low	Tfh-low	Tfh-low	Tfh-low	Tfh-low	Tfh-low	Tfh-low	Tfh-low	Tfh-low	Tfh-low	Tfh-low	Tfh-low	Tfh-low	Tfh-low	Tfh-low	Tfh-low	Tfh-low	Tfh-low	Tfh-low	Tfh-low	Tfh-low	Tfh-low	Tfh-high	Tfh-high	Tfh-high	Tfh-high	Tfh-high	Tfh-high	Tfh-high	Tfh-high	Tfh-high	Tfh-high	Tfh-high	Tfh-high	Tfh-high	Tfh-high	Tfh-high	Tfh-high	Tfh-high	Tfh-high	Tfh-high	Tfh-high	Tfh-high	Tfh-high	Tfh-high	Tfh-high	Tfh-high
acinar	0.402727	0.390327	0.424195	0.405672	0.394256	0.409788	0.389496	0.393421	0.390062	0.39401	0.402075	0.403398	0.376227	0.40672	0.408165	0.398231	0.402086	0.39628	0.395341	0.392548	0.398277	0.389482	0.376305	0.387713	0.397567	0.392005	0.393666	0.390412	0.398269	0.412428	0.385401	0.395098	0.389144	0.388122	0.399968	0.374547	0.39439	0.361086	0.387655	0.396977	0.389104	0.385291	0.397532	0.385083	0.389912	0.424684	0.387712	0.384371	0.385316
activated_B	0.136649	0.0813431	0.1793	0.148513	0.206133	0.202447	0.155236	0.175457	0.166204	0.214517	0.168528	0.201608	0.229429	0.212978	0.214388	0.231939	0.222326	0.211817	0.235751	0.25382	0.265807	0.207917	0.274477	0.24563	0.276075	0.262133	0.269253	0.219174	0.219928	0.253298	0.241652	0.250743	0.292973	0.299194	0.284111	0.258803	0.294225	0.216029	0.329114	0.3282	0.307272	0.307342	0.33679	0.355275	0.397553	0.384063	0.413869	0.417122	0.405246
B_cell	0.128281	0.0456883	0.155445	0.165025	0.184689	0.194764	0.116917	0.196558	0.190035	0.215193	0.183929	0.189439	0.214224	0.200745	0.209997	0.218377	0.218767	0.201366	0.219784	0.238571	0.276845	0.199505	0.273761	0.228506	0.266287	0.266375	0.253216	0.186007	0.193186	0.245876	0.256151	0.257933	0.309519	0.297956	0.262077	0.239224	0.296935	0.18708	0.330129	0.319938	0.306643	0.31532	0.335718	0.339554	0.398883	0.397318	0.424494	0.435707	0.411941
CD4T	-0.00543788	0.146525	0.148658	0.130231	0.186524	0.186041	0.212874	0.184667	0.169513	0.180146	0.190779	0.23936	0.19064	0.196709	0.188564	0.221562	0.196947	0.230771	0.241381	0.217929	0.251981	0.218279	0.239518	0.227827	0.260108	0.258304	0.285366	0.259009	0.277966	0.270813	0.299362	0.273054	0.318341	0.294049	0.302413	0.319451	0.309942	0.352978	0.335919	0.334878	0.337791	0.355484	0.351438	0.326029	0.387084	0.388004	0.408757	0.42857	0.42059
CD4Tcm	0.196579	0.23553	0.238713	0.210239	0.249877	0.267282	0.280168	0.242809	0.219236	0.230799	0.235415	0.292399	0.256292	0.236844	0.251462	0.275565	0.27567	0.293378	0.284999	0.286822	0.290589	0.306364	0.327181	0.280764	0.304162	0.297578	0.311755	0.293736	0.274336	0.313899	0.308346	0.35611	0.337628	0.313938	0.314101	0.333872	0.317799	0.349153	0.327012	0.338347	0.339727	0.347439	0.352696	0.32144	0.357106	0.363766	0.377842	0.38575	0.350795
CD4Temra	-0.0464217	0.119235	0.144916	0.0740579	0.168688	0.184949	0.170233	0.159185	0.136003	0.15118	0.133873	0.191804	0.175025	0.163253	0.173679	0.16409	0.183939	0.191887	0.213403	0.218702	0.214201	0.192717	0.215614	0.21072	0.214515	0.199274	0.255116	0.246556	0.235379	0.255144	0.258928	0.240197	0.274449	0.245514	0.276958	0.274728	0.238919	0.297733	0.266746	0.25721	0.288076	0.306236	0.303269	0.311375	0.305755	0.312977	0.365665	0.371921	0.353251
CD8_MALT	-0.0104646	0.0856512	0.0873166	0.109611	0.10727	0.125831	0.133587	0.107576	0.114934	0.103864	0.125236	0.143653	0.124562	0.12782	0.115204	0.129046	0.106567	0.13613	0.132983	0.127742	0.149227	0.115354	0.136972	0.124387	0.152835	0.16237	0.170375	0.140024	0.173742	0.161847	0.166225	0.163667	0.192977	0.165893	0.167315	0.178869	0.177616	0.206326	0.202069	0.19035	0.183297	0.217646	0.189626	0.173731	0.211289	0.213888	0.234219	0.247128	0.25992
CD8T	-0.0166075	0.137161	0.153872	0.142888	0.173748	0.206752	0.219374	0.193341	0.169077	0.170009	0.167698	0.232802	0.197712	0.200516	0.195965	0.223953	0.197668	0.225434	0.221518	0.234796	0.25087	0.213163	0.23345	0.23055	0.250547	0.252517	0.29779	0.240236	0.280548	0.257316	0.302006	0.269741	0.324951	0.285511	0.293517	0.302312	0.295643	0.348503	0.333174	0.323844	0.336941	0.354605	0.353166	0.324397	0.380904	0.378367	0.411396	0.429809	0.418723
CD8Tcm	0.0875514	0.112541	0.168884	0.151039	0.168617	0.164191	0.193867	0.177222	0.166132	0.153458	0.187148	0.196089	0.168066	0.177422	0.18215	0.174543	0.178768	0.191018	0.181833	0.187627	0.22979	0.190343	0.213672	0.197933	0.224236	0.209577	0.239833	0.18163	0.224614	0.198493	0.257791	0.241589	0.268711	0.241831	0.233159	0.250679	0.259603	0.271886	0.265781	0.280228	0.274211	0.297029	0.279371	0.230969	0.300613	0.307661	0.321395	0.338923	0.341358
CD8Tem	-0.105845	0.0737629	0.0676744	0.0522097	0.0992078	0.143345	0.13399	0.111868	0.0936276	0.113204	0.113695	0.151363	0.13141	0.110094	0.150402	0.144419	0.126774	0.153797	0.168175	0.17085	0.183594	0.144017	0.159268	0.160554	0.190621	0.156879	0.212405	0.194179	0.210448	0.207658	0.228705	0.201879	0.241549	0.219686	0.231113	0.24029	0.229415	0.258847	0.25178	0.236529	0.262021	0.260575	0.291	0.278735	0.304367	0.306006	0.353353	0.359981	0.362975
CD8Temra	0.108162	0.221107	0.184735	0.167587	0.205435	0.209402	0.211943	0.216002	0.205461	0.220244	0.221027	0.236507	0.22287	0.228164	0.22233	0.231388	0.261884	0.240958	0.244268	0.256544	0.254933	0.237385	0.257179	0.259256	0.279466	0.257726	0.291658	0.268552	0.289444	0.293086	0.29768	0.27059	0.303964	0.271148	0.30134	0.317992	0.276532	0.309303	0.28298	0.303222	0.313592	0.327201	0.305129	0.331824	0.315298	0.321967	0.353683	0.342917	0.350314
CD8TRM	0.0483411	0.161617	0.180272	0.157393	0.181065	0.213693	0.217378	0.193487	0.174536	0.179706	0.169373	0.245458	0.196329	0.200407	0.192123	0.231367	0.224011	0.224512	0.227625	0.240044	0.235918	0.218601	0.231921	0.229996	0.261662	0.241969	0.283304	0.239744	0.28136	0.264117	0.284837	0.254131	0.298165	0.271658	0.292484	0.286446	0.266166	0.323444	0.297875	0.278613	0.310095	0.317946	0.329763	0.311893	0.341675	0.33425	0.351349	0.374173	0.363475
CTL	0.0136803	0.164552	0.161605	0.153491	0.182645	0.212939	0.203114	0.214449	0.199749	0.195261	0.197093	0.22824	0.224397	0.227698	0.227888	0.23723	0.247972	0.23742	0.236962	0.262509	0.265405	0.2287	0.24903	0.267717	0.289615	0.255977	0.307933	0.255118	0.300281	0.293187	0.306853	0.258337	0.316292	0.284077	0.32018	0.323419	0.300271	0.328186	0.309853	0.324498	0.330636	0.34164	0.343103	0.350816	0.350647	0.358983	0.387922	0.378025	0.395669
DC	0.0714249	0.0933231	0.0945898	-0.0267613	0.129454	0.0591534	0.146253	0.0643916	0.0762237	0.0188908	0.106873	0.164831	0.0837869	0.0776634	0.0900951	0.124078	0.142483	0.155551	0.108024	0.0886294	0.0996427	0.0702124	0.189033	0.132723	0.255035	0.169781	0.133046	0.206553	0.236035	0.1905	0.239252	0.102802	0.268986	0.102696	0.161171	0.330622	0.177573	0.322493	0.123826	0.242408	0.277474	0.280976	0.182449	0.197776	0.190226	0.210821	0.202601	0.253916	0.275743
DC1	0.119	0.135735	0.132672	0.119313	0.15261	0.132503	0.167351	0.130127	0.137641	0.123456	0.127514	0.146827	0.157103	0.146194	0.174097	0.160433	0.156026	0.150016	0.161535	0.163203	0.153237	0.182223	0.171364	0.139189	0.201828	0.158875	0.174264	0.18011	0.189864	0.233693	0.15555	0.148865	0.195661	0.168442	0.207082	0.231788	0.155857	0.210689	0.171545	0.205456	0.206557	0.181735	0.206605	0.260909	0.205177	0.212599	0.22031	0.208701	0.247361
DC2	0.1324	0.147823	0.144892	0.088125	0.179366	0.125041	0.188347	0.12044	0.131269	0.116335	0.15494	0.201802	0.131109	0.152303	0.132666	0.175353	0.169407	0.198531	0.123115	0.163318	0.167897	0.17446	0.259776	0.171272	0.257192	0.186727	0.194635	0.204588	0.214989	0.210357	0.244993	0.201453	0.285523	0.154704	0.207657	0.280984	0.207691	0.297779	0.174001	0.244914	0.271668	0.283778	0.208504	0.154103	0.237779	0.21637	0.213711	0.256389	0.269543
DC3	0.190316	0.157577	0.191204	0.200213	0.20024	0.234269	0.192984	0.193139	0.211136	0.229446	0.206506	0.253036	0.239756	0.224221	0.236675	0.231458	0.239801	0.251319	0.263683	0.23444	0.249849	0.257185	0.282057	0.243927	0.278893	0.230415	0.241597	0.263511	0.261263	0.295309	0.262075	0.267768	0.315932	0.259664	0.270645	0.3107	0.273996	0.328649	0.273333	0.336786	0.305102	0.309435	0.315385	0.298511	0.304487	0.319382	0.31134	0.341427	0.349479
DUCT	0.449181	0.483333	0.48618	0.484993	0.480369	0.470926	0.471478	0.48235	0.46946	0.451498	0.459803	0.491432	0.455462	0.478761	0.468558	0.471964	0.479395	0.488403	0.478713	0.486153	0.476026	0.477807	0.48455	0.485682	0.475741	0.481433	0.471593	0.477191	0.481243	0.472875	0.494	0.494847	0.487843	0.465718	0.476614	0.485598	0.468569	0.488137	0.418941	0.462184	0.48596	0.484866	0.46648	0.44301	0.475703	0.458505	0.464003	0.46642	0.461494
exhausted_CD8T	0.0440824	0.126062	0.107853	0.103998	0.134426	0.148588	0.147809	0.122052	0.117969	0.144643	0.141418	0.17026	0.153752	0.144192	0.154873	0.161965	0.17117	0.168806	0.182905	0.171856	0.17997	0.175003	0.182892	0.168597	0.201531	0.173482	0.207269	0.194157	0.187547	0.208973	0.209186	0.236223	0.223943	0.209877	0.218776	0.228888	0.209817	0.247118	0.226594	0.233521	0.235525	0.251541	0.266221	0.262134	0.271731	0.271151	0.312546	0.318734	0.305679
fibroblasts	0.355033	0.452744	0.410685	0.165511	0.43985	0.402255	0.407869	0.383108	0.356465	0.305817	0.417918	0.443234	0.43932	0.372649	0.38439	0.411582	0.415306	0.453335	0.433386	0.36438	0.415086	0.451863	0.451617	0.446001	0.455808	0.441723	0.445116	0.45757	0.43266	0.444619	0.448856	0.432979	0.447147	0.451989	0.47318	0.476243	0.430557	0.483254	0.421252	0.451219	0.455001	0.480054	0.434115	0.430273	0.452518	0.431277	0.457128	0.468478	0.470228
Ionocytes	0.267828	0.121107	0.251733	0.299121	0.297115	0.314324	0.146092	0.271862	0.213887	0.292902	0.252234	0.267112	0.20867	0.157307	0.244337	0.248435	0.275686	0.297168	0.167208	0.2419	0.247793	0.215028	0.350192	0.253633	0.258354	0.275044	0.159141	0.254123	0.222271	0.184924	0.349911	0.370111	0.246608	0.243605	0.236521	0.270987	0.232625	0.223716	0.254688	0.152933	0.30667	0.301868	0.266789	0.253318	0.203611	0.292895	0.194364	0.200792	0.159675
M1	0.199721	0.186207	0.24077	0.240015	0.226688	0.275371	0.224137	0.2261	0.201991	0.221327	0.206496	0.217841	0.213734	0.266733	0.22974	0.243264	0.29052	0.264733	0.283001	0.223477	0.226273	0.25429	0.274537	0.2323	0.283668	0.227882	0.217922	0.215538	0.0230728	0.250122	0.187073	0.279024	0.275652	0.227545	0.244016	0.265792	0.2101	0.238663	0.211935	0.292269	0.304904	0.215309	0.274785	0.272115	0.224577	0.188488	0.231949	0.227397	0.0215609
M2	0.162478	0.205507	0.193545	0.0856054	0.232136	0.212923	0.187024	0.105023	0.163118	0.166767	0.151549	0.194353	0.247963	0.167155	0.248318	0.199627	0.232607	0.267462	0.298149	0.220541	0.235008	0.240011	0.271102	0.245358	0.265279	0.236964	0.257083	0.327934	0.274916	0.278694	0.205166	0.202181	0.303821	0.274486	0.329107	0.357131	0.255863	0.324686	0.244614	0.319622	0.278806	0.315404	0.275505	0.366246	0.327599	0.283738	0.321166	0.291978	0.340283
Mast_cell	0.201852	0.248044	0.234633	-0.0288658	0.264629	0.246861	0.253318	0.017831	0.113084	0.0320606	0.136165	0.294304	0.098254	0.266318	0.119776	0.256371	0.310207	0.352813	0.217152	0.149273	0.266399	0.242669	0.379403	0.21625	0.352947	0.321006	0.3313	0.297374	0.289184	0.229925	0.367862	0.255733	0.362214	0.165419	0.386611	0.374526	0.278705	0.351934	0.321113	0.240733	0.321406	0.339211	0.296438	0.236917	0.284416	0.170646	0.335989	0.136142	0.289658
MEC	0.421388	0.472026	0.46977	0.483804	0.45026	0.457953	0.409685	0.474743	0.453621	0.452155	0.484728	0.460683	0.482575	0.462507	0.460847	0.475487	0.453766	0.445134	0.450198	0.445244	0.487741	0.463961	0.468708	0.472114	0.449166	0.473508	0.474371	0.474932	0.475771	0.454316	0.464971	0.456301	0.463839	0.464363	0.454748	0.456717	0.464123	0.48905	0.455799	0.462995	0.451336	0.481956	0.382336	0.40957	0.392741	0.456528	0.459259	0.466956	0.471883
Monocytes1	0.229476	0.221733	0.297117	0.231055	0.25034	0.285248	0.251662	0.25269	0.245945	0.240883	0.241209	0.261228	0.226008	0.282595	0.233591	0.262529	0.337359	0.285817	0.318019	0.258266	0.280238	0.256428	0.281271	0.265401	0.362869	0.221069	0.252663	0.267407	0.302044	0.304376	0.233802	0.263972	0.342586	0.24675	0.29937	0.312542	0.242562	0.280713	0.250754	0.351604	0.33418	0.270828	0.29063	0.296441	0.252821	0.250068	0.256237	0.279678	0.317823
Monocytes2	0.201532	0.28468	0.238691	0.214301	0.274366	0.276054	0.253797	0.238106	0.269382	0.221829	0.249366	0.261534	0.308853	0.259506	0.291728	0.28366	0.325847	0.271714	0.315536	0.301052	0.27766	0.270281	0.282478	0.302916	0.336192	0.268231	0.331284	0.322731	0.319521	0.329666	0.289006	0.236133	0.321055	0.30225	0.320675	0.347398	0.279061	0.301316	0.280503	0.355831	0.306506	0.335876	0.340729	0.386334	0.294759	0.305365	0.351766	0.334071	0.34362
mucous_acini	0.443314	0.427538	0.447322	0.417943	0.432585	0.423669	0.4351	0.422955	0.447307	0.433156	0.447227	0.428579	0.412744	0.444636	0.431474	0.439087	0.434957	0.445989	0.433398	0.432831	0.433672	0.446494	0.437479	0.435062	0.447301	0.415188	0.42819	0.426836	0.412628	0.457085	0.427236	0.454132	0.443188	0.415083	0.425489	0.441443	0.445426	0.412113	0.425829	0.437812	0.423274	0.422983	0.420549	0.423177	0.430148	0.438731	0.426383	0.405895	0.402803
Myeloid_cells	0.31349	0.340732	0.343265	0.308731	0.383591	0.357305	0.366666	0.298347	0.324994	0.335802	0.351614	0.371816	0.387309	0.35403	0.374895	0.381786	0.395305	0.397348	0.393368	0.393536	0.409513	0.388852	0.414591	0.385021	0.417561	0.390399	0.429267	0.40881	0.425037	0.427939	0.391348	0.402226	0.443164	0.412817	0.443092	0.446256	0.42439	0.452573	0.433588	0.4551	0.447568	0.452348	0.443015	0.463254	0.469118	0.45556	0.478837	0.474293	0.486663
naive_B	0.179301	0.165188	0.256529	0.239551	0.280052	0.264874	0.245302	0.23033	0.266783	0.253857	0.187685	0.272284	0.254495	0.266172	0.247034	0.291905	0.246646	0.275296	0.250054	0.299536	0.337691	0.27542	0.330236	0.299226	0.271484	0.320745	0.313229	0.227868	0.281037	0.314111	0.275216	0.318356	0.341815	0.34911	0.292728	0.308056	0.327013	0.261494	0.375246	0.328291	0.354876	0.331162	0.34428	0.372897	0.39897	0.425513	0.437885	0.453533	0.435684
naive_CD4T	-0.0258403	0.0714104	0.090024	0.0511792	0.121206	0.123814	0.156293	0.105686	0.0994815	0.119751	0.154651	0.190636	0.118202	0.136785	0.136077	0.144321	0.142293	0.169334	0.155997	0.151284	0.221149	0.181306	0.200683	0.169092	0.216126	0.202848	0.229746	0.192333	0.20126	0.219899	0.269235	0.249082	0.277322	0.260809	0.224648	0.26046	0.276048	0.293465	0.291345	0.299218	0.287904	0.324864	0.316376	0.244555	0.344722	0.360103	0.376698	0.40511	0.400852
naive_CD8T	-0.039875	0.056361	0.0831547	0.072439	0.109014	0.123899	0.15534	0.105644	0.0934938	0.110166	0.148377	0.188375	0.112287	0.131735	0.137326	0.139596	0.13791	0.162518	0.144654	0.15231	0.220401	0.17685	0.197075	0.165273	0.21385	0.201289	0.229898	0.179756	0.196059	0.211601	0.266814	0.250397	0.278808	0.257872	0.212367	0.249341	0.268288	0.284565	0.285111	0.292335	0.283765	0.320344	0.316499	0.232555	0.336952	0.355409	0.372103	0.402996	0.396681
neutrophils	-0.101846	-0.0951155	-0.00330578	-0.0659533	-0.123372	-0.000795769	-0.284045	-0.0567252	-0.0546758	-0.0713368	-0.0139405	-0.102612	-0.103397	0.129142	-0.0807886	-0.0493381	0.195858	-0.0129573	0.0491314	0.0229474	-0.0534662	-0.0676353	-0.0337604	-0.0922519	0.235017	-0.0749986	-0.0824159	-0.0901438	0.0821299	0.097156	-0.0973805	-0.0414277	0.0574659	-0.0901289	0.0803039	0.0142725	-0.0730764	-0.0760654	-0.0448086	0.0545387	0.171341	-0.107662	-0.00157452	0.000514578	0.00668655	-0.145238	0.0271823	-0.0687704	-0.007534
NK	-0.0976513	0.046321	0.028085	0.0237428	0.0712165	0.0615867	0.0516761	0.0461155	0.0296353	0.0344981	0.0348378	0.0691039	0.0911385	0.0702298	0.0791529	0.0775485	0.128654	0.066101	0.0895393	0.106882	0.101722	0.0768735	0.0874257	0.0940915	0.148889	0.0784985	0.147878	0.125106	0.1359	0.156407	0.146287	0.147356	0.14703	0.129548	0.180936	0.141148	0.115611	0.172965	0.11343	0.150869	0.150607	0.15327	0.170765	0.24858	0.166986	0.166101	0.21868	0.196411	0.19723
NKT	-0.0153458	0.136235	0.119865	0.10824	0.15091	0.159742	0.164775	0.16676	0.139284	0.143345	0.141905	0.185405	0.175325	0.166209	0.160036	0.184745	0.198507	0.178241	0.208999	0.204311	0.213696	0.174527	0.197279	0.202057	0.229728	0.200718	0.255148	0.210509	0.245718	0.250932	0.251251	0.213983	0.256234	0.240683	0.263378	0.261718	0.231125	0.281586	0.252501	0.265838	0.271925	0.2746	0.279187	0.309302	0.300826	0.314155	0.336335	0.336733	0.326987
pDC	0.0626768	0.12447	0.102611	0.127291	0.142351	0.114755	0.123628	0.1154	0.114774	0.122988	0.13431	0.140659	0.140219	0.146301	0.161298	0.145264	0.166258	0.140691	0.197033	0.155829	0.158781	0.159156	0.170895	0.150419	0.1798	0.177214	0.166715	0.200094	0.151804	0.19296	0.172768	0.177833	0.183294	0.185916	0.191668	0.214073	0.197963	0.170135	0.184703	0.240347	0.215574	0.199542	0.244584	0.227718	0.240481	0.238093	0.274615	0.268333	0.283599
plasma_cell	0.301107	0.269074	0.312515	0.264165	0.327672	0.320498	0.302382	0.282052	0.309666	0.324285	0.297898	0.322352	0.318626	0.316432	0.318969	0.325615	0.32222	0.32094	0.330453	0.33458	0.352084	0.312948	0.345706	0.331992	0.345735	0.347256	0.346341	0.324251	0.331324	0.337166	0.331425	0.333788	0.35785	0.366773	0.349355	0.330738	0.364021	0.312066	0.381889	0.383949	0.373694	0.367268	0.391893	0.394333	0.424223	0.405492	0.429409	0.426155	0.419255
progenitor_cells	0.440078	0.426512	0.427612	0.441486	0.44318	0.423756	0.440308	0.431859	0.455148	0.433856	0.429304	0.437473	0.436529	0.429419	0.41973	0.438543	0.422744	0.442569	0.422414	0.431865	0.436021	0.42311	0.453033	0.422814	0.406069	0.437303	0.431394	0.408304	0.420644	0.411955	0.440275	0.4443	0.445224	0.426149	0.409825	0.42751	0.418973	0.449136	0.423982	0.428805	0.433089	0.462921	0.431243	0.386558	0.430295	0.418832	0.404537	0.413463	0.414252
serous_acini	0.174883	0.24044	0.226425	0.250051	0.199887	0.159843	0.173523	0.25136	0.226043	0.219903	0.239425	0.195475	0.235007	0.231224	0.243445	0.23134	0.235786	0.233926	0.197789	0.232806	0.258219	0.206654	0.217949	0.237671	0.248771	0.232206	0.233148	0.189586	0.230377	0.236048	0.231841	0.234006	0.254947	0.226941	0.240645	0.229689	0.232358	0.264373	0.229542	0.187346	0.227183	0.234301	0.260587	0.217529	0.196163	0.187801	0.220667	0.228617	0.198278
switched_memory_B	0.220318	0.17091	0.252045	0.175248	0.264123	0.262903	0.224886	0.158009	0.236105	0.261722	0.201775	0.263012	0.285589	0.236608	0.275313	0.274169	0.275959	0.263485	0.283903	0.294517	0.322122	0.259781	0.306129	0.293067	0.31368	0.314201	0.309411	0.273246	0.279008	0.29484	0.294843	0.297621	0.325834	0.341968	0.321752	0.298492	0.342343	0.273544	0.348035	0.347689	0.342601	0.343816	0.354444	0.367766	0.390766	0.394275	0.416457	0.415023	0.405887
T_cell	-0.0258175	0.136368	0.148255	0.162077	0.178876	0.196294	0.220618	0.197387	0.17281	0.174852	0.186582	0.243745	0.19373	0.198509	0.198998	0.227197	0.198951	0.230767	0.238648	0.230404	0.255866	0.217168	0.240096	0.231376	0.263689	0.264905	0.294722	0.249968	0.282293	0.266644	0.300404	0.279195	0.327505	0.294771	0.295762	0.311337	0.302911	0.348488	0.33319	0.329575	0.339329	0.35318	0.357435	0.320462	0.381474	0.384951	0.406562	0.428999	0.41701
Tfh	-0.0549567	0.080928	0.0886838	0.122414	0.108605	0.122621	0.143015	0.14686	0.132631	0.135051	0.137389	0.167774	0.149873	0.149504	0.16373	0.175046	0.164687	0.17651	0.169659	0.184131	0.189951	0.184776	0.196984	0.18769	0.21021	0.208008	0.217187	0.197629	0.217049	0.218976	0.234558	0.247038	0.250413	0.23682	0.226748	0.243978	0.250326	0.266896	0.275862	0.274672	0.284325	0.292327	0.300382	0.280486	0.334107	0.344794	0.361037	0.36929	0.368863
Tgd	-0.0258808	0.0686564	0.0785941	0.0653776	0.107192	0.114638	0.136347	0.0885958	0.0970384	0.111675	0.100234	0.146641	0.119121	0.0957457	0.0885178	0.110407	0.0820201	0.114074	0.152964	0.137542	0.165013	0.121971	0.140867	0.113072	0.169522	0.168586	0.211256	0.147982	0.19937	0.184956	0.215718	0.166119	0.202786	0.188839	0.201074	0.205064	0.197942	0.241722	0.214805	0.198493	0.205004	0.238575	0.235336	0.216214	0.254047	0.245752	0.293138	0.291547	0.317373
Th1	-0.0675288	0.087161	0.129732	0.065121	0.142396	0.167607	0.154311	0.12885	0.0927976	0.114084	0.115284	0.185337	0.13259	0.135125	0.133307	0.137179	0.12535	0.175442	0.190096	0.185118	0.187545	0.169063	0.191994	0.192189	0.196363	0.194123	0.239247	0.202501	0.21327	0.223143	0.24715	0.235918	0.24571	0.227077	0.235738	0.238943	0.230944	0.287761	0.285038	0.259367	0.274569	0.293323	0.291757	0.285887	0.330256	0.332246	0.3702	0.386822	0.373357
Th17	0.0218632	0.0709759	0.0969024	0.0867264	0.102839	0.117078	0.139096	0.0954843	0.101071	0.0859664	0.0948207	0.134479	0.0958889	0.107739	0.107819	0.111574	0.104885	0.127337	0.124221	0.140632	0.135635	0.142651	0.152945	0.115601	0.135003	0.140937	0.154113	0.128268	0.153073	0.146453	0.165971	0.193713	0.177204	0.147706	0.157254	0.181821	0.166194	0.21015	0.186701	0.201047	0.200893	0.217273	0.202793	0.177381	0.207294	0.231555	0.242998	0.247312	0.228995
Th2	-0.0273007	0.0546421	0.04915	0.0581919	0.0846198	0.0969319	0.104861	0.0784283	0.0809433	0.0805563	0.0729897	0.117588	0.0836725	0.0709352	0.0988234	0.101874	0.0726524	0.104977	0.14506	0.0880169	0.123598	0.0937024	0.111076	0.0992415	0.116119	0.123833	0.143269	0.148545	0.13533	0.129228	0.14584	0.134324	0.163597	0.152065	0.163066	0.151264	0.144573	0.169049	0.185962	0.161248	0.156207	0.179691	0.181607	0.198823	0.193395	0.210715	0.22075	0.232371	0.241564
Th22	-0.0369231	0.0990289	0.103764	0.119483	0.150564	0.149953	0.169526	0.148095	0.127019	0.131771	0.147077	0.202539	0.152503	0.155347	0.153838	0.172543	0.175685	0.188235	0.176741	0.180014	0.209157	0.177836	0.208079	0.184285	0.211971	0.206582	0.248688	0.189839	0.223234	0.215621	0.245453	0.241612	0.28077	0.233792	0.255891	0.261262	0.237701	0.301713	0.272304	0.271001	0.28386	0.302625	0.290273	0.262068	0.316347	0.316997	0.34148	0.359868	0.334174
Th9	-0.0659866	0.0900428	0.10054	0.113021	0.12848	0.144872	0.167627	0.144636	0.145541	0.12398	0.13429	0.187449	0.140934	0.145325	0.145876	0.171534	0.145923	0.174659	0.184515	0.174695	0.198304	0.162384	0.183354	0.175132	0.205264	0.205927	0.233009	0.194207	0.222127	0.207696	0.251595	0.219329	0.26321	0.233188	0.234223	0.248085	0.240814	0.282711	0.268667	0.266075	0.274846	0.286926	0.291744	0.256715	0.313319	0.316612	0.335755	0.372751	0.345634
transitional_B	0.195955	0.137263	0.218632	0.219213	0.241925	0.244009	0.194053	0.245379	0.240039	0.260883	0.234935	0.239601	0.2601	0.248911	0.25659	0.26357	0.263751	0.249369	0.264781	0.280348	0.312303	0.24786	0.309877	0.271969	0.303433	0.303654	0.292572	0.242746	0.248259	0.28642	0.294956	0.296588	0.339646	0.330118	0.299862	0.280828	0.329286	0.23755	0.357198	0.348602	0.337303	0.344699	0.361863	0.36497	0.415358	0.414059	0.436972	0.446642	0.42627
Treg	-0.0274527	0.0633886	0.0636803	0.062052	0.0907348	0.100501	0.118095	0.0930145	0.0834628	0.0877033	0.109169	0.137115	0.115854	0.110563	0.110705	0.123013	0.135776	0.128643	0.147068	0.136893	0.157203	0.126261	0.138155	0.140027	0.179582	0.156877	0.179262	0.156962	0.16766	0.178949	0.199779	0.18986	0.211459	0.195422	0.184257	0.202448	0.201567	0.220022	0.224754	0.227391	0.234081	0.238822	0.260573	0.239295	0.268482	0.269028	0.308194	0.322655	0.324308
unswitched_memory_B	0.151974	0.0861321	0.188943	0.138325	0.213562	0.215796	0.155182	0.179541	0.171813	0.222682	0.164517	0.216116	0.224626	0.218134	0.222293	0.2369	0.224458	0.215744	0.243939	0.25803	0.276023	0.207707	0.269875	0.24984	0.271815	0.276365	0.283485	0.222225	0.2323	0.256058	0.240674	0.246004	0.28621	0.306678	0.288153	0.249533	0.296747	0.208687	0.339187	0.33321	0.314511	0.318136	0.348004	0.367256	0.403046	0.381351	0.416583	0.421171	0.405953
vascular_endothelial	0.289617	0.335298	0.294116	0.337841	0.356099	0.366416	0.290262	0.32379	0.338589	0.301184	0.339268	0.32023	0.37442	0.291599	0.369345	0.313523	0.307583	0.297972	0.398904	0.287364	0.322503	0.403971	0.358961	0.348641	0.282468	0.397514	0.368607	0.390571	0.331001	0.32154	0.394164	0.347592	0.373016	0.383602	0.290788	0.360718	0.303694	0.356983	0.35281	0.35501	0.32699	0.361558	0.354639	0.34032	0.351006	0.356927	0.341284	0.375002	0.379258
[truncated: 1 more columns]
