# Supplementary material for: Unraveling the transcriptome-based network of tfh cells in primary sjogren syndrome: insights from a systems biology approach
Source: Front Immunol. 2023 Aug 10;14:1216379. doi: 10.3389/fimmu.2023.1216379 (PMC10448518; doi:10.3389/fimmu.2023.1216379)
Supplement: Supplementary file 2 [file DataSheet2.xlsx]

## Sheet: clinical data 152
group	gender	age	ANA	ANTISSA	ANTIRO52	ANTISSB	IGG	IGA	IGM	C3	C4
0	0	57	0	0	1	0	14.53	2.59	0.81	1.31	0.36
0	0	74	1	0	0	0	17.42	1.92	1.19	1.04	0.3
0	0	65	1	0	0	0	10.34	2.6	0.86	1.11	0.22
0	0	51	1	0	0	0	12.65	1.62	1.4	0.92	0.23
0	0	38	1	0	1	0	17.87	2.9	4.73	1.08	0.27
0	0	44	0	0	0	0	4.92	0.96	2.21	1.02	0.04
0	0	38	0	0	0	0	9.44	1.17	1.13	0.87	0.14
0	0	52	1	0	1	0	12.62	3.6	1.08	1.31	0.44
0	0	64	1	0	0	0	12.12	1.28	1.16	1.05	0.31
0	0	51	1	0	1	0	16.2	4	1.85	1.1	0.2
0	0	42	1	0	1	0	13.99	2.63	2.16	0.63	0.08
0	1	57	0	0	0	0	15.8	3.4	1.8	1.2	0.3
0	0	55	1	0	1	0	15.98	3.24	1.08	0.98	0.22
0	0	56	1	0	1	0	13.94	3.37	1.76	1.19	0.36
0	0	43	1	0	0	0	10.71	2.56	2.62	0.85	0.16
0	0	59	1	0	0	0	11.97	2.15	1.48	1.33	0.46
0	0	50	1	0	1	0	14.44	2.55	0.76	1.3	0.3
0	0	53	0	0	1	0	12.52	3.6	1.01	1.45	0.39
0	1	58	0	0	0	0	9.87	0.98	0.64	1.32	0.35
0	0	51	0	0	0	0	11.38	1.5	1.31	1.33	0.66
1	0	43	0	1	1	0	10.27	3.72	1.2	1.55	0.25
1	0	59	1	1	1	0	22.49	9	2.95	0.97	0.2
1	0	57	1	1	1	1	14.76	3.07	1.45	1.1	0.19
1	0	38	1	1	1	1	27.9	4.15	1.57	0.57	0.23
1	0	41	1	1	0	0	17.46	3.06	0.46	0.87	0.17
1	1	65	1	1	1	1	12.29	1.89	1.81	0.82	0.22
1	0	46	1	1	1	0	11.07	1.99	2.17	1.3	0.3
1	0	47	1	1	1	1	15.46	2.39	5.6	0.79	0.14
1	1	37	1	1	1	1	16.58	3.5	0.35	1.6	0.32
1	1	65	1	1	1	1	38.03	2.67	0.95	1.42	0.38
1	0	60	1	1	0	1	12.8	2.16	1.76	1.37	0.38
1	0	63	1	1	1	1	37.21	3.6	0.59	1.09	0.25
1	0	37	1	1	1	0	16.5	5.55	2.18	1.02	0.2
1	0	65	1	1	0	1	12.29	2.9	0.79	1.22	0.49
1	0	55	0	1	0	0	10.72	1.71	0.92	0.91	0.43
1	1	64	1	1	0	0	13.27	1.66	0.38	0.94	0.33
1	0	68	1	1	1	1	12.79	1.58	1.28	1.1	0.38
1	0	54	1	1	1	0	12.15	2.09	1.69	1.37	0.3
1	0	38	1	1	1	0	13.6	1.93	1.3	1.25	0.33
1	1	61	1	1	0	0	18.17	2.75	1.14	1.43	0.35
1	0	46	1	1	1	0	16.38	2.67	2.41	1.49	0.36
1	0	51	1	1	1	0	25.33	4.5	1.6	1.28	0.28
1	0	59	1	1	1	0	10.96	4.39	2.05	1.12	0.31
1	0	32	1	1	0	0	18.13	2.08	1.23	1.21	0.21
1	0	65	1	1	1	1	26.9	3.48	0.92	0.94	0.13
1	0	38	1	1	1	1	53.36	3.92	0.45	1	0.3
1	0	73	1	1	1	1	24.46	3.59	3.36	1.03	0.22
1	0	54	1	1	1	0	25.4	2.95	0.9	1.1	0.31
1	0	50	1	1	1	1	16.34	3.64	1.84	0.91	0.19
1	0	62	1	1	1	0	13.44	1.97	0.94	1.2	0.27
1	0	66	1	1	1	0	14.47	3.46	3.34	0.3	0.22
1	0	55	1	1	1	1	10.8	3.32	0.71	0.91	0.23
1	0	67	1	1	1	0	26.62	4.28	1.86	1.08	0.31
1	0	54	1	1	1	0	13.65	1.94	0.35	1.21	0.38
1	0	47	1	1	1	1	10.54	0.41	0.74	0.45	0.09
1	0	42	1	1	1	1	17.42	2.94	1.69	1.07	0.17
1	0	48	1	1	1	0	14.58	2.73	0.67	0.88	0.24
1	0	42	1	1	1	0	13.69	2.66	0.47	1.12	0.34
1	0	42	1	1	1	0	20.84	2.97	1.03	1.07	0.29
1	0	38	1	1	1	0	16.76	4.53	1.21	1.18	0.37
1	0	41	0	1	1	1	11.86	1.12	0.49	1.07	0.33
1	0	67	1	1	1	0	19.03	4	1.28	1	0.31
1	0	57	1	1	1	1	17.44	2.32	0.92	1.17	0.23
1	0	50	1	1	1	0	15.15	1.8	0.8	1.62	0.5
1	0	61	1	1	0	0	22.24	1.94	1.94	1.28	0.23
1	0	36	1	1	1	0	35.63	4.73	2.97	1.11	0.07
1	0	55	1	1	1	1	14.12	3.4	0.76	1.69	0.27
1	0	51	1	1	0	0	14.75	2.24	1.77	1.3	0.28
1	0	45	1	1	1	1	22.75	2.24	2.52	0.93	0.16
1	1	57	1	1	1	0	15.65	3.54	2.04	1.1	0.4
0	0	52	1	0	1	0	12.62	3.6	1.08	1.31	0.44
0	0	33	1	0	0	0	13.84	2.47	1.32	0.95	0.29
0	0	55	1	1	0	0	11.69	2.87	1.21	1.31	0.3
0	0	33	0	1	1	0	5.83	3.55	2.26	1.17	0.21
0	1	53	0	1	0	0	8.72	2.4	0.77	1.08	0.41
0	1	53	0	1	0	0	8.72	2.4	0.77	1.08	0.41
0	0	33	0	0	0	0	12.16	2.75	1.21	1.11	0.24
0	1	75	1	0	1	0	19.82	2.29	4.31	1	0.4
0	0	61	1	0	0	0	11.16	2.07	1.06	1	0.4
0	0	71	1	1	1	0	2.58	1.17	0.52	1.13	0.44
0	0	34	1	1	1	0	20.3	5.37	1.2	0.636	0.078
0	0	29	1	1	1	1	14.61	3.48	1.37	1.03	0.25
0	0	61	1	0	1	0	15.13	2.9	1.78	1.37	0.35
0	0	52	1	0	0	0	10.08	1.09	1.3	1.11	0.23
0	1	58	1	1	0	0	15.38	2.99	1.88	1	0.4
0	0	68	1	1	1	1	17.1	4.78	0.76	1.31	0.22
0	1	59	1	0	0	0	19.33	2.74	1.48	1	0.4
0	0	32	1	0	0	0	14.22	2.35	1.13	1.52	0.39
0	0	76	1	0	0	0	11.26	5.25	2.48	1.27	0.4
0	0	42	1	0	1	0	9.73	3.2	1.22	0.93	0.21
0	0	46	0	1	0	0	10.28	3.31	1.6	1.1	0.26
0	0	41	1	1	1	0	14.03	2.88	1.05	1.25	0.32
0	0	66	1	1	0	1	11.86	2.69	0.82	1.4	0.46
0	1	68	1	0	0	0	16.42	2.17	0.98	1.25	0.22
0	1	46	0	0	1	0	5.68	1.68	0.92	0.93	0.34
0	0	59	1	1	1	0	14.58	3.44	1.05	1.33	0.4
1	0	69	1	0	0	0	14.62	1.74	1.19	1.26	0.21
1	0	58	1	0	1	0	10.59	1.62	1.4	1.29	0.39
1	0	51	1	1	1	1	13.05	2.08	1.16	1.1	0.05
1	0	38	1	0	0	0	13.91	2.81	0.75	1.17	0.28
1	0	67	1	1	1	0	26.62	4.28	1.86	1.08	0.31
1	0	25	1	1	0	0	19.69	2.53	1.8	0.81	0.14
1	0	40	1	0	1	0	10.8	1.51	1.59	1.13	0.3
1	0	34	1	1	1	0	15.86	4.72	0.91	1.16	0.3
1	0	57	1	1	1	1	14.76	3.07	1.45	1.1	0.19
1	0	31	1	1	0	0	17.96	2.54	1.93	1.15	0.4
1	0	42	1	1	1	1	17.42	2.94	1.69	1.07	0.17
1	0	41	1	1	0	0	17.46	3.06	0.46	0.87	0.17
1	0	46	1	1	1	0	11.07	1.99	2.17	1.3	0.3
1	0	48	1	1	1	0	14.58	2.73	0.67	0.88	0.24
1	0	47	1	1	1	1	15.46	2.39	5.6	0.79	0.14
1	0	28	1	1	1	0	12.63	1.9	1.03	0.87	0.29
1	0	65	1	1	0	1	12.29	2.9	0.79	1.22	0.49
1	0	59	1	0	1	0	14.33	4.22	1.02	1.47	0.37
1	0	57	1	1	1	1	17.44	2.32	0.92	1.17	0.23
1	0	50	1	0	1	0	11.94	2.9	3.82	1.3	0.3
1	1	64	1	1	0	0	13.27	1.66	0.38	0.94	0.33
1	1	64	1	1	0	0	13.27	1.66	0.38	0.94	0.33
1	0	50	1	1	1	0	15.15	1.8	0.8	1.62	0.5
1	0	25	1	1	1	1	22.52	2.23	1.28	0.95	0.2
1	0	47	1	1	1	0	12.47	3.02	1.56	0.82	0.27
1	0	32	0	1	1	0	13.14	3.93	1.51	0.86	0.19
1	0	37	1	0	0	0	13.2	3.95	1.59	0.96	0.18
1	0	71	1	0	0	0	9.71	1.7	0.95	0.99	0.2
1	0	29	1	1	1	1	29.38	5.84	1.61	0.82	0.18
1	0	61	1	1	0	0	22.24	1.94	1.94	1.28	0.23
1	0	36	1	1	1	0	35.63	4.73	2.97	1.11	0.07
1	0	41	0	0	0	0	13.13	3.31	1.79	1.08	0.27
1	0	18	1	1	1	1	17.11	2.98	1.13	1.29	0.27
1	1	61	1	1	0	0	18.17	2.75	1.14	1.43	0.35
1	1	57	1	1	1	0	15.65	3.54	2.04	1.1	0.4
1	1	58	1	1	1	0	75.48	4.88	2.89	1	0.4
1	1	68	0	1	1	1	13.76	2.71	0.99	1.15	0.35
1	0	35	1	1	0	0	13.97	4.36	1.12	1.15	0.23
1	0	43	1	1	1	1	28.19	6.38	0.92	0.96	0.22
1	0	49	1	1	1	0	26.63	1.7	0.79	1.05	0.34
1	0	47	1	1	0	0	17.52	4.11	2.62	1.13	0.27
1	0	40	1	0	0	0	12.12	1.44	0.71	1.18	0.26
1	0	32	1	1	1	1	19.32	1.62	1.16	1	0.21
1	0	33	1	1	1	1	19.48	0.72	3.38	1.23	0.44
1	0	50	0	0	1	0	11.59	3.34	0.46	1.05	0.34
1	0	67	1	1	1	0	15.79	1.47	3.36	1.35	0.38
1	0	33	1	1	1	1	17.4	1.28	1.72	0.99	0.2
1	0	54	1	1	1	0	18.09	3.48	1.1	0.96	0.19
1	0	29	1	1	1	0	18.39	1.96	1.05	0.88	0.31
1	0	47	1	1	1	1	23.37	4.9	1.07	1.28	0.37
1	0	57	1	1	0	0	16.91	2.72	1.59	1.58	0.47
1	0	39	0	0	0	0	9.97	1.46	0.54	1.1	0.26
1	0	67	1	1	0	0	9.77	1.92	0.98	0.77	0.15
1	0	49	1	1	0	0	15.36	1.76	1.16	1.64	0.35
1	0	43	0	0	1	0	11.74	1.05	3.52	1.03	0.12
1	1	22	1	1	0	0	15.21	2.47	1.95	1.07	0.28

## Sheet: 152
group	gender	age	ANA	ANTISSA	ANTIRO52	ANTISSB	IGG	IGA	IGM	C3	C4
non-pSS	female	57	negative	negative	positive	negative	14.53	2.59	0.81	1.31	0.36
non-pSS	female	74	positive	negative	negative	negative	17.42	1.92	1.19	1.04	0.3
non-pSS	female	65	positive	negative	negative	negative	10.34	2.6	0.86	1.11	0.22
non-pSS	female	51	positive	negative	negative	negative	12.65	1.62	1.4	0.92	0.23
non-pSS	female	38	positive	negative	positive	negative	17.87	2.9	4.73	1.08	0.27
non-pSS	female	44	negative	negative	negative	negative	4.92	0.96	2.21	1.02	0.04
non-pSS	female	38	negative	negative	negative	negative	9.44	1.17	1.13	0.87	0.14
non-pSS	female	52	positive	negative	positive	negative	12.62	3.6	1.08	1.31	0.44
non-pSS	female	64	positive	negative	negative	negative	12.12	1.28	1.16	1.05	0.31
non-pSS	female	51	positive	negative	positive	negative	16.2	4	1.85	1.1	0.2
non-pSS	female	42	positive	negative	positive	negative	13.99	2.63	2.16	0.63	0.08
non-pSS	male	57	negative	negative	negative	negative	15.8	3.4	1.8	1.2	0.3
non-pSS	female	55	positive	negative	positive	negative	15.98	3.24	1.08	0.98	0.22
non-pSS	female	56	positive	negative	positive	negative	13.94	3.37	1.76	1.19	0.36
non-pSS	female	43	positive	negative	negative	negative	10.71	2.56	2.62	0.85	0.16
non-pSS	female	59	positive	negative	negative	negative	11.97	2.15	1.48	1.33	0.46
non-pSS	female	50	positive	negative	positive	negative	14.44	2.55	0.76	1.3	0.3
non-pSS	female	53	negative	negative	positive	negative	12.52	3.6	1.01	1.45	0.39
non-pSS	male	58	negative	negative	negative	negative	9.87	0.98	0.64	1.32	0.35
non-pSS	female	51	negative	negative	negative	negative	11.38	1.5	1.31	1.33	0.66
pSS	female	43	negative	positive	positive	negative	10.27	3.72	1.2	1.55	0.25
pSS	female	59	positive	positive	positive	negative	22.49	9	2.95	0.97	0.2
pSS	female	57	positive	positive	positive	positive	14.76	3.07	1.45	1.1	0.19
pSS	female	38	positive	positive	positive	positive	27.9	4.15	1.57	0.57	0.23
pSS	female	41	positive	positive	negative	negative	17.46	3.06	0.46	0.87	0.17
pSS	male	65	positive	positive	positive	positive	12.29	1.89	1.81	0.82	0.22
pSS	female	46	positive	positive	positive	negative	11.07	1.99	2.17	1.3	0.3
pSS	female	47	positive	positive	positive	positive	15.46	2.39	5.6	0.79	0.14
pSS	male	37	positive	positive	positive	positive	16.58	3.5	0.35	1.6	0.32
pSS	male	65	positive	positive	positive	positive	38.03	2.67	0.95	1.42	0.38
pSS	female	60	positive	positive	negative	positive	12.8	2.16	1.76	1.37	0.38
pSS	female	63	positive	positive	positive	positive	37.21	3.6	0.59	1.09	0.25
pSS	female	37	positive	positive	positive	negative	16.5	5.55	2.18	1.02	0.2
pSS	female	65	positive	positive	negative	positive	12.29	2.9	0.79	1.22	0.49
pSS	female	55	negative	positive	negative	negative	10.72	1.71	0.92	0.91	0.43
pSS	male	64	positive	positive	negative	negative	13.27	1.66	0.38	0.94	0.33
pSS	female	68	positive	positive	positive	positive	12.79	1.58	1.28	1.1	0.38
pSS	female	54	positive	positive	positive	negative	12.15	2.09	1.69	1.37	0.3
pSS	female	38	positive	positive	positive	negative	13.6	1.93	1.3	1.25	0.33
pSS	male	61	positive	positive	negative	negative	18.17	2.75	1.14	1.43	0.35
pSS	female	46	positive	positive	positive	negative	16.38	2.67	2.41	1.49	0.36
pSS	female	51	positive	positive	positive	negative	25.33	4.5	1.6	1.28	0.28
pSS	female	59	positive	positive	positive	negative	10.96	4.39	2.05	1.12	0.31
pSS	female	32	positive	positive	negative	negative	18.13	2.08	1.23	1.21	0.21
pSS	female	65	positive	positive	positive	positive	26.9	3.48	0.92	0.94	0.13
pSS	female	38	positive	positive	positive	positive	53.36	3.92	0.45	1	0.3
pSS	female	73	positive	positive	positive	positive	24.46	3.59	3.36	1.03	0.22
pSS	female	54	positive	positive	positive	negative	25.4	2.95	0.9	1.1	0.31
pSS	female	50	positive	positive	positive	positive	16.34	3.64	1.84	0.91	0.19
pSS	female	62	positive	positive	positive	negative	13.44	1.97	0.94	1.2	0.27
pSS	female	66	positive	positive	positive	negative	14.47	3.46	3.34	0.3	0.22
pSS	female	55	positive	positive	positive	positive	10.8	3.32	0.71	0.91	0.23
pSS	female	67	positive	positive	positive	negative	26.62	4.28	1.86	1.08	0.31
pSS	female	54	positive	positive	positive	negative	13.65	1.94	0.35	1.21	0.38
pSS	female	47	positive	positive	positive	positive	10.54	0.41	0.74	0.45	0.09
pSS	female	42	positive	positive	positive	positive	17.42	2.94	1.69	1.07	0.17
pSS	female	48	positive	positive	positive	negative	14.58	2.73	0.67	0.88	0.24
pSS	female	42	positive	positive	positive	negative	13.69	2.66	0.47	1.12	0.34
pSS	female	42	positive	positive	positive	negative	20.84	2.97	1.03	1.07	0.29
pSS	female	38	positive	positive	positive	negative	16.76	4.53	1.21	1.18	0.37
pSS	female	41	negative	positive	positive	positive	11.86	1.12	0.49	1.07	0.33
pSS	female	67	positive	positive	positive	negative	19.03	4	1.28	1	0.31
pSS	female	57	positive	positive	positive	positive	17.44	2.32	0.92	1.17	0.23
pSS	female	50	positive	positive	positive	negative	15.15	1.8	0.8	1.62	0.5
pSS	female	61	positive	positive	negative	negative	22.24	1.94	1.94	1.28	0.23
pSS	female	36	positive	positive	positive	negative	35.63	4.73	2.97	1.11	0.07
pSS	female	55	positive	positive	positive	positive	14.12	3.4	0.76	1.69	0.27
pSS	female	51	positive	positive	negative	negative	14.75	2.24	1.77	1.3	0.28
pSS	female	45	positive	positive	positive	positive	22.75	2.24	2.52	0.93	0.16
pSS	male	57	positive	positive	positive	negative	15.65	3.54	2.04	1.1	0.4
non-pSS	female	52	positive	negative	positive	negative	12.62	3.6	1.08	1.31	0.44
non-pSS	female	33	positive	negative	negative	negative	13.84	2.47	1.32	0.95	0.29
non-pSS	female	55	positive	positive	negative	negative	11.69	2.87	1.21	1.31	0.3
non-pSS	female	33	negative	positive	positive	negative	5.83	3.55	2.26	1.17	0.21
non-pSS	male	53	negative	positive	negative	negative	8.72	2.4	0.77	1.08	0.41
non-pSS	male	53	negative	positive	negative	negative	8.72	2.4	0.77	1.08	0.41
non-pSS	female	33	negative	negative	negative	negative	12.16	2.75	1.21	1.11	0.24
non-pSS	male	75	positive	negative	positive	negative	19.82	2.29	4.31	1	0.4
non-pSS	female	61	positive	negative	negative	negative	11.16	2.07	1.06	1	0.4
non-pSS	female	71	positive	positive	positive	negative	2.58	1.17	0.52	1.13	0.44
non-pSS	female	34	positive	positive	positive	negative	20.3	5.37	1.2	0.636	0.078
non-pSS	female	29	positive	positive	positive	positive	14.61	3.48	1.37	1.03	0.25
non-pSS	female	61	positive	negative	positive	negative	15.13	2.9	1.78	1.37	0.35
non-pSS	female	52	positive	negative	negative	negative	10.08	1.09	1.3	1.11	0.23
non-pSS	male	58	positive	positive	negative	negative	15.38	2.99	1.88	1	0.4
non-pSS	female	68	positive	positive	positive	positive	17.1	4.78	0.76	1.31	0.22
non-pSS	male	59	positive	negative	negative	negative	19.33	2.74	1.48	1	0.4
non-pSS	female	32	positive	negative	negative	negative	14.22	2.35	1.13	1.52	0.39
non-pSS	female	76	positive	negative	negative	negative	11.26	5.25	2.48	1.27	0.4
non-pSS	female	42	positive	negative	positive	negative	9.73	3.2	1.22	0.93	0.21
non-pSS	female	46	negative	positive	negative	negative	10.28	3.31	1.6	1.1	0.26
non-pSS	female	41	positive	positive	positive	negative	14.03	2.88	1.05	1.25	0.32
non-pSS	female	66	positive	positive	negative	positive	11.86	2.69	0.82	1.4	0.46
non-pSS	male	68	positive	negative	negative	negative	16.42	2.17	0.98	1.25	0.22
non-pSS	male	46	negative	negative	positive	negative	5.68	1.68	0.92	0.93	0.34
non-pSS	female	59	positive	positive	positive	negative	14.58	3.44	1.05	1.33	0.4
pSS	female	69	positive	negative	negative	negative	14.62	1.74	1.19	1.26	0.21
pSS	female	58	positive	negative	positive	negative	10.59	1.62	1.4	1.29	0.39
pSS	female	51	positive	positive	positive	positive	13.05	2.08	1.16	1.1	0.05
pSS	female	38	positive	negative	negative	negative	13.91	2.81	0.75	1.17	0.28
pSS	female	67	positive	positive	positive	negative	26.62	4.28	1.86	1.08	0.31
pSS	female	25	positive	positive	negative	negative	19.69	2.53	1.8	0.81	0.14
pSS	female	40	positive	negative	positive	negative	10.8	1.51	1.59	1.13	0.3
pSS	female	34	positive	positive	positive	negative	15.86	4.72	0.91	1.16	0.3
pSS	female	57	positive	positive	positive	positive	14.76	3.07	1.45	1.1	0.19
pSS	female	31	positive	positive	negative	negative	17.96	2.54	1.93	1.15	0.4
pSS	female	42	positive	positive	positive	positive	17.42	2.94	1.69	1.07	0.17
pSS	female	41	positive	positive	negative	negative	17.46	3.06	0.46	0.87	0.17
pSS	female	46	positive	positive	positive	negative	11.07	1.99	2.17	1.3	0.3
pSS	female	48	positive	positive	positive	negative	14.58	2.73	0.67	0.88	0.24
pSS	female	47	positive	positive	positive	positive	15.46	2.39	5.6	0.79	0.14
pSS	female	28	positive	positive	positive	negative	12.63	1.9	1.03	0.87	0.29
pSS	female	65	positive	positive	negative	positive	12.29	2.9	0.79	1.22	0.49
pSS	female	59	positive	negative	positive	negative	14.33	4.22	1.02	1.47	0.37
pSS	female	57	positive	positive	positive	positive	17.44	2.32	0.92	1.17	0.23
pSS	female	50	positive	negative	positive	negative	11.94	2.9	3.82	1.3	0.3
pSS	male	64	positive	positive	negative	negative	13.27	1.66	0.38	0.94	0.33
pSS	male	64	positive	positive	negative	negative	13.27	1.66	0.38	0.94	0.33
pSS	female	50	positive	positive	positive	negative	15.15	1.8	0.8	1.62	0.5
pSS	female	25	positive	positive	positive	positive	22.52	2.23	1.28	0.95	0.2
pSS	female	47	positive	positive	positive	negative	12.47	3.02	1.56	0.82	0.27
pSS	female	32	negative	positive	positive	negative	13.14	3.93	1.51	0.86	0.19
pSS	female	37	positive	negative	negative	negative	13.2	3.95	1.59	0.96	0.18
pSS	female	71	positive	negative	negative	negative	9.71	1.7	0.95	0.99	0.2
pSS	female	29	positive	positive	positive	positive	29.38	5.84	1.61	0.82	0.18
pSS	female	61	positive	positive	negative	negative	22.24	1.94	1.94	1.28	0.23
pSS	female	36	positive	positive	positive	negative	35.63	4.73	2.97	1.11	0.07
pSS	female	41	negative	negative	negative	negative	13.13	3.31	1.79	1.08	0.27
pSS	female	18	positive	positive	positive	positive	17.11	2.98	1.13	1.29	0.27
pSS	male	61	positive	positive	negative	negative	18.17	2.75	1.14	1.43	0.35
pSS	male	57	positive	positive	positive	negative	15.65	3.54	2.04	1.1	0.4
pSS	male	58	positive	positive	positive	negative	75.48	4.88	2.89	1	0.4
pSS	male	68	negative	positive	positive	positive	13.76	2.71	0.99	1.15	0.35
pSS	female	35	positive	positive	negative	negative	13.97	4.36	1.12	1.15	0.23
pSS	female	43	positive	positive	positive	positive	28.19	6.38	0.92	0.96	0.22
pSS	female	49	positive	positive	positive	negative	26.63	1.7	0.79	1.05	0.34
pSS	female	47	positive	positive	negative	negative	17.52	4.11	2.62	1.13	0.27
pSS	female	40	positive	negative	negative	negative	12.12	1.44	0.71	1.18	0.26
pSS	female	32	positive	positive	positive	positive	19.32	1.62	1.16	1	0.21
pSS	female	33	positive	positive	positive	positive	19.48	0.72	3.38	1.23	0.44
pSS	female	50	negative	negative	positive	negative	11.59	3.34	0.46	1.05	0.34
pSS	female	67	positive	positive	positive	negative	15.79	1.47	3.36	1.35	0.38
pSS	female	33	positive	positive	positive	positive	17.4	1.28	1.72	0.99	0.2
pSS	female	54	positive	positive	positive	negative	18.09	3.48	1.1	0.96	0.19
pSS	female	29	positive	positive	positive	negative	18.39	1.96	1.05	0.88	0.31
pSS	female	47	positive	positive	positive	positive	23.37	4.9	1.07	1.28	0.37
pSS	female	57	positive	positive	negative	negative	16.91	2.72	1.59	1.58	0.47
pSS	female	39	negative	negative	negative	negative	9.97	1.46	0.54	1.1	0.26
pSS	female	67	positive	positive	negative	negative	9.77	1.92	0.98	0.77	0.15
pSS	female	49	positive	positive	negative	negative	15.36	1.76	1.16	1.64	0.35
pSS	female	43	negative	negative	positive	negative	11.74	1.05	3.52	1.03	0.12
pSS	male	22	positive	positive	negative	negative	15.21	2.47	1.95	1.07	0.28
