# Supplementary material for: Unraveling the transcriptome-based network of tfh cells in primary sjogren syndrome: insights from a systems biology approach
Source: Front Immunol. 2023 Aug 10;14:1216379. doi: 10.3389/fimmu.2023.1216379 (PMC10448518; doi:10.3389/fimmu.2023.1216379)
Supplement: Supplementary file 3 [file DataSheet3.xlsx]

## Sheet: immune cells
T_cell	CD4T	naive_CD4T	CD4Tcm	CD4Temra	CD4Tem	Th1	Th2	Th9	Th17	Th22	Tfh	Treg	CD8T	naive_CD8T	CD8Tcm	CD8Temra	CD8Tem	CD8TRM	exhausted_CD8T	CTL	CD8_MAIT	Tgd	NKT	B_cell	naive_B	transitional_B	activated_B	unswitched_memory_B	switched_memory_B	plasma_cell	NK	Myeloid_cells	DC	DC1	DC2	DC3	pDC	neutrophils	Monocytes1	Monocytes2	M1	M2	Mast_cell	HSCs
CD2	CD2	CCR7	ANXA2	CCL4	ANXA1	CCR5	GATA3	IL9	CCL20	AHR	BTLA4	BATF	CD2	CCR7	ACTN1	ADGRG1	GZMH	ITAG1	CAPZB	ACTB	CCR6	CCR6	FCGR3A	BANK1	IGHD	CD24	CD27	CD27	CD27	CD38	B3GNT7	AIF1	CCL17	BATF3	AREG	ANXA1	AK128525	CXCR2	CD14	CD16	CD14	C1QA	CMA1
CD3D	CD3D	CD4	CCR6	CCL5	CCL5	CXCR3	IL10	CD4	CCR4	IL22	CXCL13	CTLA4	CD3D	IL7R	BACH2	CX3CR1	GZMK	ITGAE	CTLA4	CD8A	IL23R	KLRC4	GNLY	BLK	IGHM		CD86	CD38	IGHA1	IGHA1	CD103	C1QB	CD1C	C1orf54	CD1C	BIRC3	BCL11A	FCGR3B	FCN1	FCGR3A	CD68	C5AR1	CPA3
CD3E	CD3E	LEF1	CCR7	CX3CR1	CXCR4	IFNG	IL13		CCR6	CD4	CXCR5	CXCR6	CD3E	LEF1	LEF1	FCGR3A	GZMM	SPRY1	EOMES	CX3CR1	PRSS35	PRSS35	KLRF1	CD79A			HLA_DRA		IGHE	IGLL1	CD16	HLA_DRA	CD1E	CADM1	CD1E	CCL19	CLEC4C	LILRA5	S100A8	IFITM2	CXCL2	CD163	KIT
CD3G	CD3G	SELL	CD55	GNLY	DUSP5	PRF1	IL4		CTSH		ICOS	FOXP3	CD3G	SELL	MAL	FGFBP2	HAVCR2	ZNF683	GMZA	FCGR3A	RORC	TRDC	NCAM1	CD79B					IGHG1	IGLL5	CD247	LYZ	CLEC10A	CAMK2D	CD300E	CCL22	GPR183	S100A12	S100A9	IFITM3	CXCL8	FCGR3A	MS4A2
IL7R	CD4	TCF7	CREM	GZMB	FOSL2	RUNX3	IL5		IL17A		MAF	IKZF2	CD8A	TCF7	NELL2	GNLY	IFNG		GNLY	FGFBP2	SLC4A10		NKG7	MS4A1						JCHAIN	GNLY	RNASE1	FCER1A	CD141	CD5	CCR7	GZMB	S100A8	VCAN	LAIR2	IL_1B	FOLR2	TPSAB1
ITM2A	IL7R		FOS	GZMH	GZMA	TBX21	PMCH		IL17F		PDCD1	IL_2RA	IL7R		SELL	GZMB	PDCD1		GZMB	GZMA	ZBTB16		PRF1	TNFRSF13C						MZB1	GZMB		HLA_DR	CLEC9A	CLEC10A	CD14	IGJ				NLRP3	MSR1	TPSAB2
	ITM2A		KLRB1	PRF1	GZMH	CD4	CD4		IL23		BCL6	LAIR2	ITM2A		SERINC5	PRSS23	SIRPG		HAVCR2	GZMB										SSR4	GZMK			CPNE3	FCER1A	CD163	ITM2C				S100A8	STAB1
			NR4A2	TBX21	GZMK				IL23R		ASCL2	MAF			STX16		TCF7		IFNG	GZMK										XBP1	KLRD1			CPVL	MAT2A	CD1C	LILRA4					TIMP1
			S100A4		RGS1				RORA		CD4	PDCD1			TXK				ISG20	KLRF1											KLRF1			DNASE1L3		CD1E	LILRB4					VSIG4
			SLC2A3						RORC			SELL							LAG3	KLRG1											NCAM1			DNASE1L3		IDO1	PACSIN1
			TIMP1						RORG			TIGIT							LAYN	NKG7											NKG7			HLA_DPA1		LAMP3	PLD4
			TIPARP						CD4			TNFRSF18							NR4A2	PRF1											XCL1			IDO1		LYZ	PTGDS
												TNFRSF9							PDCD1	TRAC														XCR1		POGLUT1	SERPINF1
												TOX							TANK	TRBC1																S100A8	TCL1A
												TOX2							TIGIT																	S100A9
												CD4							TNFSRSF9																	VCAN
																			TOX

## Sheet: salivary gland
acinar	serous_acini	mucous_acini	DUCT	MEC	progenitor_cells	fibroblasts
AMY1A	AMY1A	ALCAM	ELF3	ACTA2	ITGA6	APOD
AQP5	AMY2B	BPIFB2	KLK1	KRT14	KIT	CCL2
BHLHA15	AQP5	FUT2	KRT15	MYH11	KRT14	CFD
CST3	CD44	MUC16	KRT18	MYL9	KRT5	COL1A1
SLC12A2	CST5	MUC5B	KRT19	SMA	SOX2	CXCL14
TMEM16A	HTN1		KRT7	TAGLN		DCN
	HTN3		KRT8	TPM1		LUM
	LPO		LYZ	TPM2
	LTF		SCGB3A1
	ODAM		SLPI
	PRB3		SOX2
	PRB4		WFDC2
	PRH1		ZG16B
	SMR3B
