# Supplementary material for: Unraveling the transcriptome-based network of tfh cells in primary sjogren syndrome: insights from a systems biology approach
Source: Front Immunol. 2023 Aug 10;14:1216379. doi: 10.3389/fimmu.2023.1216379 (PMC10448518; doi:10.3389/fimmu.2023.1216379)
Supplement: Supplementary file 4 [file DataSheet4.xlsx]

## Sheet: Tfh-data 68
ID	GENDER	AGE	XEROSTOMIA	XEROPHTHAL	ANA	RF	ANTISSA	ANTIRO52	ANTISSB	IGG	IGA	IGM	C3	C4
1	0	69	1	1	1	0	0	0	0	14.62	1.74	1.19	1.26	0.21
1	0	58	1	1	1	0	0	1	0	10.59	1.62	1.4	1.29	0.39
1	0	38	1	1	1	0	0	0	0	13.91	2.81	0.75	1.17	0.28
1	0	67	1	1	1	1	1	1	0	26.62	4.28	1.86	1.08	0.31
1	0	25	1	1	1	0	1	0	0	19.69	2.53	1.8	0.81	0.14
1	0	57	1	0	1	0	1	1	1	14.76	3.07	1.45	1.1	0.19
1	0	42	1	0	1	0	1	1	1	17.42	2.94	1.69	1.07	0.17
1	0	48	1	1	1	0	1	1	0	14.58	2.73	0.67	0.88	0.24
1	0	47	1	1	1	0	1	1	1	15.46	2.39	5.6	0.79	0.14
1	0	65	1	1	1	1	1	0	1	12.29	2.9	0.79	1.22	0.49
1	0	57	1	1	1	1	1	1	1	17.44	2.32	0.92	1.17	0.23
1	1	64	1	1	1	1	1	0	0	13.27	1.66	0.38	0.94	0.33
1	1	64	1	1	1	1	1	0	0	13.27	1.66	0.38	0.94	0.33
1	0	32	0	1	0	1	1	1	0	13.14	3.93	1.51	0.86	0.19
1	0	71	1	1	1	0	0	0	0	9.71	1.7	0.95	0.99	0.2
1	0	29	1	1	1	1	1	1	1	29.38	5.84	1.61	0.82	0.18
1	0	61	1	1	1	0	1	0	0	22.24	1.94	1.94	1.28	0.23
1	0	36	1	1	1	0	1	1	0	35.63	4.73	2.97	1.11	0.07
0	0	18	0	0	1	1	1	1	1	17.11	2.98	1.13	1.29	0.27
0	1	61	1	1	1	0	1	0	0	18.17	2.75	1.14	1.43	0.35
1	1	57	1	1	1	0	1	1	0	15.65	3.54	2.04	1.1	0.4
1	1	58	0	0	1	0	1	1	0	15.48	4.88	2.89	1	0.4
0	1	68	1	1	0	0	1	1	1	13.76	2.71	0.99	1.15	0.35
1	0	35	1	0	1	0	1	0	0	13.97	4.36	1.12	1.15	0.23
1	0	43	1	1	1	1	1	1	1	28.19	6.38	0.92	0.96	0.22
1	0	49	1	1	1	1	1	1	0	26.63	1.7	0.79	1.05	0.34
1	0	47	1	0	1	1	1	0	0	17.52	4.11	2.62	1.13	0.27
1	0	40	1	0	1	0	0	0	0	12.12	1.44	0.71	1.18	0.26
0	0	32	1	1	1	1	1	1	1	19.32	1.62	1.16	1	0.21
1	0	33	1	1	1	0	1	1	1	19.48	0.72	3.38	1.23	0.44
0	0	50	0	0	0	0	0	1	0	11.59	3.34	0.46	1.05	0.34
1	0	67	0	0	1	1	1	1	0	15.79	1.47	3.36	1.35	0.38
0	0	33	0	0	1	1	1	1	1	17.4	1.28	1.72	0.99	0.2
1	0	54	0	0	1	1	1	1	0	18.09	3.48	1.1	0.96	0.19
1	0	29	1	0	1	1	1	1	0	18.39	1.96	1.05	0.88	0.31
1	0	47	1	1	1	1	1	1	1	23.37	4.9	1.07	1.28	0.37
0	0	57	0	0	1	0	1	0	0	16.91	2.72	1.59	1.58	0.47
0	0	39	1	0	0	0	0	0	0	9.97	1.46	0.54	1.1	0.26
0	0	67	1	1	1	0	1	0	0	9.77	1.92	0.98	0.77	0.15
0	0	49	1	1	1	0	1	0	0	15.36	1.76	1.16	1.64	0.35
0	0	43	1	1	0	0	0	1	0	11.74	1.05	3.52	1.03	0.12
0	1	22	0	1	1	0	1	0	0	15.21	2.47	1.95	1.07	0.28
0	0	52	1	0	1	0	0	1	0	12.62	3.6	1.08	1.31	0.44
1	0	33	1	0	1	0	0	0	0	13.84	2.47	1.32	0.95	0.29
1	0	55	1	0	1	0	1	0	0	11.69	2.87	1.21	1.31	0.3
0	0	33	1	0	0	0	1	1	0	5.83	3.55	2.26	1.17	0.21
0	1	53	0	0	0	0	1	0	0	8.72	2.4	0.77	1.08	0.41
0	1	53	0	0	0	0	1	0	0	8.72	2.4	0.77	1.08	0.41
0	0	33	1	1	0	0	0	0	0	12.16	2.75	1.21	1.11	0.24
0	1	75	0	0	1	0	0	1	0	19.82	2.29	4.31	1	0.4
0	0	61	1	1	1	0	0	0	0	11.16	2.07	1.06	1	0.4
0	0	71	0	0	1	0	1	1	0	2.58	1.17	0.52	1.13	0.44
0	0	34	0	0	1	0	1	1	0	20.3	5.37	1.2	0.636	0.078
0	0	29	0	0	1	0	1	1	1	14.61	3.48	1.37	1.03	0.25
0	0	61	1	1	1	0	0	1	0	15.13	2.9	1.78	1.37	0.35
0	0	52	0	0	1	0	0	0	0	10.08	1.09	1.3	1.11	0.23
0	1	58	0	0	1	0	1	0	0	15.38	2.99	1.88	1	0.4
0	0	68	1	0	1	0	1	1	1	17.1	4.78	0.76	1.31	0.22
0	1	59	1	0	1	0	0	0	0	19.33	2.74	1.48	1	0.4
0	0	32	0	0	1	0	0	0	0	14.22	2.35	1.13	1.52	0.39
0	0	76	0	0	1	0	0	0	0	11.26	5.25	2.48	1.27	0.4
0	0	42	1	0	1	0	0	1	0	9.73	3.2	1.22	0.93	0.21
1	0	46	1	0	0	0	1	0	0	10.28	3.31	1.6	1.1	0.26
0	0	41	1	0	1	0	1	1	0	14.03	2.88	1.05	1.25	0.32
0	0	66	1	1	1	0	1	0	1	11.86	2.69	0.82	1.4	0.46
1	1	68	0	0	1	1	0	0	0	16.42	2.17	0.98	1.25	0.22
0	1	46	0	0	0	0	0	1	0	5.68	1.68	0.92	0.93	0.34
0	0	59	1	1	1	0	1	1	0	14.58	3.44	1.05	1.33	0.4

## Sheet: 68
ID	GENDER	AGE	XEROSTOMIA	XEROPHTHAL	ANA	RF	ANTISSA	ANTIRO52	ANTISSB	IGG	IGA	IGM	C3	C4
Tfh-high	female	69	positive	positive	positive	negative	negative	negative	negative	14.62	1.74	1.19	1.26	0.21
Tfh-high	female	58	positive	positive	positive	negative	negative	positive	negative	10.59	1.62	1.4	1.29	0.39
Tfh-high	female	38	positive	positive	positive	negative	negative	negative	negative	13.91	2.81	0.75	1.17	0.28
Tfh-high	female	67	positive	positive	positive	positive	positive	positive	negative	26.62	4.28	1.86	1.08	0.31
Tfh-high	female	25	positive	positive	positive	negative	positive	negative	negative	19.69	2.53	1.8	0.81	0.14
Tfh-high	female	57	positive	negative	positive	negative	positive	positive	positive	14.76	3.07	1.45	1.1	0.19
Tfh-high	female	42	positive	negative	positive	negative	positive	positive	positive	17.42	2.94	1.69	1.07	0.17
Tfh-high	female	48	positive	positive	positive	negative	positive	positive	negative	14.58	2.73	0.67	0.88	0.24
Tfh-high	female	47	positive	positive	positive	negative	positive	positive	positive	15.46	2.39	5.6	0.79	0.14
Tfh-high	female	65	positive	positive	positive	positive	positive	negative	positive	12.29	2.9	0.79	1.22	0.49
Tfh-high	female	57	positive	positive	positive	positive	positive	positive	positive	17.44	2.32	0.92	1.17	0.23
Tfh-high	male	64	positive	positive	positive	positive	positive	negative	negative	13.27	1.66	0.38	0.94	0.33
Tfh-high	male	64	positive	positive	positive	positive	positive	negative	negative	13.27	1.66	0.38	0.94	0.33
Tfh-high	female	32	negative	positive	negative	positive	positive	positive	negative	13.14	3.93	1.51	0.86	0.19
Tfh-high	female	71	positive	positive	positive	negative	negative	negative	negative	9.71	1.7	0.95	0.99	0.2
Tfh-high	female	29	positive	positive	positive	positive	positive	positive	positive	29.38	5.84	1.61	0.82	0.18
Tfh-high	female	61	positive	positive	positive	negative	positive	negative	negative	22.24	1.94	1.94	1.28	0.23
Tfh-high	female	36	positive	positive	positive	negative	positive	positive	negative	35.63	4.73	2.97	1.11	0.07
Tfh-low	female	18	negative	negative	positive	positive	positive	positive	positive	17.11	2.98	1.13	1.29	0.27
Tfh-low	male	61	positive	positive	positive	negative	positive	negative	negative	18.17	2.75	1.14	1.43	0.35
Tfh-high	male	57	positive	positive	positive	negative	positive	positive	negative	15.65	3.54	2.04	1.1	0.4
Tfh-high	male	58	negative	negative	positive	negative	positive	positive	negative	15.48	4.88	2.89	1	0.4
Tfh-low	male	68	positive	positive	negative	negative	positive	positive	positive	13.76	2.71	0.99	1.15	0.35
Tfh-high	female	35	positive	negative	positive	negative	positive	negative	negative	13.97	4.36	1.12	1.15	0.23
Tfh-high	female	43	positive	positive	positive	positive	positive	positive	positive	28.19	6.38	0.92	0.96	0.22
Tfh-high	female	49	positive	positive	positive	positive	positive	positive	negative	26.63	1.7	0.79	1.05	0.34
Tfh-high	female	47	positive	negative	positive	positive	positive	negative	negative	17.52	4.11	2.62	1.13	0.27
Tfh-high	female	40	positive	negative	positive	negative	negative	negative	negative	12.12	1.44	0.71	1.18	0.26
Tfh-low	female	32	positive	positive	positive	positive	positive	positive	positive	19.32	1.62	1.16	1	0.21
Tfh-high	female	33	positive	positive	positive	negative	positive	positive	positive	19.48	0.72	3.38	1.23	0.44
Tfh-low	female	50	negative	negative	negative	negative	negative	positive	negative	11.59	3.34	0.46	1.05	0.34
Tfh-high	female	67	negative	negative	positive	positive	positive	positive	negative	15.79	1.47	3.36	1.35	0.38
Tfh-low	female	33	negative	negative	positive	positive	positive	positive	positive	17.4	1.28	1.72	0.99	0.2
Tfh-high	female	54	negative	negative	positive	positive	positive	positive	negative	18.09	3.48	1.1	0.96	0.19
Tfh-high	female	29	positive	negative	positive	positive	positive	positive	negative	18.39	1.96	1.05	0.88	0.31
Tfh-high	female	47	positive	positive	positive	positive	positive	positive	positive	23.37	4.9	1.07	1.28	0.37
Tfh-low	female	57	negative	negative	positive	negative	positive	negative	negative	16.91	2.72	1.59	1.58	0.47
Tfh-low	female	39	positive	negative	negative	negative	negative	negative	negative	9.97	1.46	0.54	1.1	0.26
Tfh-low	female	67	positive	positive	positive	negative	positive	negative	negative	9.77	1.92	0.98	0.77	0.15
Tfh-low	female	49	positive	positive	positive	negative	positive	negative	negative	15.36	1.76	1.16	1.64	0.35
Tfh-low	female	43	positive	positive	negative	negative	negative	positive	negative	11.74	1.05	3.52	1.03	0.12
Tfh-low	male	22	negative	positive	positive	negative	positive	negative	negative	15.21	2.47	1.95	1.07	0.28
Tfh-low	female	52	positive	negative	positive	negative	negative	positive	negative	12.62	3.6	1.08	1.31	0.44
Tfh-high	female	33	positive	negative	positive	negative	negative	negative	negative	13.84	2.47	1.32	0.95	0.29
Tfh-high	female	55	positive	negative	positive	negative	positive	negative	negative	11.69	2.87	1.21	1.31	0.3
Tfh-low	female	33	positive	negative	negative	negative	positive	positive	negative	5.83	3.55	2.26	1.17	0.21
Tfh-low	male	53	negative	negative	negative	negative	positive	negative	negative	8.72	2.4	0.77	1.08	0.41
Tfh-low	male	53	negative	negative	negative	negative	positive	negative	negative	8.72	2.4	0.77	1.08	0.41
Tfh-low	female	33	positive	positive	negative	negative	negative	negative	negative	12.16	2.75	1.21	1.11	0.24
Tfh-low	male	75	negative	negative	positive	negative	negative	positive	negative	19.82	2.29	4.31	1	0.4
Tfh-low	female	61	positive	positive	positive	negative	negative	negative	negative	11.16	2.07	1.06	1	0.4
Tfh-low	female	71	negative	negative	positive	negative	positive	positive	negative	2.58	1.17	0.52	1.13	0.44
Tfh-low	female	34	negative	negative	positive	negative	positive	positive	negative	20.3	5.37	1.2	0.636	0.078
Tfh-low	female	29	negative	negative	positive	negative	positive	positive	positive	14.61	3.48	1.37	1.03	0.25
Tfh-low	female	61	positive	positive	positive	negative	negative	positive	negative	15.13	2.9	1.78	1.37	0.35
Tfh-low	female	52	negative	negative	positive	negative	negative	negative	negative	10.08	1.09	1.3	1.11	0.23
Tfh-low	male	58	negative	negative	positive	negative	positive	negative	negative	15.38	2.99	1.88	1	0.4
Tfh-low	female	68	positive	negative	positive	negative	positive	positive	positive	17.1	4.78	0.76	1.31	0.22
Tfh-low	male	59	positive	negative	positive	negative	negative	negative	negative	19.33	2.74	1.48	1	0.4
Tfh-low	female	32	negative	negative	positive	negative	negative	negative	negative	14.22	2.35	1.13	1.52	0.39
Tfh-low	female	76	negative	negative	positive	negative	negative	negative	negative	11.26	5.25	2.48	1.27	0.4
Tfh-low	female	42	positive	negative	positive	negative	negative	positive	negative	9.73	3.2	1.22	0.93	0.21
Tfh-high	female	46	positive	negative	negative	negative	positive	negative	negative	10.28	3.31	1.6	1.1	0.26
Tfh-low	female	41	positive	negative	positive	negative	positive	positive	negative	14.03	2.88	1.05	1.25	0.32
Tfh-low	female	66	positive	positive	positive	negative	positive	negative	positive	11.86	2.69	0.82	1.4	0.46
Tfh-high	male	68	negative	negative	positive	positive	negative	negative	negative	16.42	2.17	0.98	1.25	0.22
Tfh-low	male	46	negative	negative	negative	negative	negative	positive	negative	5.68	1.68	0.92	0.93	0.34
Tfh-low	female	59	positive	positive	positive	negative	positive	positive	negative	14.58	3.44	1.05	1.33	0.4
